# Supplementary material for: Are Differences in Genomic Data Sets due to True Biological Variants or Errors in Genome Assembly: An Example from Two Chloroplast Genomes
Source: PLoS One. 2015 Feb 6;10(2):e0118019. doi: 10.1371/journal.pone.0118019 (PMC4320078; doi:10.1371/journal.pone.0118019)
Supplement: S1 Table — (XLSX) [file pone.0118019.s001.xlsx]

## Sheet: 424 species
Genome	Accession	Length (bp)	Protein	RNA	Created	Ambiguous Base (R,Y,M,K,S,W,H,B,V,D,N)
Acidosasa purpurea	NC_015820	139697	82	46	07/15/2011
Acorus americanus	NC_010093	153819	84	46	12/04/2007
Acorus calamus	NC_007407	153821	84	46	09/09/2005
Adiantum capillus-veneris	NC_004766	150568	87	43	05/05/2003
Aegilops cylindrica	NC_023096	113490	77	34	12/20/2013
Aegilops geniculata	NC_023097	113893	79	35	12/20/2013
Aegilops speltoides	NC_022135	113536	77	34	08/27/2013	yes
Aegilops tauschii	NC_022133	114112	80	34	08/27/2013
Aethionema cordifolium	NC_009265	154168	84	45	04/03/2007	yes
Aethionema grandiflorum	NC_009266	154243	84	45	04/03/2007
Agathis dammara	NC_023119	145625	81	41	12/20/2013
Ageratina adenophora	NC_015621	150698	86	45	06/02/2011
Agrostemma githago	NC_023357	151733	81	45	01/27/2014
Agrostis stolonifera	NC_008591	136584	85	48	11/28/2006
Ajuga reptans	NC_023102	149963	84	46	12/20/2013
Allosyncarpia ternata	NC_022413	159593	85	45	09/25/2013
Alsophila spinulosa	NC_012818	156661	89	41	07/01/2009
Amborella trichopoda	NC_005086	162686	84	44	08/28/2003
Andrographis paniculata	NC_022451	150249	87	45	10/24/2013
Aneura mirabilis	NC_010359	108007	62	45	02/28/2008
Angiopteris evecta	NC_008829	153901	88	53	01/31/2007
Angophora costata	NC_022412	160326	85	45	09/25/2013
Angophora floribunda	NC_022411	160245	85	45	09/25/2013
Anomochloa marantoidea	NC_014062	138412	85	45	04/23/2010
Anthoceros formosae	NC_004543	161162	90	45	02/04/2003
Anthriscus cerefolium	NC_015113	154719	85	45	02/10/2011
Arabidopsis thaliana	NC_000932	154478	85	44	09/15/1999
Arabis alpina	NC_023367	152866	86	44	01/23/2014
Arabis hirsuta	NC_009268	153689	84	45	04/03/2007
Aralia undulata	NC_022810	156333	87	46	12/06/2013
Arbutus unedo	NC_016675	141754	-	-	1/27/2012
Ardisia polysticta	NC_021121	156506	87	45	04/23/2013
Artemisia frigida	NC_020607	151076	87	45	03/25/2013
Arundinaria gigantea	NC_020341	138935	83	48	02/25/2013
Asclepias nivea	NC_022431	161592	85	45	09/25/2013	yes
Asclepias syriaca	NC_022432	158719	83	45	09/26/2013
Atropa belladonna	NC_004561	156687	85	45	02/06/2003
Bambusa emeiensis	NC_015830	139493	84	47	07/15/2011
Bambusa oldhamii	NC_012927	139350	82	45	07/10/2009
Barbarea verna	NC_009269	154532	85	45	04/03/2007
Berberis bealei	NC_022457	164792	104	45	10/24/2013
Bismarckia nobilis	NC_020366	158210	86	46	02/28/2013
Boea hygrometrica	NC_016468	153493	85	44	12/20/2011
Brachypodium distachyon	NC_011032	135199	81	46	07/10/2008	yes
Brassaiopsis hainla	NC_022811	156459	87	45	11/19/2013	yes
Brassica napus	NC_016734	152860	87	45	04/11/2012
Brassica rapa subsp.Pekinensis	NC_015139	153482	-	-	02/16/2011
Buxus microphylla	NC_009599	159010	86	53	06/22/2007
Calamus caryotoides	NC_020365	157270	86	46	02/28/2013
California macrophylla	NC_019611	149199	-	-	12/07/2012
Calocedrus formosana	NC_023121	127311	82	35	12/20/2013
Calycanthus floridus var.glaucus	NC_004993	153337	86	46	07/09/2003
Camellia cuspidata	NC_022459	156618	89	48	10/24/2013
Camellia danzaiensi	NC_022460	156576	87	48	10/24/2013
Camellia impressinervis	NC_022461	156892	89	48	10/24/2013
Camellia oleifera	NC_023084	156971	87	45	12/20/2013
Camellia pitardii	NC_022462	156585	89	48	10/24/2013
Camellia sinensis	NC_020019	157103	87	45	12/31/2012	yes
Camellia taliensis	NC_022264	156974	89	48	09/12/2013
Camellia yunnanensis	NC_022463	156592	89	48	10/24/2013
Capsella bursa-pastoris	NC_009270	154490	85	45	04/03/2007
Capsicum annuum	NC_018552	156781	86	46	09/14/2012
Carica papaya	NC_010323	160100	84	45	02/07/2008
Castanea mollissima	NC_014674	160799	83	45	12/02/2010
Catharanthus roseus	NC_021423	154950	87	45	06/10/2013
Cathaya argyrophylla	NC_014589	107122	70	36	10/20/2010
Cedrus deodara	NC_014575	119299	75	39	10/20/2010
Cephalotaxus oliveri	NC_021110	134337	82	32	05/17/2013
Cephalotaxus wilsoniana	NC_016063	136196	82	31	10/17/2011
Ceratophyllum demersum	NC_009962	156252	85	45	11/07/2007
Cheilanthes lindheimeri	NC_014592	155770	88	43	10/15/2010
Chloranthus spicatus	NC_009598	157772	86	45	06/22/2007
Chrysanthemum indicum	NC_020320	150972	83	42	02/25/2013
Chrysanthemum x morifolium	NC_020092	151033	85	43	01/10/2013	yes
Cicer arietinum	NC_011163	125319	75	33	08/26/2008
Cistanche deserticola	NC_021111	102657	31	44	05/17/2013
Citrus sinensis	NC_008334	160129	87	53	09/14/2006
Cocos nucifera	NC_022417	154731	85	46	09/26/2013
Coffea arabica	NC_008535	155189	85	53	10/24/2006	yes
Coix lacryma-jobi	NC_013273	140745	104	48	10/07/2009
Colocasia esculenta	NC_016753	162424	86	45	02/22/2012
Colocasia esculenta RR	JN105690	162546	-	-	01/15/2013
Conopholis americana	NC_023131	45673	21	23	12/16/2013
Corymbia eximia	NC_022409	160012	85	45	09/25/2013
Corymbia gummifera	NC_022407	160713	85	45	09/25/2013
Corymbia maculata	NC_022408	160045	85	45	09/25/2013
Corymbia tessellaris	NC_022410	160127	85	45	09/25/2013
Corynocarpus laevigata	NC_014807	159202	83	44	01/06/2011
Crithmum maritimum	NC_015804	158355	-	-	07/15/2011
Crucihimalaya wallichii	NC_009271	155199	85	45	04/03/2007
Cryptomeria japonica	NC_010548	131810	82	36	04/04/2008
Cucumis melo subsp.Melo	NC_015983	156017	88	45	09/13/2011
Cucumis sativus	NC_007144	155293	85	45	06/24/2005
Cunninghamia lanceolata	NC_021437	135334	81	35	06/17/2013
Curcuma roscoeana	NC_022928	159512	86	46	12/19/2013
Cuscuta exaltata	NC_009963	125373	67	43	11/07/2007
Cuscuta gronovii	NC_009765	86744	62	36	08/28/2007
Cuscuta obtusiflora	NC_009949	85286	61	37	11/02/2007
Cuscuta reflexa	NC_009766	121521	69	43	08/28/2007
Cycas revoluta	NC_020319	162489	109	47	02/25/2013
Cycas taitungensis	NC_009618	163403	122	46	07/02/2007	yes
Cymbidium aloifolium	NC_021429	156904	78	46	07/03/2013	yes
Cymbidium mannii	NC_021433	155308	78	46	06/13/2013
Cymbidium sinense	NC_021430	155548	78	46	06/13/2013
Cymbidium tortisepalum	NC_021431	155627	78	46	06/17/2013
Cymbidium tracyanum	NC_021432	156286	78	46	06/13/2013
Dasypogon bromeliifolius	NC_020367	157858	87	46	02/28/2013
Datura stramonium	NC_018117	155871	87	46	07/10/2012
Daucus carota	NC_008325	155911	85	51	09/06/2006
Dendrocalamus latiflorus	NC_013088	139394	85	47	08/14/2009
Dioscorea elephantipes	NC_009601	152609	84	46	06/22/2007
Draba nemorosa	NC_009272	153289	84	45	04/03/2007
Drimys granadensis	NC_008456	160604	85	52	10/06/2006
Elaeis guineensis	NC_017602	156973	86	46	04/11/2012
Eleutherococcus senticosus	NC_016430	156768	87	45	12/06/2011
Elodea canadensis	NC_018541	156700	85	45	09/14/2012	yes
Ephedra equisetina	NC_011954	109518	72	45	01/29/2009
Epifagus virginiana	NC_001568	70028	25	31	08/03/1993
Equisetum arvense	NC_014699	133309	84	46	12/02/2010
Equisetum hyemale	NC_020146	131760	83	46	01/22/2013
Erodium carvifolium	NC_015083	116935	75	36	02/10/2011
Erodium cossonii	NC_019599	121465	-	-	12/07/2012
Erodium cygnorum	NC_019598	121909	-	-	12/07/2012
Erodium foetidum subsp. cheilanthifolium	NC_019603	116340	-	-	12/07/2012
Erodium guttatum	NC_018762	128510	-	-	10/14/2012
Erodium jahandiezianum	NC_019600	121692	-	-	12/07/2012
Erodium moschatum	NC_019613	119078	-	-	12/07/2012
Erodium texanum	NC_014569	130812	78	37	10/20/2010
Erycina pusilla	NC_018114	143164	73	45	07/11/2012
Eucalyptus aromaphloia	NC_022396	160149	85	45	09/25/2013
Eucalyptus baxteri	NC_022382	160032	85	45	09/25/2013
Eucalyptus camaldulensis	NC_022398	160164	85	45	09/25/2013
Eucalyptus cladocalyx	NC_022394	160213	85	45	09/25/2013
Eucalyptus cloeziana	NC_022388	160015	85	45	09/25/2013
Eucalyptus curtisii	NC_022391	160038	85	45	09/25/2013
Eucalyptus deglupta	NC_022399	160177	85	45	09/25/2013
Eucalyptus delegatensis	NC_022380	159724	85	45	09/25/2013
Eucalyptus diversicolor	NC_022402	160214	85	45	09/25/2013
Eucalyptus diversifolia	NC_022383	159954	85	45	09/25/2013
Eucalyptus elata	NC_022385	159899	85	45	09/25/2013
Eucalyptus erythrocorys	NC_022406	159742	85	45	09/25/2013
Eucalyptus globulus subsp.globulus	NC_008115	160286	85	45	06/12/2006	yes
Eucalyptus grandis	NC_014570	160137	74	44	10/20/2010
Eucalyptus guilfoylei	NC_022405	160520	85	45	09/25/2013
Eucalyptus marginata	NC_022390	160076	85	45	09/25/2013
Eucalyptus melliodora	NC_022392	160386	85	45	09/25/2013
Eucalyptus microcorys	NC_022404	160225	85	45	09/25/2013
Eucalyptus nitens	NC_022395	160271	85	45	09/25/2013
Eucalyptus obliqua	NC_022378	159527	85	45	09/25/2013
Eucalyptus patens	NC_022389	160187	85	45	09/25/2013
Eucalyptus polybractea	NC_022393	160268	85	45	09/25/2013
Eucalyptus radiata	NC_022379	159529	85	45	09/25/2013
Eucalyptus regnans	NC_022386	160031	85	45	09/25/2013
Eucalyptus saligna	NC_022397	160015	85	45	09/25/2013
Eucalyptus salmonophloia	NC_022403	160413	85	45	09/25/2013
Eucalyptus sieberi	NC_022384	159985	85	45	09/25/2013
Eucalyptus spathulata	NC_022400	161071	85	45	09/25/2013
Eucalyptus torquata	NC_022401	160223	85	45	09/25/2013
Eucalyptus umbra	NC_022387	159576	85	45	09/25/2013
Eucalyptus verrucata	NC_022381	160109	85	45	09/25/2013
Fagopyrum esculentum subsp.Ancestrale	NC_010776	159599	84	45	05/28/2008	yes
Ferrocalamus rimosivaginus	NC_015831	139467	84	47	07/15/2011
Festuca altissima	NC_019648	135272	86	47	12/04/2012
Festuca arundinacea	NC_011713	136048	80	46	12/17/2008
Festuca ovina	NC_019649	133165	86	47	12/03/2012
Festuca pratensis	NC_019650	135291	86	47	12/04/2012
Fragaria chiloensis	NC_019601	155603	85	45	12/07/2012
Fragaria mandshurica	NC_018767	129805	74	34	10/14/2012	yes
Fragaria vesca subsp.bracteata	NC_018766	129788	77	34	10/14/2012	yes
Fragaria vesca subsp.Vesca	NC_015206	155691	85	45	03/03/2011
Fragaria virginiana	NC_019602	155621	85	45	12/07/2012	yes
Francoa sonchifolia	NC_021101	157312	81	44	05/17/2013
Fritillaria taipaiensis	NC_023247	151693	84	46	01/02/2014
Geranium palmatum	NC_014573	155794	77	66	10/20/2010
Ginkgo biloba	NC_016986	156988	84	47	03/15/2012
Ginkgo biloba	AB684440	156945	-	-	05/08/2012
Glycine canescens	NC_021647	152518	82	45	07/23/2013
Glycine cyrtoloba	NC_021645	152381	81	45	07/23/2013
Glycine dolichocarpa	NC_021648	152804	82	45	07/23/2013
Glycine falcata	NC_021649	153023	82	45	07/23/2013
Glycine max	NC_007942	152218	83	45	04/07/2006
Glycine soja	NC_022868	152217	83	46	11/19/2013
Glycine stenophita	NC_021646	152618	82	45	07/23/2013
Glycine syndetika	NC_021650	152783	82	45	07/23/2013
Glycine tomentella	NC_021636	152728	82	45	07/03/2013
Gnetum montanum	NC_021438	115019	65	40	06/17/2013
Gnetum parvifolium	NC_011942	114914	66	48	01/28/2009	yes
Gossypium anomalum	NC_023213	159507	86	45	01/03/2014	yes
Gossypium arboreum	NC_016712	160230	83	45	01/17/2012
Gossypium areysianum	NC_018112	159572	83	45	07/10/2012
Gossypium barbadense	NC_008641	160317	84	45	12/12/2006
Gossypium bickii	NC_023214	159422	87	44	01/03/2014
Gossypium capitis-viridis	NC_018111	159467	83	45	07/10/2012
Gossypium darwinii	NC_016670	160378	83	45	01/17/2012
Gossypium gossypioides	NC_017894	159959	83	45	05/09/2012
Gossypium herbaceum	NC_023215	160140	86	44	01/03/2014
Gossypium herbaceum subsp.Africanum	NC_016692	160315	83	45	01/17/2012
Gossypium hirsutum	NC_007944	160301	83	45	04/07/2006
Gossypium incanum	NC_018109	159205	83	45	07/10/2012
Gossypium longicalyx	NC_023216	160241	86	45	01/03/2014
Gossypium mustelinum	NC_016711	160313	83	45	01/17/2012
Gossypium raimondii	NC_016668	160161	83	45	01/17/2012
Gossypium robinsonii	NC_018113	159849	83	45	07/10/2012
Gossypium somalense	NC_018110	159539	83	45	07/10/2012
Gossypium stocksii	NC_023217	159039	86	45	01/03/2014
Gossypium sturtianum	NC_023218	159627	86	44	01/03/2014
Gossypium thurberi	NC_015204	160264	85	48	03/04/2011
Gossypium tomentosum	NC_016690	160433	83	45	01/17/2012
Guizotia abyssinica	NC_010601	151762	85	45	04/15/2008
Helianthus annuus	NC_007977	151104	85	51	05/03/2006
Helianthus decapetalus	NC_023110	151048	85	45	12/20/2013
Helianthus divaricatus	NC_023109	151045	85	45	12/20/2013
Helianthus giganteus	NC_023107	151066	85	44	12/20/2013
Helianthus grosseserratus	NC_023108	151017	85	45	12/20/2013
Helianthus hirsutus	NC_023111	151045	85	45	12/20/2013
Helianthus maximiliani	NC_023114	151007	85	45	12/20/2013	yes
Helianthus strumosus	NC_023113	151044	85	45	12/20/2013
Helianthus tuberosus	NC_023112	151047	85	45	12/20/2013
Heliconia collinsiana	NC_020362	161907	85	46	02/28/2013
Hevea brasiliensis	NC_015308	161191	84	45	03/25/2011	yes
Hordeum vulgare	NC_008590	136462	83	56	11/28/2006
Huperzia lucidula	NC_006861	154373	87	41	02/23/2005
Hydrocotyle sp. SRD-2010	NC_015818	153207	-	-	07/15/2011
Hypseocharis bilobata	NC_023260	165002	85	47	01/03/2014
Illicium oligandrum	NC_009600	148553	83	43	06/22/2007
Indocalamus longiauritus	NC_015803	139668	82	47	07/14/2011
Ipomoea purpurea	NC_009808	162046	85	46	09/18/2007
Isoetes flaccida	NC_014675	145303	84	45	12/02/2010	yes
Jacobaea vulgaris	NC_015543	150689	87	45	06/02/2011	yes
Jasminum nudiflorum	NC_008407	165121	85	46	09/29/2006
Jatropha curcas	NC_012224	163856	84	45	03/23/2009
Kalopanax septemlobus	NC_022814	156413	87	45	12/06/2013
Keteleeria davidiana	NC_011930	117720	75	38	01/28/2009
Lactuca sativa	NC_007578	152765	84	44	11/08/2005
Larix decidua	NC_016058	122474	72	38	10/17/2011
Lathyrus sativus	NC_014063	121020	74	34	04/23/2010
Leersia tisserantii	NC_016677	136551	83	46	01/27/2012
Lemna minor	NC_010109	165955	85	45	12/05/2007
Lepidium virginicum	NC_009273	154743	85	45	04/03/2007
Lindenbergia philippensis	NC_022859	155103	85	45	11/05/2013
Liquidambar formosana	NC_023092	160410	86	45	12/20/2013
Liriodendron tulipifera	NC_008326	159886	84	45	09/06/2006
Lobularia maritima	NC_009274	152659	84	45	04/03/2007
Lolium multiflorum	NC_019651	135175	86	47	12/04/2012
Lolium perenne	NC_009950	135282	84	46	10/30/2007
Lotus japonicus	NC_002694	150519	82	45	03/01/2001
Lupinus luteus	NC_023090	151894	83	45	12/20/2013	yes
Lygodium japonicum	NC_022136	157260	90	40	08/27/2013
Magnolia cathcartii	NC_023234	159950	86	45	01/03/2014
Magnolia dealbata	NC_023235	160002	86	44	01/03/2014
Magnolia denudata	NC_018357	160053	84	45	08/10/2012
Magnolia grandiflora	NC_020318	159623	84	45	02/25/2013
Magnolia kobus	NC_023237	159443	86	45	01/03/2014
Magnolia kwangsiensis	NC_015892	159667	84	45	08/02/2011
Magnolia liliifera	NC_023238	158177	86	43	01/03/2014
Magnolia liliiflora	NC_020315	160033	-	-	03/07/2013
Magnolia officinalis	NC_020316	160183	82	45	02/25/2013	yes
Magnolia officinalis subsp.biloba	NC_020317	160105	84	45	02/25/2013	yes
Magnolia pyramidata	NC_023236	160025	86	45	01/03/2014
Magnolia salicifolia	NC_023240	160093	86	45	01/14/2014
Magnolia sinica	NC_023241	160044	86	45	01/03/2014
Magnolia sprengeri	NC_023242	160033	86	45	01/03/2014
Manihot esculenta	NC_010433	161453	83	45	03/12/2008
Mankyua chejuensis	NC_017006	146221	87	45	04/11/2012
Marchantia polymorpha	NC_001319	121024	89	45	11/18/1986
Marsilea crenata	NC_022137	151628	89	40	09/12/2013
Medicago truncatula	NC_003119	124033	76	33	04/15/2009
Medicago truncatula cultivar Borung	NC_022100	123833	76	34	08/27/2013
Medicago truncatula cultivar Jemalong	NC_022099	124033	76	34	08/27/2013
Medicago truncatula cultivar Paraggio	NC_022101	123706	76	34	10/24/2013
Megaleranthis saniculifolia	NC_012615	159924	85	44	05/07/2009
Melianthus villosus	NC_023256	156510	80	45	01/03/2014
Metapanax delavayi	NC_022812	156343	87	45	11/19/2013
Michelia odora	NC_023239	160070	86	45	01/03/2014
Millettia pinnata	NC_016708	152968	83	45	01/27/2012
Monsonia speciosa	NC_014582	128787	76	40	10/20/2010
Morus indica	NC_008359	158484	84	45	09/19/2006
Musa textilis	NC_022926	161347	86	46	12/06/2013
Nageia nagi	NC_023120	133722	81	36	12/20/2013
Najas flexilis	NC_021936	156366	74	43	08/06/2013	yes
Nandina domestica	NC_008336	156599	85	45	09/14/2006
Nasturtium officinale	NC_009275	155105	85	45	04/03/2007
Nelumbo lutea	NC_015605	163206	85	45	06/01/2011
Nelumbo nucifera	NC_015610	163307	85	45	06/01/2011
Neottia nidus-avis	NC_016471	92060	31	41	12/21/2011	yes
Nicotiana sylvestris	NC_007500	155941	101	46	10/25/2005
Nicotiana tabacum	NC_001879	155943	98	45	11/18/1986
Nicotiana tomentosiformis	NC_007602	155745	102	46	11/10/2005
Nicotiana undulata	NC_016068	155863	110	45	10/14/2011
Nothoceros aenigmaticus	NC_020259	153208	-	45	02/22/2013	yes
Nuphar advena	NC_008788	160866	85	46	01/11/2007
Nymphaea alba	NC_006050	159930	85	45	07/12/2004
Oenothera argillicola	NC_010358	165055	84	46	02/28/2008
Oenothera biennis	NC_010361	164807	84	46	02/28/2008
Oenothera elata	NC_002693	165728	83	45	01/19/2000
Oenothera glazioviana	NC_010360	165225	84	46	02/28/2008
Oenothera parviflora	NC_010362	163365	84	46	02/28/2008
Olea europaea	NC_013707	155888	85	45	01/12/2010
Olea europaea subsp.cuspidata	NC_015604	155862	85	45	05/25/2011
Olea europaea subsp.europaea	NC_015401	155875	85	45	04/11/2011
Olea europaea subsp.maroccana	NC_015623	155896	85	45	05/25/2011
Olea woodiana subsp.woodiana	NC_015608	155942	85	45	05/25/2011
Olimarabidopsis pumila	NC_009267	154737	85	45	04/03/2007
Oncidium Gower	NC_014056	146484	74	45	04/27/2010
Ophioglossum californicum	NC_020147	138270	84	45	01/18/2013
Oryza meridionalis	NC_016927	134558	75	49	02/28/2012
Oryza nivara	NC_005973	134494	119	46	07/12/2004
Oryza rufipogon	NC_022668	134557	114	48	11/05/2013
Oryza rufipogon	NC_017835	134544	-	-	05/09/2012
Oryza sativa Indica	NC_008155	134496	64	-	06/16/2006
Oryza sativa Japonica	NC_001320	134525	108	46	11/23/1989
Oxypolis greenmanii	NC_015832	154737	-	-	07/15/2011
Pachycladon cheesemanii	NC_021102	154498	85	45	04/30/2013
Pachycladon enysii	NC_018565	154896	84	45	09/14/2012	yes
Panax ginseng	NC_006290	156318	85	45	09/17/2004	yes
Panicum virgatum	NC_015990	139619	85	48	09/09/2011
Parthenium argentatum	NC_013553	152803	55	25	12/15/2009
Pelargonium alternans	NC_023261	173374	97	44	01/03/2014
Pelargonium x hortorum	NC_008454	217942	131	50	10/05/2006
Pellia endiviifolia	NC_019628	120546	88	46	12/07/2012	yes
Pentactina rupicola	NC_016921	156612	84	45	02/23/2012
Penthorum chinense	NC_023086	156686	82	45	12/20/2013
Petrosavia stellaris	NC_023356	103835	41	35	01/24/2014
Petroselinum crispum	NC_015821	152890	-	-	07/15/2011
Phalaenopsis aphrodite	NC_007499	148964	95	44	10/25/2005	yes
Phalaenopsis equestris	NC_017609	148959	73	46	04/23/2012
Pharus lappulaceus	NC_023245	141928	84	48	01/02/2014
Pharus latifolius	NC_021372	142077	76	41	06/10/2013
Phaseolus vulgaris	NC_009259	150285	83	44	04/03/2007
Phelipanche purpurea	NC_023132	62891	30	30	12/16/2013	yes
Phoenix dactylifera	NC_013991	158462	95	52	03/30/2010
Phragmites australis	NC_022958	137561	85	48	12/04/2013
Phyllostachys edulis	NC_015817	139679	84	47	07/15/2011
Phyllostachys nigra	NC_015826	139839	84	47	07/15/2011
Phyllostachys propinqua	NC_016699	139704	83	46	01/27/2012
Physcomitrella patens	NC_005087	122890	85	44	09/08/2003
Picea abies	NC_021456	124084	74	40	05/17/2013
Picea morrisonicola	NC_016069	124168	71	41	10/19/2011
Picea sitchensis	NC_011152	120176	64	32	08/25/2008	yes
Pinus contorta	NC_011153	120438	70	38	08/25/2008	yes
Pinus gerardiana	NC_011154	117618	70	38	08/25/2008	yes
Pinus koraiensis	NC_004677	117190	273	40	04/05/2003
Pinus krempfii	NC_011155	116989	69	36	08/25/2008	yes
Pinus lambertiana	NC_011156	117239	71	37	08/25/2008	yes
Pinus longaeva	NC_011157	117726	-	-	05/14/2009
Pinus massoniana	NC_021439	119739	73	36	06/17/2013
Pinus monophylla	NC_011158	116479	70	38	08/25/2008	yes
Pinus nelsonii	NC_011159	116834	70	38	08/25/2008	yes
Pinus taeda	NC_021440	121530	71	38	06/17/2013
Pinus thunbergii	NC_001631	119707	155	39	08/13/1994
Piper cenocladum	NC_008457	160624	85	45	10/06/2006
Pisum sativum	NC_014057	122169	74	34	04/23/2010
Platanus occidentalis	NC_008335	161791	85	45	09/14/2006
Podocarpus totara	NC_020361	133259	75	19	02/28/2013	yes
Populus alba	NC_008235	156505	83	45	07/07/2006
Populus trichocarpa	NC_009143	157033	98	45	03/26/2007
Prinsepia utilis	NC_021455	156328	84	44	06/13/2013	yes
Prunus persica	NC_014697	157790	85	45	12/02/2010
Pseudophoenix vinifera	NC_020364	157829	86	46	02/28/2013
Pseudotsuga sinensis	NC_016064	122513	73	40	10/14/2011
Psilotum nudum	NC_003386	138829	101	49	01/29/2002
Pteridium aquilinum subsp.aquilinum	NC_014348	152362	88	43	07/27/2010
Ptilidium pulcherrimum	NC_015402	119007	80	44	04/27/2011	yes
Pyrus pyrifolia	NC_015996	159922	83	44	09/14/2011
Pyrus spinosa	NC_023130	159161	82	53	12/12/2013	yes
Quercus rubra	NC_020152	161304	89	48	01/18/2013
Ranunculus macranthus	NC_008796	155129	84	45	01/17/2007
Ravenala madagascariensis	NC_022927	166170	83	46	12/06/2013
Rhizanthella gardneri	NC_014874	59190	23	14	01/07/2011
Rhynchoryza subulata	NC_016718	136303	83	46	01/27/2012
Ricinus communis	NC_016736	163161	86	45	01/17/2012
Saccharum hybrid Nco	NC_006084	141182	117	46	07/29/2004
Saccharum hybrid SP-80-3280	NC_005878	141182	97	47	06/09/2004
Salvia miltiorrhiza	NC_020431	151328	87	45	03/04/2013
Schefflera delavayi	NC_022813	156341	87	45	11/19/2013	yes
Schwalbea americana	NC_023115	160910	82	45	01/23/2014
Secale cereale	NC_021761	114843	77	34	07/22/2013
Sedum sarmentosum	NC_023085	150448	86	44	12/20/2013	yes
Selaginella moellendorffii	NC_013086	143780	70	23	08/14/2009
Sesamum indicum	NC_016433	153324	87	45	12/06/2011
Setaria italica	NC_022850	135516	83	46	11/19/2013
Silene chalcedonica	NC_023359	148081	81	45	01/30/2014
Silene conica	NC_016729	147208	80	45	01/27/2012
Silene conoidea	NC_023358	147896	80	45	01/24/2014
Silene latifolia	NC_016730	151736	81	45	01/27/2012
Silene noctiflora	NC_016728	151639	82	45	01/27/2012
Silene paradoxa	NC_023360	151632	79	45	01/27/2014
Silene vulgaris	NC_016727	151583	81	45	01/27/2012
Solanum bulbocastanum	NC_007943	155371	85	53	04/07/2006
Solanum lycopersicum	DQ347959	155461	84	46	01/13/2014
Solanum lycopersicum	NC_007898	155461	87	53	03/09/2006
Solanum tuberosum	NC_008096	155296	84	53	06/09/2006
Sorghum bicolor	NC_008602	140754	84	56	12/04/2006
Spinacia oleracea	NC_002202	150725	96	45	04/20/2000
Spirodela polyrhiza	NC_015891	168788	83	45	08/02/2011
Stockwellia quadrifida	NC_022414	159561	85	45	09/25/2013
Syntrichia ruralis	NC_012052	122630	81	44	02/20/2009	yes
Taiwania cryptomerioides	NC_016065	132588	83	38	10/17/2011
Taiwania flousiana	NC_021441	131413	83	34	06/17/2013
Taxus mairei	NC_020321	127665	78	34	02/25/2013
Tectona grandis	NC_020098	153953	86	45	01/02/2013
Tetracentron sinense	NC_021425	164467	92	45	06/10/2013
Theobroma cacao	NC_014676	160619	81	45	12/02/2010
Trachelium caeruleum	NC_010442	162321	81	46	03/25/2008	yes
Trifolium subterraneum	NC_011828	144763	69	33	01/06/2009
Trithuria inconspicua	NC_020372	165389	94	45	02/12/2013	yes
Triticum aestivum	NC_002762	134545	83	50	11/07/2000
Triticum monococcum	NC_021760	116399	79	34	07/22/2013
Triticum urartu	NC_021762	115773	60	32	07/22/2013
Trochodendron aralioides	NC_021426	165945	91	45	06/10/2013	yes
Typha latifolia	NC_013823	161572	86	46	02/18/2010
Utricularia gibba	NC_021449	152113	87	45	07/02/2013	yes
Vaccinium macrocarpon	NC_019616	176045	75	44	12/07/2012
Veratrum patulum	NC_022715	153699	83	46	11/05/2013
Vigna angularis	NC_021091	151683	81	44	05/17/2013
Vigna radiata	NC_013843	151271	82	44	02/18/2010
Vigna unguiculata	NC_018051	152415	84	46	07/02/2012
Vitis vinifera	NC_007957	160928	84	53	04/13/2006
Viviania marifolia	NC_023259	157291	86	45	01/03/2014
Welwitschia mirabilis	NC_010654	119726	70	48	05/08/2008
Wolffia australiana	NC_015899	168704	83	45	08/02/2011
Wolffiella lingulata	NC_015894	169337	83	45	08/02/2011
Zea mays	NC_001666	140384	111	46	07/17/1995
Zingiber spectabile	NC_020363	155890	85	46	02/28/2013
