# Supplementary material for: Are Differences in Genomic Data Sets due to True Biological Variants or Errors in Genome Assembly: An Example from Two Chloroplast Genomes
Source: PLoS One. 2015 Feb 6;10(2):e0118019. doi: 10.1371/journal.pone.0118019 (PMC4320078; doi:10.1371/journal.pone.0118019)
Supplement: S2 Table — (NEX) [file pone.0118019.s002.nex]

#NEXUS
BEGIN DATA;
dimensions ntax=9 nchar=138082;
format missing=?
interleave=yes datatype=DNA gap= -;

matrix
O.sativa_Japonica_AY522330     CCCAATATCTTGCTTCAGCAAGATATTGGGTATTTCTAGCTTTCCTTTCT
O.australiensis_GU592209       CCCAATATCTTGTTTCAGCAAGATATTGGGTATTTCTAGCTTTCCTTTCT
O.rufipogon_NC_022668          CCCAATATCTTGCTGAAGCAAGATATTGGGTATTTCTAGCTTTCCTTTCT
O.rufipogon_NC_017835          CCCAATATCTTGCTTCAGCAAGATATTGGGTATTTCTAGCTTTCCTTTCT
O.nivara_NC_005973             CCCAATATCTTGCTTCAGCAAGATATTGGGTATTTCTAGCTTTCCTTTCT
O.sativa.Indica_NC_008155      CCCAATATCTTGCTTCAGCAAGATATTGGGTATTTCTAGCTTTCCTTTCT
O.meridionalis_NC_016927       CCCAATATCTTGCTTCAGCAAGATATTGGGTATTTCTAGCTTTCCTTTCT
O.australiensis_KJ830774       CCCAATATCTTGCTGAAACAAGATATTGGGTATTTCTAGCTTTCCTTTCT
Leersia.tisserantii_NC_016677  CCCAATATCTTGCTGAAACAAGATATTGGGTATTTCTAGCTTTACTTCCT

O.sativa_Japonica_AY522330     TCAAAAATTGCTATATGTTAGCAGAAAAGCCTTATCCATTAAGAGATGGA
O.australiensis_GU592209       TCAAAAATTGCTATATGTTAGCAGAAAAGCCTTATCCATTAAGAGATGGA
O.rufipogon_NC_022668          TCAAAAATTGCTATATGTTAGCAGAAAAGCCTTATCCATTAAGAGATGGA
O.rufipogon_NC_017835          TCAAAAATTGCTATATGTTAGCAGAAAAGCCTTATCCATTAAGAGATGGA
O.nivara_NC_005973             TCAAAAATTGCTATATGTTAGCAGAAAAGCCTTATCCATTAAGAGATGGA
O.sativa.Indica_NC_008155      TCAAAAATTGCTATATGTTAGCAGAAAAGCCTTATCCATTAAGAGATGGA
O.meridionalis_NC_016927       TCAAAAATTGCTATATGTTAGCAGAAAAGCCTTATCCATTAAGAGATGGA
O.australiensis_KJ830774       TCAAAAATTGCTATATGTTAGCAGAAAAGCCTTATCCATTAAGAGATGGA
Leersia.tisserantii_NC_016677  TCCAAAATTGCTATATGTTAGCAGAAAAGCCTTATCCATTAAGAGATGGA

O.sativa_Japonica_AY522330     ACTTCAAGAGCAGCTAGGTCTAGAGGGAAGTTGTGAGCATTACGTTCGTG
O.australiensis_GU592209       ACTTCAAGAGCAGCTAGGTCTAGAGGGAAGTTGTGAGCATTACGTTCGTG
O.rufipogon_NC_022668          ACTTCAAGAGCAGCTAGGTCTAGAGGGAAGTTGTGAGCATTACGTTCGTG
O.rufipogon_NC_017835          ACTTCAAGAGCAGCTAGGTCTAGAGGGAAGTTGTGAGCATTACGTTCGTG
O.nivara_NC_005973             ACTTCAAGAGCAGCTAGGTCTAGAGGGAAGTTGTGAGCATTACGTTCGTG
O.sativa.Indica_NC_008155      ACTTCAAGAGCAGCTAGGTCTAGAGGGAAGTTGTGAGCATTACGTTCGTG
O.meridionalis_NC_016927       ACTTCAAGAGCAGCTAGGTCTAGAGGGAAGTTGTGAGCATTACGTTCGTG
O.australiensis_KJ830774       ACTTCAAGAGCAGCTAGGTCTAGAGGGAAGTTGTGAGCATTACGTTCGTG
Leersia.tisserantii_NC_016677  ACTTCAAGAGCAGCTAGGTCTAGAGGGAAGTTGTGAGCATTACGTTCGTG

O.sativa_Japonica_AY522330     CATTACTTCCATACCAAGATTAGCACGGTTGATGATATCAGCCCAAGTAT
O.australiensis_GU592209       CATTACTTCCATACCAAGATTAGCACGGTTGATGATATCAGCCCAAGTAT
O.rufipogon_NC_022668          CATTACTTCCATACCAAGATTAGCACGGTTGATGATATCAGCCCAAGTAT
O.rufipogon_NC_017835          CATTACTTCCATACCAAGATTAGCACGGTTGATGATATCAGCCCAAGTAT
O.nivara_NC_005973             CATTACTTCCATACCAAGATTAGCACGGTTGATGATATCAGCCCAAGTAT
O.sativa.Indica_NC_008155      CATTACTTCCATACCAAGATTAGCACGGTTGATGATATCAGCCCAAGTAT
O.meridionalis_NC_016927       CATTACTTCCATACCAAGATTAGCACGGTTGATGATATCAGCCCAAGTAT
O.australiensis_KJ830774       CATTACTTCCATACCAAGATTAGCACGGTTGATGATATCAGCCCAAGTAT
Leersia.tisserantii_NC_016677  CATTACTTCCATACCAAGATTAGCGCGGTTGATGATATCAGCCCAAGTAT

O.sativa_Japonica_AY522330     TAATAACGCGACCTTGGCTATCAACTACAGATTGGTTGAAATTGAATCCG
O.australiensis_GU592209       TAATAACGCGACCTTGGCTATCAACTACAGATTGGTTGAAATTGAATCCG
O.rufipogon_NC_022668          TAATAACGCGACCTTGGCTATCAACTACAGATTGGTTGAAATTGAATCCG
O.rufipogon_NC_017835          TAATAACGCGACCTTGGCTATCAACTACAGATTGGTTGAAATTGAATCCG
O.nivara_NC_005973             TAATAACGCGACCTTGGCTATCAACTACAGATTGGTTGAAATTGAATCCG
O.sativa.Indica_NC_008155      TAATAACGCGACCTTGGCTATCAACTACAGATTGGTTGAAATTGAATCCG
O.meridionalis_NC_016927       TAATAACGCGACCTTGGCTATCAACTACAGATTGGTTGAAATTGAATCCG
O.australiensis_KJ830774       TAATAACGCGACCTTGGCTATCAACTACAGATTGGTTGAAATTGAATCCG
Leersia.tisserantii_NC_016677  TAATAACGCGACCTTGGCTATCAACTACAGATTGGTTGAAATTGAATCCG

O.sativa_Japonica_AY522330     TTTAGATTGAAAGCCATAGTACTAATACCTAAAGCAGTGAACCAAATCCC
O.australiensis_GU592209       TTTAGGTTGAAAGCCATAGTACTAATACCTAAAGCAGTGAACCAAATCCC
O.rufipogon_NC_022668          TTTAGATTGAAAGCCATAGTACTAATACCTAAAGCAGTGAACCAAATCCC
O.rufipogon_NC_017835          TTTAGATTGAAAGCCATAGTACTAATACCTAAAGCAGTGAACCAAATCCC
O.nivara_NC_005973             TTTAGATTGAAAGCCATAGTACTAATACCTAAAGCAGTGAACCAAATCCC
O.sativa.Indica_NC_008155      TTTAGATTGAAAGCCATAGTACTAATACCTAAAGCAGTGAACCAAATCCC
O.meridionalis_NC_016927       TTTAGATTGAAAGCCATAGTACTAATACCTAAAGCAGTGAACCAAATCCC
O.australiensis_KJ830774       TTTAGGTTGAAAGCCATAGTACTAATACCTAAAGCAGTGAACCAAATCCC
Leersia.tisserantii_NC_016677  TTTAGGTTGAAAGCCATAGTACTAATACCTAAAGCAGTGAACCAAATCCC

O.sativa_Japonica_AY522330     TACTACAGGCCAAGCAGCCAAGAAGAAGTGTAAAGAACGAGAGTTGTTAA
O.australiensis_GU592209       TACTACAGGCCAAGCAGCCAAGAAGAAGTGTAAAGAACGAGAGTTGTTAA
O.rufipogon_NC_022668          TACTACAGGCCAAGCAGCCAAGAAGAAGTGTAAAGAACGAGAGTTGTTAA
O.rufipogon_NC_017835          TACTACAGGCCAAGCAGCCAAGAAGAAGTGTAAAGAACGAGAGTTGTTAA
O.nivara_NC_005973             TACTACAGGCCAAGCAGCCAAGAAGAAGTGTAAAGAACGAGAGTTGTTAA
O.sativa.Indica_NC_008155      TACTACAGGCCAAGCAGCCAAGAAGAAGTGTAAAGAACGAGAGTTGTTAA
O.meridionalis_NC_016927       TACTACAGGCCAAGCAGCCAAGAAGAAGTGTAAAGAACGAGAGTTGTTAA
O.australiensis_KJ830774       TACTACAGGCCAAGCAGCCAAGAAGAAGTGTAAAGAACGAGAGTTGTTAA
Leersia.tisserantii_NC_016677  TACTACAGGCCAAGCAGCCAAGAAGAAGTGTAAAGAACGAGAGTTGTTAA

O.sativa_Japonica_AY522330     AACTAGCATATTGGAAGATTAATCGGCCAAAATAACCATGAGCGGCCACA
O.australiensis_GU592209       AACTAGCATATTGGAAGATTAATCGGCCAAAATAACCATGAGCGGCCACA
O.rufipogon_NC_022668          AACTAGCATATTGGAAGATTAATCGGCCAAAATAACCATGAGCGGCCACA
O.rufipogon_NC_017835          AACTAGCATATTGGAAGATTAATCGGCCAAAATAACCATGAGCGGCCACA
O.nivara_NC_005973             AACTAGCATATTGGAAGATTAATCGGCCAAAATAACCATGAGCGGCCACA
O.sativa.Indica_NC_008155      AACTAGCATATTGGAAGATTAATCGGCCAAAATAACCATGAGCGGCCACA
O.meridionalis_NC_016927       AACTAGCATATTGGAAGATTAATCGGCCAAAATAACCATGAGCGGCCACA
O.australiensis_KJ830774       AACTAGCATATTGGAAGATTAATCGGCCAAAATAACCATGAGCGGCCACA
Leersia.tisserantii_NC_016677  AACTAGCATATTGGAAGATTAATCGGCCAAAATAACCATGAGCGGCCACA

O.sativa_Japonica_AY522330     ATATTATAAGTTTCTTCCTCTTGACCAAATCTGTAACCCTCATTAGCAGA
O.australiensis_GU592209       ATATTATAAGTCTCTTCCTCTTGACCAAATCTGTAACCCTCATTAGCAGA
O.rufipogon_NC_022668          ATATTATAAGTCTCTTCCTCTTGACCAAATCTGTAACCCTCATTAGCGGA
O.rufipogon_NC_017835          ATATTATAAGTCTCTTCCTCTTGACCAAATCTGTAACCCTCATTAGCAGA
O.nivara_NC_005973             ATATTATAAGTCTCTTCCTCTTGACCAAATCTGTAACCCTCATTAGCAGA
O.sativa.Indica_NC_008155      ATATTATAAGTCTCTTCCTCTTGACCAAATCTGTAACCCTCATTAGCAGA
O.meridionalis_NC_016927       ATATTATAAGTCTCTTCCTCTTGACCAAATCTGTAACCCTCATTAGCGGA
O.australiensis_KJ830774       ATATTATAAGTCTCTTCCTCTTGACCAAATCTGTAACCCTCATTAGCAGA
Leersia.tisserantii_NC_016677  ATATTATAAGTCTCTTCCTCTTGACCAAATCTGTAACCCTCATTAGCGGA

O.sativa_Japonica_AY522330     TTCGTTTTCAGTGGTTTCCCTGATCAAACTAGAGGTTACCAAGGAACCAT
O.australiensis_GU592209       TTCATTTTCAGTAGTTTCCCTGATCAAACTAGAGGTTACCAAGGAACCAT
O.rufipogon_NC_022668          TTCGTTTTCAGTGGTTTCCCTGATCAAACTAGAGGTTACCAAGGAACCAT
O.rufipogon_NC_017835          TTCGTTTTCAGTGGTTTCCCTGATCAAACTAGAGGTTACCAAGGAACCAT
O.nivara_NC_005973             TTCGTTTTCAGTGGTTTCCCTGATCAAACTAGAGGTTACCAAGGAACCAT
O.sativa.Indica_NC_008155      TTCGTTTTCAGTGGTTTCCCTGATCAAACTAGAGGTTACCAAGGAACCAT
O.meridionalis_NC_016927       TTCGTTTTCAGTGGTTTCCCTGATCAAACTAGAGGTTACCAAGGAACCAT
O.australiensis_KJ830774       TTCATTTTCAGTAGTTTCCCTGATCAAACTAGAGGTTACCAAGGAACCAT
Leersia.tisserantii_NC_016677  TTCATTTTCAGTGGTTTCCCTGATCAAACTAGAGGTTACCAAGGAACCAT

O.sativa_Japonica_AY522330     GCATAGCACTGAATAGGGAACCGCCGAATACACCAGCTACACCTAACATG
O.australiensis_GU592209       GCATAGCACTGAATAGGGAACCGCCGAATACACCAGCTACACCTAACATG
O.rufipogon_NC_022668          GCATAGCACTGAATAGGGAACCGCCGAATACACCAGCTACACCTAACATG
O.rufipogon_NC_017835          GCATAGCACTGAATAGGGAACCGCCGAATACACCAGCTACACCTAACATG
O.nivara_NC_005973             GCATAGCACTGAATAGGGAACCGCCGAATACACCAGCTACACCTAACATG
O.sativa.Indica_NC_008155      GCATAGCACTGAATAGGGAACCGCCGAATACACCAGCTACACCTAACATG
O.meridionalis_NC_016927       GCATAGCACTGAATAGGGAACCGCCGAATACACCAGCTACACCTAACATG
O.australiensis_KJ830774       GCATAGCACTGAATAGGGAACCGCCGAATACACCAGCTACACCTAACATG
Leersia.tisserantii_NC_016677  GCATAGCACTGAATAGGGAACCGCCGAATACACCAGCTACACCTAACATG

O.sativa_Japonica_AY522330     TGAAATGGATGCATAAGGATGTTATGCTCTGCCTGGAATACAATCATAAA
O.australiensis_GU592209       TGAAATGGATGCATAAGGATGTTATGCTCTGCCTGGAATACAATCATAAA
O.rufipogon_NC_022668          TGAAATGGATGCATAAGGATGTTATGCTCTGCCTGGAATACAATCATAAA
O.rufipogon_NC_017835          TGAAATGGATGCATAAGGATGTTATGCTCTGCCTGGAATACAATCATAAA
O.nivara_NC_005973             TGAAATGGATGCATAAGGATGTTATGCTCTGCCTGGAATACAATCATAAA
O.sativa.Indica_NC_008155      TGAAATGGATGCATAAGGATGTTATGCTCTGCCTGGAATACAATCATAAA
O.meridionalis_NC_016927       TGAAATGGATGCATAAGGATGTTATGCTCTGCCTGGAATACAATCATAAA
O.australiensis_KJ830774       TGAAATGGATGCATAAGGATGTTATGCTCTGCCTGGAATACAATCATAAA
Leersia.tisserantii_NC_016677  TGAAATGGATGCATAAGGATGTTGTGCTCTGCCTGGAATACAATCATAAA

O.sativa_Japonica_AY522330     GTTGAAAGTACCAGATATTCCTAAAGGCATACCATCAGAGAAACTTCCTT
O.australiensis_GU592209       GTTGAAAGTACCAGATATTCCTAAAGGCATACCATCAGAGAAACTTCCTT
O.rufipogon_NC_022668          GTTGAAAGTACCAGATATTCCTAAAGGCATACCATCAGAGAAACTTCCTT
O.rufipogon_NC_017835          GTTGAAAGTACCAGATATTCCTAAAGGCATACCATCAGAGAAACTTCCTT
O.nivara_NC_005973             GTTGAAAGTACCAGATATTCCTAAAGGCATACCATCAGAGAAACTTCCTT
O.sativa.Indica_NC_008155      GTTGAAAGTACCAGATATTCCTAAAGGCATACCATCAGAGAAACTTCCTT
O.meridionalis_NC_016927       GTTGAAAGTACCAGATATTCCTAAAGGCATACCATCAGAGAAACTTCCTT
O.australiensis_KJ830774       GTTGAAAGTACCAGATATTCCTAAAGGCATACCATCAGAGAAACTTCCTT
Leersia.tisserantii_NC_016677  GTTGAAAGTACCAGATATTCCTAAAGGCATACCATCAGAGAAACTTCCTT

O.sativa_Japonica_AY522330     GACCAATAGGGTAAATCAAGAAAACAGCAGTAGCAGCTGCAACAGGAGCT
O.australiensis_GU592209       GACCAATAGGGTAAATCAAGAAAACAGCAGTAGCAGCTGCAACAGGAGCT
O.rufipogon_NC_022668          GACCAATAGGGTAAATCAAGAAAACAGCAGTAGCAGCTGCAACAGGAGCT
O.rufipogon_NC_017835          GACCAATAGGGTAAATCAAGAAAACAGCAGTAGCAGCTGCAACAGGAGCT
O.nivara_NC_005973             GACCAATAGGGTAAATCAAGAAAACAGCAGTAGCAGCTGCAACAGGAGCT
O.sativa.Indica_NC_008155      GACCAATAGGGTAAATCAAGAAAACAGCAGTAGCAGCTGCAACAGGAGCT
O.meridionalis_NC_016927       GACCAATAGGGTAAATCAAGAAAACAGCAGTAGCAGCTGCAACAGGAGCT
O.australiensis_KJ830774       GACCAATAGGGTAAATCAAGAAAACAGCAGTAGCAGCTGCAACAGGAGCT
Leersia.tisserantii_NC_016677  GACCAATAGGGTAAATCAAGAAAACAGCAGTAGCAGCTGCAACAGGAGCT

O.sativa_Japonica_AY522330     GAATATGCAACAGCAATCCAAGGACGCATACCCAGACGGAAACTCAGTTC
O.australiensis_GU592209       GAATATGCAACAGCAATCCAAGGACGCATACCCAGACGGAAACTCAGTTC
O.rufipogon_NC_022668          GAATATGCAACAGCAATCCAAGGACGCATACCCAGACGGAAACTCAGTTC
O.rufipogon_NC_017835          GAATATGCAACAGCAATCCAAGGACGCATACCCAGACGGAAACTCAGTTC
O.nivara_NC_005973             GAATATGCAACAGCAATCCAAGGACGCATACCCAGACGGAAACTCAGTTC
O.sativa.Indica_NC_008155      GAATATGCAACAGCAATCCAAGGACGCATACCCAGACGGAAACTCAGTTC
O.meridionalis_NC_016927       GAATATGCAACAGCAATCCAAGGACGCATACCCAGACGGAAACTCAGTTC
O.australiensis_KJ830774       GAATATGCAACAGCAATCCAAGGACGCATACCCAGACGGAAACTCAGTTC
Leersia.tisserantii_NC_016677  GAATATGCAACAGCAATCCAAGGACGCATACCCAGACGGAAACTCAGTTC

O.sativa_Japonica_AY522330     CCACTCACGACCCATATAACAAGCTACACCAAGTAAGAAGTGTAGAACAA
O.australiensis_GU592209       CCACTCACGACCCATATAACAAGCTACACCAAGTAAGAAGTGTAGAACAA
O.rufipogon_NC_022668          CCACTCACGACCCATATAACAAGCTACACCAAGTAAGAAGTGTAGAACAA
O.rufipogon_NC_017835          CCACTCACGACCCATATAACAAGCTACACCAAGTAAGAAGTGTAGAACAA
O.nivara_NC_005973             CCACTCACGACCCATATAACAAGCTACACCAAGTAAGAAGTGTAGAACAA
O.sativa.Indica_NC_008155      CCACTCACGACCCATATAACAAGCTACACCAAGTAAGAAGTGTAGAACAA
O.meridionalis_NC_016927       CCACTCACGACCCATATAACAAGCTACACCAAGTAAGAAGTGTAGAACAA
O.australiensis_KJ830774       CCACTCACGACCCATATAACAAGCTACACCAAGTAAGAAGTGTAGAACAA
Leersia.tisserantii_NC_016677  CCACTCACGACCCATATAACAAGCTACACCAAGTAAGAAGTGTAGAACAA

O.sativa_Japonica_AY522330     TTAGCTCATAAGGACCACCATTGTATAACCACTCATCAACAGATGCAGCT
O.australiensis_GU592209       TTAGCTCATAAGGACCGCCATTGTATAACCACTCATCAACAGATGCAGCT
O.rufipogon_NC_022668          TTAGCTCATAAGGACCGCCATTGTATAACCACTCATCAACAGATGCAGCT
O.rufipogon_NC_017835          TTAGCTCATAAGGACCACCATTGTATAACCACTCATCAACAGATGCAGCT
O.nivara_NC_005973             TTAGCTCATAAGGACCACCATTGTATAACCACTCATCAACAGATGCAGCT
O.sativa.Indica_NC_008155      TTAGCTCATAAGGACCACCATTGTATAACCACTCATCAACAGATGCAGCT
O.meridionalis_NC_016927       TTAGCTCATAAGGACCGCCATTGTATAACCACTCATCAACAGATGCAGCT
O.australiensis_KJ830774       TTAGCTCATAAGGACCGCCATTGTATAACCACTCATCAACAGATGCAGCT
Leersia.tisserantii_NC_016677  TTAGCTCATAAGGACCACCATTATATAACCACTCATCAACAGATGCAGCT

O.sativa_Japonica_AY522330     TCCCAAATTGGGTAAAAGTGCAATCCGATCGCCGCAGAAGTAGGAATAAT
O.australiensis_GU592209       TCCCAAATTGGGTAAAAGTGCAATCCGATCGCCGCAGAAGTAGGAATAAT
O.rufipogon_NC_022668          TCCCAAATTGGGTAAAAGTGCAATCCGATCGCCGCAGAAGTAGGAATAAT
O.rufipogon_NC_017835          TCCCAAATTGGGTAAAAGTGCAATCCGATCGCCGCAGAAGTAGGAATAAT
O.nivara_NC_005973             TCCCAAATTGGGTAAAAGTGCAATCCGATCGCCGCAGAAGTAGGAATAAT
O.sativa.Indica_NC_008155      TCCCAAATTGGGTAAAAGTGCAATCCGATCGCCGCAGAAGTAGGAATAAT
O.meridionalis_NC_016927       TCCCAAATTGGGTAAAAGTGCAATCCGATCGCCGCAGAAGTAGGAATAAT
O.australiensis_KJ830774       TCCCAAATTGGGTAAAAGTGCAATCCGATCGCCGCAGAAGTAGGAATAAT
Leersia.tisserantii_NC_016677  TCCCAAATTGGGTAAAAGTGCAATCCGATCGCCGCAGAAGTAGGAATAAT

O.sativa_Japonica_AY522330     GGCACCAGAGATAATATTGTTTCCGTAAAGTAAAGAACCAGAAACAGGCT
O.australiensis_GU592209       GGCACCAGAGATAATATTGTTTCCGTAAAGTAAAGAACCAGAAACAGGCT
O.rufipogon_NC_022668          GGCACCAGAGATAATATTGTTTCCGTAAAGTAAAGAACCAGAAACAGGCT
O.rufipogon_NC_017835          GGCACCAGAGATAATATTGTTTCCGTAAAGTAAAGAACCAGAAACAGGCT
O.nivara_NC_005973             GGCACCAGAGATAATATTGTTTCCGTAAAGTAAAGAACCAGAAACAGGCT
O.sativa.Indica_NC_008155      GGCACCAGAGATAATATTGTTTCCGTAAAGTAAAGAACCAGAAACAGGCT
O.meridionalis_NC_016927       GGCACCAGAGATAATATTGTTTCCGTAAAGTAAAGAACCAGAAACAGGCT
O.australiensis_KJ830774       GGCACCAGAGATAATATTGTTTCCGTAAAGTAAAGAACCAGAAACAGGCT
Leersia.tisserantii_NC_016677  AGCACCAGAGATAATATTGTTTCCATAAAGTAAAGAACCAGAAACAGGCT

O.sativa_Japonica_AY522330     CACGAATACCATCAATATCTACTGGAGGGGCAGCGATGAAGGCGATAATA
O.australiensis_GU592209       CACGAATACCATCAATATCTACTGGAGGGGCAGCGATGAAGGCGATAATA
O.rufipogon_NC_022668          CACGAATACCATCAATATCTACTGGAGGGGCAGCGATGAAGGCGATAATA
O.rufipogon_NC_017835          CACGAATACCATCAATATCTACTGGAGGGGCAGCGATGAAGGCGATAATA
O.nivara_NC_005973             CACGAATACCATCAATATCTACTGGAGGGGCAGCGATGAAGGCGATAATA
O.sativa.Indica_NC_008155      CACGAATACCATCAATATCTACTGGAGGGGCAGCGATGAAGGCGATAATA
O.meridionalis_NC_016927       CACGAATACCATCAATATCTACTGGAGGGGCAGCGATGAAGGCGATAATA
O.australiensis_KJ830774       CACGAATACCATCAATATCTACTGGAGGGGCAGCGATGAAGGCGATAATA
Leersia.tisserantii_NC_016677  CGCGAATACCATCAATATCTACTGGAGGGGCAGCGATGAAGGCGATAATA

O.sativa_Japonica_AY522330     AATACAGAAGTTGCGGTCAATAAGGTAGGGATCATCAAAACACCGAACCA
O.australiensis_GU592209       AATACAGAAGTTGCGGTCAATAAGGTAGGGATCATCAAAACACCGAACCA
O.rufipogon_NC_022668          AATACAGAAGTTGCGGTCAATAAGGTAGGGATCATCAAAACACCGAACCA
O.rufipogon_NC_017835          AATACAGAAGTTGCGGTCAATAAGGTAGGGATCATCAAAACACCGAACCA
O.nivara_NC_005973             AATACAGAAGTTGCGGTCAATAAGGTAGGGATCATCAAAACACCGAACCA
O.sativa.Indica_NC_008155      AATACAGAAGTTGCGGTCAATAAGGTAGGGATCATCAAAACACCGAACCA
O.meridionalis_NC_016927       AATACAGAAGTTGCGGTCAATAAGGTAGGGATCATCAAAACACCGAACCA
O.australiensis_KJ830774       AATACAGAAGTTGCGGTCAATAAGGTAGGGATCATCAAAACACCGAACCA
Leersia.tisserantii_NC_016677  AATACAGAAGTTGCGGTCAATAAGGTAGGGATCATCAAAACACCGAACCA

O.sativa_Japonica_AY522330     TCCGATGTAAAGACGGTTTTCGGTGCTAGTTATCCAGTTGCAGAAGCGAC
O.australiensis_GU592209       TCCGATGTAAAGACGGTTTTCGGTGCTAGTTATCCAGTTACAGAAGCGAC
O.rufipogon_NC_022668          TCCGATGTAAAGACGGTTTTCGGTGCTAGTTATCCAGTTGCAGAAGCGAC
O.rufipogon_NC_017835          TCCGATGTAAAGACGGTTTTCGGTGCTAGTTATCCAGTTGCAGAAGCGAC
O.nivara_NC_005973             TCCGATGTAAAGACGGTTTTCGGTGCTAGTTATCCAGTTGCAGAAGCGAC
O.sativa.Indica_NC_008155      TCCGATGTAAAGACGGTTTTCGGTGCTAGTTATCCAGTTGCAGAAGCGAC
O.meridionalis_NC_016927       TCCGATGTAAAGACGGTTTTCGGTGCTAGTTATCCAGTTGCAGAAGCGAC
O.australiensis_KJ830774       TCCGATGTAAAGACGGTTTTCGGTGCTAGTTATCCAGTTACAGAAGCGAC
Leersia.tisserantii_NC_016677  TCCGATGTAAAGACGGTTTTCGGTGCTAGTTATCCAATTGCAGAAGCGAC

O.sativa_Japonica_AY522330     CCCACAGGCTTGTACTTTCGCGTCTCTCTAAAATTGCAGTCATGGTAAGA
O.australiensis_GU592209       CCCACAGGCTTGTACTTTCGCGTCTCTCTAAAATTGCAGTCATGGTAAGA
O.rufipogon_NC_022668          CCCACAGGCTTGTACTTTCGCGTCTCTCTAAAATTGCAGTCATGGTAAGA
O.rufipogon_NC_017835          CCCACAGGCTTGTACTTTCGCGTCTCTCTAAAATTGCAGTCATGGTAAGA
O.nivara_NC_005973             CCCACAGGCTTGTACTTTCGCGTCTCTCTAAAATTGCAGTCATGGTAAGA
O.sativa.Indica_NC_008155      CCCACAGGCTTGTACTTTCGCGTCTCTCTAAAATTGCAGTCATGGTAAGA
O.meridionalis_NC_016927       CCCACAGGCTTGTACTTTCGCGTCTCTCTAAAATTGCAGTCATGGTAAGA
O.australiensis_KJ830774       CCCACAGGCTTGTACTTTCGCGTCTCTCTAAAATTGCAGTCATGGTAAGA
Leersia.tisserantii_NC_016677  CCCACAGGCTTGTACTTTCGCGTCTCTCTAAAATTGCAGTCATGGTAAGA

O.sativa_Japonica_AY522330     TCTTGGTTTATTCAAATTGCAAGGACTCCCAAGCACACGTATTAACTAGA
O.australiensis_GU592209       TCTTGGTTTATTCAAATTGCAAGGACTCCCAAGCACACGTATTAACTAGA
O.rufipogon_NC_022668          TCTTGGTTTATTCAAATTGCAAGGACTCCCAAGCACACGTATTAACTAGA
O.rufipogon_NC_017835          TCTTGGTTTATTCAAATTGCAAGGACTCCCAAGCACACGTATTAACTAGA
O.nivara_NC_005973             TCTTGGTTTATTCAAATTGCAAGGACTCCCAAGCACACGTATTAACTAGA
O.sativa.Indica_NC_008155      TCTTGGTTTATTCAAATTGCAAGGACTCCCAAGCACACGTATTAACTAGA
O.meridionalis_NC_016927       TCTTGGTTTATTCAAATTGCAAGGACTCCCAAGCACACGTATTAACTAGA
O.australiensis_KJ830774       TCTTGGTTTATTCAAATTGCAAGGACTCCCAAGCACACGTATTAACTAGA
Leersia.tisserantii_NC_016677  TCTTGGTTTATTCAAATTGCAAGGACTCCCAAGCACACGTATTAACTAGA

O.sativa_Japonica_AY522330     AAGATAATAGA-------AGGCTTGTTATTTAACAGTATAATATAGACTA
O.australiensis_GU592209       AAGATAATAGA-------AGGCTTGTTATTTAACAGTATAATATAGACTA
O.rufipogon_NC_022668          AAGATAATAGA-------AGGCTTGTTATTTAACAGTATAATATAGACTA
O.rufipogon_NC_017835          AAGATAATAGA-------AGGCTTGTTATTTAACAGTATAATATAGACTA
O.nivara_NC_005973             AAGATAATAGA-------AGGCTTGTTATT-AACAGTATAATATAGACTA
O.sativa.Indica_NC_008155      AAGATAATAGA-------AGGCTTGTTATTTAACAGTATAATATAGACTA
O.meridionalis_NC_016927       AAGATAATAGA-------AGGCTTGTTATTTAACAGTATAATATAGACTA
O.australiensis_KJ830774       AAGATAATAGA-------AGGCTTGTTATTTAACAGTATAATATAGACTA
Leersia.tisserantii_NC_016677  AAGAAAATAGATAATAGAAGGCTTGTTATTTAACAGTATAATATAGACTA

O.sativa_Japonica_AY522330     TATACCAATGTCAACCAAGCCAGCCCCGACAGTTGTATATCCATACAACA
O.australiensis_GU592209       TATACCAATGTCAACCAAGCCAGCCCCAACTGTTGGATATCCATACAACA
O.rufipogon_NC_022668          TATACCAATGTCAACCAAGCCAGCCCCGACAGTTGTATATCCATACAACA
O.rufipogon_NC_017835          TATACCAATGTCAACCAAGCCAGCCCCGACAGTTGTATATCCATACAACA
O.nivara_NC_005973             TATACCAATGTCAACCAAGCCAGCCCCGACAGTTGTATATCCATACAACA
O.sativa.Indica_NC_008155      TATACCAATGTCAACCAAGCCAGCCCCGACAGTTGTATATCCATACAACA
O.meridionalis_NC_016927       TATACCAATGTCAACCAAGCCAGCCCCGACAGTTGTATATCCATACAACA
O.australiensis_KJ830774       TATACCAATGTCAACCAAGCCAGCCCCAACTGTTGGATATCCATACAACA
Leersia.tisserantii_NC_016677  TATACCGATGTCAACCAAGCCAGTCCCAACAGTTGGATATCCATACAACT

O.sativa_Japonica_AY522330     AAATTTACCAAACCAAAAAATTTTGTAAATGAAGTGAGTGAAAAATCAAA
O.australiensis_GU592209       AAATTTACCAAACCAAAAAATTTTGTAAATGAAGTGAGTGAAAATTCAAA
O.rufipogon_NC_022668          AAATTTACCAAACCAAAAAATTTTGTAAATGAAGTGAGTGAAAAATCAAA
O.rufipogon_NC_017835          AAATTTACCAAACCAAAAAATTTTGTAAATGAAGTGAGTGAAAAATCAAA
O.nivara_NC_005973             AAATTTACCAAACCAAAAAATTTTGTAAATGAAGTGAGTGAAAAATCAAA
O.sativa.Indica_NC_008155      AAATTTACCAAACCAAAAAATTTTGTAAATGAAGTGAGTGAAAAATCAAA
O.meridionalis_NC_016927       AAATTTACCAAACCAAAAAATTTTGTAAATGAAGTGAGTGAAAAATCAAA
O.australiensis_KJ830774       AAATTTA---------AAAATTTTGTAAATGAAGTGAGTGAAAATTCAAA
Leersia.tisserantii_NC_016677  AAATTCACCAAACCAAAAAATTTTGTAAATGAAGTGAGTGAAAATTCAAA

O.sativa_Japonica_AY522330     ACTCAGATTGCTCCTTTCTAGTTTCCATATGGGTTGCCCGGGACTCGAAC
O.australiensis_GU592209       ACTCAGATTGCTCCTTTCTAGTTTCCATATGGGTTGCCCGGGACTCGAAC
O.rufipogon_NC_022668          ACTCAGATTGCTCCTTTCTAGTTTCCATATGGGTTGCCCGGGACTCGAAC
O.rufipogon_NC_017835          ACTCAGATTGCTCCTTTCTAGTTTCCATATGGGTTGCCCGGGACTCGAAC
O.nivara_NC_005973             ACTCAGATTGCTCCTTTCTAGTTTCCATATGGGTTGCCCGGGACTCGAAC
O.sativa.Indica_NC_008155      ACTCAGATTGCTCCTTTCTAGTTTCCATATGGGTTGCCCGGGACTCGAAC
O.meridionalis_NC_016927       ACTCAGATTGCTCCTTTCTAGTTTCCATATGGGTTGCCCGGGACTCGAAC
O.australiensis_KJ830774       ACTCAGATTGCTCCTTTCTAGTTTCCATATGGGTTGCCCGGGACTCGAAC
Leersia.tisserantii_NC_016677  AAGCAGATTGCTTCTTTCTATTTTCCATATGGGTTGCCCGGGACTCGAAC

O.sativa_Japonica_AY522330     CCGGAACTAGTCGGATGGAGTAGATAATTATTCCTTGTTACAATAGAGAA
O.australiensis_GU592209       CCGGAACTAGTCGGATGGAGTAGATAATTATTTCTTGTTACAATAGAGAA
O.rufipogon_NC_022668          CCGGAACTAGTCGGATGGAGTAGATAATTATTCCTTGTTACAATAGAGAA
O.rufipogon_NC_017835          CCGGAACTAGTCGGATGGAGTAGATAATTATTCCTTGTTACAATAGAGAA
O.nivara_NC_005973             CCGGAACTAGTCGGATGGAGTAGATAATTATTCCTTGTTACAATAGAGAA
O.sativa.Indica_NC_008155      CCGGAACTAGTCGGATGGAGTAGATAATTATTCCTTGTTACAATAGAGAA
O.meridionalis_NC_016927       CCGGAACTAGTCGGATGGAGTAGATAATTATTCCTTGTTACAATAGAGAA
O.australiensis_KJ830774       CCGGAACTAGTCGGATGGAGTAGATAATTATTTCTTGTTACAATAGAGAA
Leersia.tisserantii_NC_016677  CCGGAACTAGTCGGATGGAGTAGATAATTATTCCTTATTACAATAGAGAA

O.sativa_Japonica_AY522330     AAAACCTCTCCCCAAATCGTGCTTGCATTTTTCATTGCACACGACTTTCC
O.australiensis_GU592209       AAAACCCCTCCCCAAATCGTGCTTGCATTTTTCATTGCACACGACTTTCC
O.rufipogon_NC_022668          AAAACCTCTCCCCAAATCGTGCTTGCATTTTTCATTGCACACGACTTTCC
O.rufipogon_NC_017835          AAAACCTCTCCCCAAATCGTGCTTGCATTTTTCATTGCACACGACTTTCC
O.nivara_NC_005973             AAAACCTCTCCCCAAATCGTGCTTGCATTTTTCATTGCACACGACTTTCC
O.sativa.Indica_NC_008155      AAAACCTCTCCCCAAATCGTGCTTGCATTTTTCATTGCACACGACTTTCC
O.meridionalis_NC_016927       AAAACCTCTCCCCAAATCGTGCTTGCATTTTTCATTGCACACGACTTTCC
O.australiensis_KJ830774       AAA-CCCCTCCCCAAATCGTGCTTGCATTTTTCATTGCACACGACTTTCC
Leersia.tisserantii_NC_016677  AAAACCCCTCCCCAAATCGTGCTTGCATTTTTCATTGCACACGACTTTCC

O.sativa_Japonica_AY522330     CTATGTAGAAATAGGCTATTTCTATTCCGAAGAGGAAGTCTACTAATTTT
O.australiensis_GU592209       CTATGTAGAAATAGCCTATTTCTATTCCGAAGAGGAAGTCTACTAATTTT
O.rufipogon_NC_022668          CTATGTAGAAATAGGCTATTTCTATTCCAAAGAGGAAGTCTACTAATTTT
O.rufipogon_NC_017835          CTATGTAGAAATAGGCTATTTCTATTCCGAAGAGGAAGTCTACTAATTTT
O.nivara_NC_005973             CTATGTAGAAATAGGCTATTTCTATTCCGAAGAGGAAGTCTACTAATTTT
O.sativa.Indica_NC_008155      CTATGTAGAAATAGGCTATTTCTATTCCGAAGAGGAAGTCTACTAATTTT
O.meridionalis_NC_016927       CTATGTAGAAATAGGCTATTTCTATTCCAAAGAGGAAGTCTACTAATTTT
O.australiensis_KJ830774       CTATGTAGAAATAGCCTATTTCTATTCCGAAGAGGAAGTCTACTAATTTT
Leersia.tisserantii_NC_016677  CTATGTAGAAATATCCTATTTCTATTCCGAAAAGGAAATCTACTAATTTT

O.sativa_Japonica_AY522330     TTTAGTAGTAAGTTGATTCACTTACTATTTATT------ATAGTACAGAG
O.australiensis_GU592209       TTTAGTAGTAAGTTGATTCACTTACTATTTATT------ATAGTACAGAG
O.rufipogon_NC_022668          TTTAGTAGTAAGTTGATTCACTTACTATTTATT------ATAGTACAGAG
O.rufipogon_NC_017835          TTTAGTAGTAAGTTGATTCACTTACTATTTATT------ATAGTACAGAG
O.nivara_NC_005973             TTTAGTAGTAAGTTGATTCACTTACTATTTATT------ATAGTACAGAG
O.sativa.Indica_NC_008155      TTTAGTAGTAAGTTGATTCACTTACTATTTATT------ATAGTACAGAG
O.meridionalis_NC_016927       TTTAGTAGTAAGTTGATTCACTTACTATTTATT------ATAGTACAGAG
O.australiensis_KJ830774       TTTAGTAGTAAGTTGATTCACTTACTATTTATT------ATAGTACAGAG
Leersia.tisserantii_NC_016677  TTTAGTAGTAAGTTGATTCACTTACTATTTATTTTTATTATAGTACAGGG

O.sativa_Japonica_AY522330     AACATTTCAGAATGGAAACTGTGAAAGTTTTACCTTGATCATTTATCAAT
O.australiensis_GU592209       AACATTTCAGAATGGAAAATGTGAAAGTTTTACCTTGATCATTTATCAAT
O.rufipogon_NC_022668          AACATTTCAGAATGGAAA-TGTGAAAGTTTTACCTTGATCATTTATCAAT
O.rufipogon_NC_017835          AACATTTCAGAATGGAAACTGTGAAAGTTTTACCTTGATCATTTATCAAT
O.nivara_NC_005973             AACATTTCAGAATGGAAACTGTGAAAGTTTTACCTTGATCATTTATCAAT
O.sativa.Indica_NC_008155      AACATTTCAGAATGGAAACTGTGAAAGTTTTACCTTGATCATTTATCAAT
O.meridionalis_NC_016927       AACATTTCAGAATGGAAACTGTGAAAGTTTTACCTTGATCATTTATCAAT
O.australiensis_KJ830774       AACATTTCAGAATGGAAAATGTGAAAGTTTTACCTTGATCATTTATCAAT
Leersia.tisserantii_NC_016677  AACATTTCAGAATGGAAAATGTGAAAGTTTTATCTTGATCATTTATCAAT

O.sativa_Japonica_AY522330     CATTTCTAGTTTATTAGTTTTGTTTAATGATTAATTAAGAGGATTCACCA
O.australiensis_GU592209       CATTTCTAGTTTATTAGTTTTGTTTAATGATTAATTAAGAGGATTCACCA
O.rufipogon_NC_022668          CATTTCTAGTTTATTAGTTTTGTTTAATGATTAATTAAGAGGATTCACCA
O.rufipogon_NC_017835          CATTTCTAGTTTATTAGTTTTGTTTAATGATTAATTAAGAGGATTCACCA
O.nivara_NC_005973             CATTTCTAGTTTATTAGTTTTGTTTAATGATTAATTAAGAGGATTCACCA
O.sativa.Indica_NC_008155      CATTTCTAGTTTATTAGTTTTGTTTAATGATTAATTAAGAGGATTCACCA
O.meridionalis_NC_016927       CATTTCTAGTTTATTAGTTTTGTTTAATGATTAATTAAGAGGATTCACCA
O.australiensis_KJ830774       CATTTCTAGTTTATTAGTTTTGTTTAATGATTAATTAAGAGGATTCACCA
Leersia.tisserantii_NC_016677  CATTTCTAGTTTATTAGTTTTGTTTAATGATTAATTAAGAGGATTCGCCA

O.sativa_Japonica_AY522330     GATCATTGATACGGAGAATATCCAAATACCAAATACGCTCACTGTGCGAT
O.australiensis_GU592209       GATCATTGATACGGAGAATATCCAAATACCAAATACGCTCACTGTGCGAT
O.rufipogon_NC_022668          GATCATTGATACGGAGAATATCCAAATACCAAATACGCTCACTGTGCGAT
O.rufipogon_NC_017835          GATCATTGATACGGAGAATATCCAAATACCAAATACGCTCACTGTGCGAT
O.nivara_NC_005973             GATCATTGATACGGAGAATATCCAAATACCAAATACGCTCACTGTGCGAT
O.sativa.Indica_NC_008155      GATCATTGATACGGAGAATATCCAAATACCAAATACGCTCACTGTGCGAT
O.meridionalis_NC_016927       GATCATTGATACGGAGAATATCCAAATACCAAATACGCTCACTGTGCGAT
O.australiensis_KJ830774       GATCATTGATACGGAGAATATCCAAATACCAAATACGCTCACTGTGCGAT
Leersia.tisserantii_NC_016677  GGTCATTGATACGGAGAATATCCAAATACCAAATACGCTCGCTGTGCGAT

O.sativa_Japonica_AY522330     CCACGGAAAGAAAAGTAAGTTGTTTTGGCGAACATCAAAGAAAAAACTTG
O.australiensis_GU592209       CCACGGAAAGAAAAGTAAGTTGTTTTGGCGAACATCAAAGAAAAAACTTG
O.rufipogon_NC_022668          CCACGGAAAGAAAAGTAAGTTGTTTTGGCGAACATCAAAGAAAAAACTTG
O.rufipogon_NC_017835          CCACGGAAAGAAAAGTAAGTTGTTTTGGCGAACATCAAAGAAAAAACTTG
O.nivara_NC_005973             CCACGGAAAGAAAAGTAAGTTGTTTTGGCGAACATCAAAGAAAAAACTTG
O.sativa.Indica_NC_008155      CCACGGAAAGAAAAGTAAGTTGTTTTGGCGAACATCAAAGAAAAAACTTG
O.meridionalis_NC_016927       CCACGGAAAGAAAAGTAAGTTGTTTTGGCGAACATCAAAGAAAAAACTTG
O.australiensis_KJ830774       CCACGGAAAGAAAAGTAAGTTGTTTTGGCGAACATCAAAGAAAAAACTTG
Leersia.tisserantii_NC_016677  CCACGGAAAGAAAAGTAAGTTGTTTTGGCGAACATCAAAGAAAAAACTTG

O.sativa_Japonica_AY522330     CTCTTCTTCCGTAAAAAATTCTTCTAAAAATACCGAACCCAACCATTGCA
O.australiensis_GU592209       CTCTTCTTCCGTAAAAAATTCTTCTAAAAATACCGAACCCAACCATTGCA
O.rufipogon_NC_022668          CTCTTCTTCCGTAAAAAATTCTTCTAAAAATACCGAACCCAACCATTGCA
O.rufipogon_NC_017835          CTCTTCTTCCGTAAAAAATTCTTCTAAAAATACCGAACCCAACCATTGCA
O.nivara_NC_005973             CTCTTCTTCCGTAAAAAATTCTTCTAAAAATACCGAACCCAACCATTGCA
O.sativa.Indica_NC_008155      CTCTTCTTCCGTAAAAAATTCTTCTAAAAATACCGAACCCAACCATTGCA
O.meridionalis_NC_016927       CTCTTCTTCCGTAAAAAATTCTTCTAAAAATACCGAACCCAACCATTGCA
O.australiensis_KJ830774       CTCTTCTTCCGTAAAAAATTCTTCTAAAAATACCGAACCCAACCATTGCA
Leersia.tisserantii_NC_016677  CTCTTCTTCCGTAAAAAATTCTTCTAAAAATACCGAACCCAACCATTGCA

O.sativa_Japonica_AY522330     TAAAAGCTCGTACCGTGCTTTTATGTTTACGAGCTAAAGTTCTAGCGCAT
O.australiensis_GU592209       TAAAAGCTCGTACCGTGCTTTTATGTTTACGAGCTAAAGTTCTAGCGCAT
O.rufipogon_NC_022668          TAAAAGCTCGTACCGTGCTTTTATGTTTACGAGCTAAAGTTCTAGCGCAT
O.rufipogon_NC_017835          TAAAAGCTCGTACCGTGCTTTTATGTTTACGAGCTAAAGTTCTAGCGCAT
O.nivara_NC_005973             TAAAAGCTCGTACCGTGCTTTTATGTTTACGAGCTAAAGTTCTAGCGCAT
O.sativa.Indica_NC_008155      TAAAAGCTCGTACCGTGCTTTTATGTTTACGAGCTAAAGTTCTAGCGCAT
O.meridionalis_NC_016927       TAAAAGCTCGTACCGTGCTTTTATGTTTACGAGCTAAAGTTCTAGCGCAT
O.australiensis_KJ830774       TAAAAGCTCGTACCGTGCTTTTATGTTTACGAGCTAAAGTTCTAGCGCAT
Leersia.tisserantii_NC_016677  TAAAAGCTCGTACCGTGCTTTTATGTTTACGAGCTAAAGTTCTAGCGCAT

O.sativa_Japonica_AY522330     GAAAGTCGAAGTATATACTTTAGTCGATACAAAGTCTTCTTTTTTGAAGA
O.australiensis_GU592209       GAAAGTCGAAGTATATACTTTAGTCGATACAAAGTCTTCTTTTTTGAAGA
O.rufipogon_NC_022668          GAAAGTCGAAGTATATACTTTAGTCGATACAAAGTCTTCTTTTTTGAAGA
O.rufipogon_NC_017835          GAAAGTCGAAGTATATACTTTAGTCGATACAAAGTCTTCTTTTTTGAAGA
O.nivara_NC_005973             GAAAGTCGAAGTATATACTTTAGTCGATACAAAGTCTTCTTTTTTGAAGA
O.sativa.Indica_NC_008155      GAAAGTCGAAGTATATACTTTAGTCGATACAAAGTCTTCTTTTTTGAAGA
O.meridionalis_NC_016927       GAAAGTCGAAGTATATACTTTAGTCGATACAAAGTCTTCTTTTTTGAAGA
O.australiensis_KJ830774       GAAAGTCGAAGTATATACTTTAGTCGATACAAAGTCTTCTTTTTTGAAGA
Leersia.tisserantii_NC_016677  GAAAGTCGAAGTATATACTTTAGTCGATACAAAGTCTTCTTTTTTGAAGA

O.sativa_Japonica_AY522330     TCCACTGTGATAATGAAAAAGATTTCTACATATCCGACCAAACCGATCAA
O.australiensis_GU592209       TCCACTGTGATAATGAAAAAGATTTCTACATATCCGACCAAACCGATCAA
O.rufipogon_NC_022668          TCCACTGTGATAATGAAAAAGATTTCTACATATCCGACCAAACCGATCAA
O.rufipogon_NC_017835          TCCACTGTGATAATGAAAAAGATTTCTACATATCCGACCAAACCGATCAA
O.nivara_NC_005973             TCCACTGTGATAATGAAAAAGATTTCTACATATCCGACCAAACCGATCAA
O.sativa.Indica_NC_008155      TCCACTGTGATAATGAAAAAGATTTCTACATATCCGACCAAACCGATCAA
O.meridionalis_NC_016927       TCCACTGTGATAATGAAAAAGATTTCTACATATCCGACCAAACCGATCAA
O.australiensis_KJ830774       TCCACTGTGATAATGAAAAAGATTTCTACATATCCGACCAAACCGATCAA
Leersia.tisserantii_NC_016677  TCCACTGTGATAATGAAAAAGATTTCTACATATCCGACCAAACCGATCAA

O.sativa_Japonica_AY522330     GAATATCCCAATCCGATAAATCGGTCCAAATTGGTTTACTAATAGGATGC
O.australiensis_GU592209       GAATATCCCAATCTGATAAATCGGTCCAAATTGGTTTACTAATAGGATGC
O.rufipogon_NC_022668          GAATATCCCAATCCGATAAATCGGTCCAAATTGGTTTACTAATAGGATGC
O.rufipogon_NC_017835          GAATATCCCAATCCGATAAATCGGTCCAAATTGGTTTACTAATAGGATGC
O.nivara_NC_005973             GAATATCCCAATCCGATAAATCGGTCCAAATTGGTTTACTAATAGGATGC
O.sativa.Indica_NC_008155      GAATATCCCAATCCGATAAATCGGTCCAAATTGGTTTACTAATAGGATGC
O.meridionalis_NC_016927       GAATATCCCAATCCGATAAATCGGTCCAAATTGGTTTACTAATAGGATGC
O.australiensis_KJ830774       GAATATCCCAATCTGATAAATCGGTCCAAATTGGTTTACTAATAGGATGC
Leersia.tisserantii_NC_016677  GAATATCCCAATCTGATAAATCGGTCCAAATTGGTTTACTAATAGGATGC

O.sativa_Japonica_AY522330     CCCGATCCAGTACAAAATTGGGCTTTTGCTAAAGATCCAATGAGAGGAGT
O.australiensis_GU592209       CCCGATACAGTACAAAATTGGGCTTTTGCTAAAGATCCGATGAGGGGAGT
O.rufipogon_NC_022668          CCCGATCCAGTACAAAATTGGGCTTTTGCTAAAGATCCAATGAGAGGAGT
O.rufipogon_NC_017835          CCCGATCCAGTACAAAATTGGGCTTTTGCTAAAGATCCAATGAGAGGAGT
O.nivara_NC_005973             CCCGATCCAGTACAAAATTGGGCTTTTGCTAAAGATCCAATGAGAGGAGT
O.sativa.Indica_NC_008155      CCCGATCCAGTACAAAATTGGGCTTTTGCTAAAGATCCAATGAGAGGAGT
O.meridionalis_NC_016927       CCCGATCCAGTACAAAATTGGGCTTTTGCTAAAGATCCAATGAGAGGAGT
O.australiensis_KJ830774       CCCGATACAGTACAAAATTGGGCTTTTGCTAAAGATCCGATGAGGGGAGT
Leersia.tisserantii_NC_016677  CCCGATCCAGTACAAAATTGGGCTTTTGCTAAAGATCCAATGAGGGGAGT

O.sativa_Japonica_AY522330     AACAGGGACTTTGGTATCGAATTTTTTCATTTGAGTATCTATTAGAAATG
O.australiensis_GU592209       AGTAGGGACTTTGGTATCGAATTTTTTCATTTGAGTATCTATTAGAAATG
O.rufipogon_NC_022668          AACAGGGACTTTGGTATCGAATTTTTTCATTTGAGTATCTATTAGAAATG
O.rufipogon_NC_017835          AACAGGGACTTTGGTATCGAATTTTTTCATTTGAGTATCTATTAGAAATG
O.nivara_NC_005973             AACAGGGACTTTGGTATCGAATTTTTTCATTTGAGTATCTATTAGAAATG
O.sativa.Indica_NC_008155      AACAGGGACTTTGGTATCGAATTTTTTCATTTGAGTATCTATTAGAAATG
O.meridionalis_NC_016927       AACAGGGACTTTGGTATCGAATTTTTTCATTTGAGTATCTATTAGAAATG
O.australiensis_KJ830774       AGTAGGGACTTTGGTATCGAATTTTTTCATTTGAGTATCTATTAGAAATG
Leersia.tisserantii_NC_016677  AGCGGGGACTTTGGTATCGAATTTTTTCATTCGAGTATCTATTAGAAAAG

O.sativa_Japonica_AY522330     AATTCTCCAGCATTTGATTCCTTACTAACAAAGAATTTATTGGTACACTT
O.australiensis_GU592209       AATTCTCCAGCATTTGATTCCTTACTAACAAAGAATTTATTGGTACACTT
O.rufipogon_NC_022668          AATTCTCCAGCATTTGATTCCTTACTAACAAAGAATTTATTGGTACACTT
O.rufipogon_NC_017835          AATTCTCCAGCATTTGATTCCTTACTAACAAAGAATTTATTGGTACACTT
O.nivara_NC_005973             AATTCTCCAGCATTTGATTCCTTACTAACAAAGAATTTATTGGTACACTT
O.sativa.Indica_NC_008155      AATTCTCCAGCATTTGATTCCTTACTAACAAAGAATTTATTGGTACACTT
O.meridionalis_NC_016927       AATTCTCCAGCATTTGATTCCTTACTAACAAAGAATTTATTGGTACACTT
O.australiensis_KJ830774       AATTCTCCAGCATTTGATTCCTTACTAACAAAGAATTTATTGGTACACTT
Leersia.tisserantii_NC_016677  AATTCTCCAGCATTTGATTCCTTACTAACAAAGAATTTATTGGTACACTT

O.sativa_Japonica_AY522330     GAAAAGTACCCCAGAAAATCGAAGCAAGAGTTTTCTAATTGGTTTAGATG
O.australiensis_GU592209       GAAAAGTACCCCAGAAAATCGAAGCAAGAGTTTGCTAATTGGTTTAGATG
O.rufipogon_NC_022668          GAAAAGTACCCCAGAAAATCGAAGCAAGAGTTTGCTAATTGGTTTAGATG
O.rufipogon_NC_017835          GAAAAGTACCCCAGAAAATCGAAGCAAGAGTTTTCTAATTGGTTTAGATG
O.nivara_NC_005973             GAAAAGTACCCCAGAAAATCGAAGCAAGAGTTTTCTAATTGGTTTAGATG
O.sativa.Indica_NC_008155      GAAAAGTACCCCAGAAAATCGAAGCAAGAGTTTTCTAATTGGTTTAGATG
O.meridionalis_NC_016927       GAAAAGTACCCCAGAAAATCGAAGCAAGAGTTTGCTAATTGGTTTAGATG
O.australiensis_KJ830774       GAAAAGTACCCCAGAAAATCGAAGCAAGAGTTTGCTAATTGGTTTAGATG
Leersia.tisserantii_NC_016677  GAAAAGTACCCCAGAAAATCGAAGCAAGAGTTTGCTAATCGGTTTAGATG

O.sativa_Japonica_AY522330     GATCCTTTGCGGTTGAGTCCAAAAAGAGAAAGAATATTGCCACAAACGGA
O.australiensis_GU592209       GATTCTTTGCGGTTGAGTCCAAAAAGAGAAAGAATATTGCCACAAACGGA
O.rufipogon_NC_022668          GATCCTTTGCGGTTGAGTCCAAAAAGAGAAAGAATATTGCCACAAACGGA
O.rufipogon_NC_017835          GATCCTTTGCGGTTGAGTCCAAAAAGAGAAAGAATATTGCCACAAACGGA
O.nivara_NC_005973             GATCCTTTGCGGTTGAGTCCAAAAAGAGAAAGAATATTGCCACAAACGGA
O.sativa.Indica_NC_008155      GATCCTTTGCGGTTGAGTCCAAAAAGAGAAAGAATATTGCCACAAACGGA
O.meridionalis_NC_016927       GATCCTTTGCGGTTGAGTCCAAAAAGAGAAAGAATATTGCCACAAACGGA
O.australiensis_KJ830774       GATTCTTTGCGGTTGAGTCCAAAAAGAGAAAGAATATTGCCACAAACGGA
Leersia.tisserantii_NC_016677  GATCCTTCGCGGTTGAGCCCAAAAAAAGAAAGAATATTGCCACAAATGGA

O.sativa_Japonica_AY522330     CAAGGTAACATTTCCATTTCTTCTTCAAAAGAAGAGTTCCTTTTGATGCA
O.australiensis_GU592209       CAAGGTAACATTTCCATTTCTTCTTCAAAAGAGGAGTTCCTTTTGATGCA
O.rufipogon_NC_022668          CAAGGTAACATTTCCATTTCTTCTTCAAAAGAAGAGTTCCTTTTGATGCA
O.rufipogon_NC_017835          CAAGGTAACATTTCCATTTCTTCTTCAAAAGAAAAGTTCCTTTTGATGCA
O.nivara_NC_005973             CAAGGTAACATTTCCATTTCTTCTTCAAAAGAAGAGTTCCTTTTGATGCA
O.sativa.Indica_NC_008155      CAAGGTAACATTTCCATTTCTTCTTCAAAAGAAGAGTTCCTTTTGATGCA
O.meridionalis_NC_016927       CAAGGTAACATTTCCATTTCTTCTTCAAAAGAAGAGTTCCTTTTGATGCA
O.australiensis_KJ830774       CAAGGTAACATTTCCATTTCTTCTTCAAAAGAGGAGTTCCTTTTGATGCA
Leersia.tisserantii_NC_016677  TAAGGTACCATTTCCATTTCTTCTTAAAGAGAAGAGTTCCTTTTGATGCA

O.sativa_Japonica_AY522330     AGAATTGCCTTTCCTTGATATCGAACATAATGCATAAGGGGATCCATAAC
O.australiensis_GU592209       AGAATTGCCTTTCCTTGATATCGAACATAATGCATAAGGGGATCCATAAC
O.rufipogon_NC_022668          AGAATTGCCTTTCCTTGATATCGAACATAATGCATAAGGGGATCCATAAC
O.rufipogon_NC_017835          AGAATTGCCTTTCCTTGATATCGAACATAATGCATAAGGGGATCCATAAC
O.nivara_NC_005973             AGAATTGCCTTTCCTTGATATCGAACATAATGCATAAGGGGATCCATAAC
O.sativa.Indica_NC_008155      AGAATTGCCTTTCCTTGATATCGAACATAATGCATAAGGGGATCCATAAC
O.meridionalis_NC_016927       AGAATTGCCTTTCCTTGATATCGAACATAATGCATAAGGGGATCCATAAC
O.australiensis_KJ830774       AGAATTGCCTTTCCTTGATATCGAACATAATGCATAAGGGGATCCATAAC
Leersia.tisserantii_NC_016677  AGAATTGCCTTTCCTTGATATCGAACATAATGCATAAGAGGATCCATAAA

O.sativa_Japonica_AY522330     GAACCATATGGTTTTCCGAAAAAAAGCAGGGTACATTAACCCAAAATGTT
O.australiensis_GU592209       GAACCATATGGTTTTCCGAAAAAAACCAGGGTACATTACCCCAAAATGTT
O.rufipogon_NC_022668          GAACCATATGGTTTTCCGAAAAAAAGCAGGGTACATTAACCCAAAATGTT
O.rufipogon_NC_017835          GAACCATATGGTTTTCCGAAAAAAAGCAGGGTACATTAACCCAAAATGTT
O.nivara_NC_005973             GAACCATATGGTTTTCCGAAAAAAAGCAGGGTACATTAACCCAAAATGTT
O.sativa.Indica_NC_008155      GAACCATATGGTTTTCCGAAAAAAAGCAGGGTACATTAACCCAAAATGTT
O.meridionalis_NC_016927       GAACCATATGGTTTTCCGAAAAAAAGCAGGGTACATTAACCCAAAATGTT
O.australiensis_KJ830774       GAACCATATGGTTTTCCGAAAAAAACCAGGGTACATTACCCCAAAATGTT
Leersia.tisserantii_NC_016677  GAACCATATGGTTTTCCGAAAAAAACCAGGGTACATTACACCAAAATGTT

O.sativa_Japonica_AY522330     CCATCTTCCTAGAAAAGATGATTCGTTCCAGAAAGGTTCCGGAAGAAGTT
O.australiensis_GU592209       CCATCTTCCTAGAAAAGTGGATTCGTTCCAGAAAGGTTCCGGAAGAAGTT
O.rufipogon_NC_022668          CCATCTTCCTAGAAAAGATGATTCGTTCCAGAAAGGTTCCGGAAGAAGTT
O.rufipogon_NC_017835          CCATCTTCCTAGAAAAGATGATTCGTTCCAGAAAGGTTCCGGAAGAAGTT
O.nivara_NC_005973             CCATCTTCCTAGAAAAGATGATTCGTTCCAGAAAGGTTCCGGAAGAAGTT
O.sativa.Indica_NC_008155      CCATCTTCCTAGAAAAGATGATTCGTTCCAGAAAGGTTCCGGAAGAAGTT
O.meridionalis_NC_016927       CCATCTTCCTAGAAAAGATGATTCGTTCCAGAAAGGTTCCGGAAGAAGTT
O.australiensis_KJ830774       CCATCTTCCTAGAAAAGTGGATTCGTTCCAGAAAGGTTCCGGAAGAAGTT
Leersia.tisserantii_NC_016677  CCATCTTCCTAGAAAAGTGGATTCGTTCCAGAAAGGTTCCGGAAGAAGTG

O.sativa_Japonica_AY522330     AATCGCAAGCAAGAAGATTGTTTACGAAGAAACAACAAGAAAAATTCATA
O.australiensis_GU592209       AATCGTAAGCAAGAAGATTGTTTACGAAGAAACAACAAGAAAAATTCATA
O.rufipogon_NC_022668          AATCGCAAGCAAGAAGATTGTTTACGAAGAAACAACAAGAAAAATTCATA
O.rufipogon_NC_017835          AATCGCAAGCAAGAAGATTGTTTACGAAGAAACAACAAGAAAAATTCATA
O.nivara_NC_005973             AATCGCAAGCAAGAAGATTGTTTACGAAGAAACAACAAGAAAAATTCATA
O.sativa.Indica_NC_008155      AATCGCAAGCAAGAAGATTGTTTACGAAGAAACAACAAGAAAAATTCATA
O.meridionalis_NC_016927       AATCGCAAGCAAGAAGATTGTTTACGAAGAAACAACAAGAAAAATTCATA
O.australiensis_KJ830774       AATCGTAAGCAAGAAGATTGTTTACGAAGAAACAACAAGAAAAATTCATA
Leersia.tisserantii_NC_016677  AATCGTAAGCAAGAAGATTGTTTACGAAGAAACAAAAAGAAAAATTCATA

O.sativa_Japonica_AY522330     TTCTGATACATAAGAGTTATATAGGAACCGAAATAGTCTTTTATTTTCTT
O.australiensis_GU592209       TTCTGATACATAAGAGTTATATAGGAATCGAAATAGTCTTTTATTTTCTT
O.rufipogon_NC_022668          TTCTGATACATAAGAGTTATATAGGAACCGAAATAGTCTTTTATTTTCTT
O.rufipogon_NC_017835          TTCTGATACATAAGAGTTATATAGGAACCGAAATAGTCTTTTATTTTCTT
O.nivara_NC_005973             TTCTGATACATAAGAGTTATATAGGAACCGAAATAGTCTTTTATTTTCTT
O.sativa.Indica_NC_008155      TTCTGATACATAAGAGTTATATAGGAACCGAAATAGTCTTTTATTTTCTT
O.meridionalis_NC_016927       TTCTGATACATAAGAGTTATATAGGAACCGAAATAGTCTTTTATTTTCTT
O.australiensis_KJ830774       TTCTGATACATAAGAGTTATATAGGAATCGAAATAGTCTTTTATTTTCTT
Leersia.tisserantii_NC_016677  TTCTGATACATAAGAGTTATATAGGAATCGAAATAGTCTTTTATTTTCTT

O.sativa_Japonica_AY522330     TTTTCAAAATAAAAATGGATTTCATTGAAGTAATAAAACTATTCCAATTC
O.australiensis_GU592209       TTTTCAAAATAAAAATGGATTTCATTGAAGTAATAAAACTATTCCAATTC
O.rufipogon_NC_022668          TTTTCAAAATAAAAATGGATTTCATTGAAGTAATAAAACTATTCCAATTC
O.rufipogon_NC_017835          TTTTCAAAATAAAAATGGATTTCATTGAAGTAATAAAACTATTCCAATTC
O.nivara_NC_005973             TTTTCAAAATAAAAATGGATTTCATTGAAGTAATAAAACTATTCCAATTC
O.sativa.Indica_NC_008155      TTTTCAAAATAAAAATGGATTTCATTGAAGTAATAAAACTATTCCAATTC
O.meridionalis_NC_016927       TTTTCAAAATAAAAATGGATTTCATTGAAGTAATAAAACTATTCCAATTC
O.australiensis_KJ830774       TTTTCAAAATAAAAATGGATTTCATTGAAGTAATAAAACTATTCCAATTC
Leersia.tisserantii_NC_016677  TTTTCAAAATAAAAATGGATTTCATTGAAGTAGTAAAACTATTCCAATTC

O.sativa_Japonica_AY522330     GAGTAGTAGTTGAGAAAGAATCGCAATAAATGCAAGGATGGAACATCTTG
O.australiensis_GU592209       GAGTAGTAGTTGAGAAAGAATCGCAATAAATGCAAAGATGGAACATCTTG
O.rufipogon_NC_022668          GAGTAGTAGTTGAGAAAGAATCGCAATAAATGCAAGGATGGAACATCTTG
O.rufipogon_NC_017835          GAGTAGTAGTTGAGAAAGAATCGCAATAAATGCAAGGATGGAACATCTTG
O.nivara_NC_005973             GAGTAGTAGTTGAGAAAGAATCGCAATAAATGCAAGGATGGAACATCTTG
O.sativa.Indica_NC_008155      GAGTAGTAGTTGAGAAAGAATCGCAATAAATGCAAGGATGGAACATCTTG
O.meridionalis_NC_016927       GAGTAGTAGTTGAGAAAGAATCGCAATAAATGCAAGGATGGAACATCTTG
O.australiensis_KJ830774       GAGTAGTAGTTGAGAAAGAATCGCAATAAATGCAAAGATGGAACATCTTG
Leersia.tisserantii_NC_016677  GAATAGTAGTTGAGAAAGAATCGCAATAAATGCAAAGATGGAACATCTTG

O.sativa_Japonica_AY522330     GATCCGGTATTGAAGGAGTTGAAGCAAGATATCCAAATGGATAGGATAGG
O.australiensis_GU592209       GATCCGGTATTGAAGGAGTTGAAGCAAGATATCCAAATGGATAGGATAGG
O.rufipogon_NC_022668          GATCCGGTATTGAAGGAGTTGAAGCAAGATATCCAAATGGATAGGATAGG
O.rufipogon_NC_017835          GATCCGGTATTGAAGGAGTTGAAGCAAGATATCCAAATGGATAGGATAGG
O.nivara_NC_005973             GATCCGGTATTGAAGGAGTTGAAGCAAGATATCCAAATGGATAGGATAGG
O.sativa.Indica_NC_008155      GATCCGGTATTGAAGGAGTTGAAGCAAGATATCCAAATGGATAGGATAGG
O.meridionalis_NC_016927       GATCCGGTATTGAAGGAGTTGAAGCAAGATATCCAAATGGATAGGATAGG
O.australiensis_KJ830774       GATCCGGTATTGAAGGAGTTGAAGCAAGATATCCAAATGGATAGGATAGG
Leersia.tisserantii_NC_016677  GATCCGGTATTGAAGGAGTTGAAGCAAGATATCCAAATGAATAGGATAAA

O.sativa_Japonica_AY522330     GTATTTCTATATGTGCTAGATAATGTAAGTGCAAAAATTTGTCTTCTAAA
O.australiensis_GU592209       GTATTTCTATATGTGCTAGATAATGTAAATGCAAAAATTTGTCTTCTAAA
O.rufipogon_NC_022668          GTATTTCTATATGTGCTAGATAATGTAAGTGCAAAAATTTGTCTTCTAAA
O.rufipogon_NC_017835          GTATTTCTATATGTGCTAGATAATGTAAGTGCAAAAATTTGTCTTCTAAA
O.nivara_NC_005973             GTATTTCTATATGTGCTAGATAATGTAAGTGCAAAAATTTGTCTTCTAAA
O.sativa.Indica_NC_008155      GTATTTCTATATGTGCTAGATAATGTAAGTGCAAAAATTTGTCTTCTAAA
O.meridionalis_NC_016927       GTATTTCTATATGTGCTAGATAATGTAAGTGCAAAAATTTGTCTTCTAAA
O.australiensis_KJ830774       GTATTTCTATATGTGCTAGATAATGTAAATGCAAAAATTTGTCTTCTAAA
Leersia.tisserantii_NC_016677  GTATTTCTATATGTGATAGATAATGTAAATGGAAAAATTTGTCTTCTAAA

O.sativa_Japonica_AY522330     AAAGGAAATATTGAATGAATAGATCGTAAATTCTGAAACTTTGGTATTTC
O.australiensis_GU592209       AAAGGAAATATTGAATGAATAGATCGTAAATTCTGAAACTTTGGTATTTC
O.rufipogon_NC_022668          AAAGGAAATATTGAATGAATAGATCGTAAATTCTGAAACTTTGGTATTTC
O.rufipogon_NC_017835          AAAGGAAATATTGAATGAATAGATCGTAAATTCTGAAACTTTGGTATTTC
O.nivara_NC_005973             AAAGGAAATATTGAATGAATAGATCGTAAATTCTGAAACTTTGGTATTTC
O.sativa.Indica_NC_008155      AAAGGAAATATTGAATGAATAGATCGTAAATTCTGAAACTTTGGTATTTC
O.meridionalis_NC_016927       AAAGGAAATATTGAATGAATAGATCGTAAATTCTGAAACTTTGGTATTTC
O.australiensis_KJ830774       AAAGGAAATATTGAATGAATAGATCGTAAATTCTGAAACTTTGGTATTTC
Leersia.tisserantii_NC_016677  AAGGGAAATATTGAATGAATAGATCGTAAATTCTGAAGCTTTGGTATTTC

O.sativa_Japonica_AY522330     TTTTTCTTCCGGACAAGACTGTTCTCGTAGCGAGAATGGGATTTCTACAA
O.australiensis_GU592209       TTTTTCTTCCGGACAAGACTGTTCTCGTAGCGAGAATGGGATTTCTACAA
O.rufipogon_NC_022668          TTTTTCTTCCGGACAAGACTGTTCTCGTAGCGAGAATGGGATTTCTACAA
O.rufipogon_NC_017835          TTTTTCTTCCGGACAAGACTGTTCTCGTAGCGAGAATGGGATTTCTAGAA
O.nivara_NC_005973             TTTTTCTTCCGGACAAGACTGTTCTCGTAGCGAGAATGGGATTTCTACAA
O.sativa.Indica_NC_008155      TTTTTCTTCCGGACAAGACTGTTCTCGTAGCGAGAATGGGATTTCTACAA
O.meridionalis_NC_016927       TTTTTCTTCCGGACAAGACTGTTCTCGTAGCGAGAATGGGATTTCTACAA
O.australiensis_KJ830774       TTTTTCTTCCGGACAAGACTGTTCTCGTAGCGAGAATGGGATTTCTACAA
Leersia.tisserantii_NC_016677  TTTTTCTTCCGGGCAAGAAAGTTCTCGTAGCGAGAGTGGGATTTCTACAA

O.sativa_Japonica_AY522330     CGATCGCAAACCCCTCAGATAGAATCTGAGAATAAAACTCAGAATAAAAA
O.australiensis_GU592209       CGATCGCAAACCCCTCAGATAGAATCTGAGAATAAAACTCAGAATAAAAA
O.rufipogon_NC_022668          CGATCGCAAACCCCTCAGATAGAATCTGAGAATAAAACTCAGAATAAAAA
O.rufipogon_NC_017835          CGATCGCAAACCCCTCAGATAGAATCTGAGAATAAAACTCAGAATAAAAA
O.nivara_NC_005973             CGATCGCAAACCCCTCAGATAGAATCTGAGAATAAAACTCAGAATAAAAA
O.sativa.Indica_NC_008155      CGATCGCAAACCCCTCAGATAGAATCTGAGAATAAAACTCAGAATAAAAA
O.meridionalis_NC_016927       CGATCGCAAACCCCTCAGATAGAATCTGAGAATAAAACTCAGAATAAAAA
O.australiensis_KJ830774       CGATCGCAAACCCCTCAGATAGAATCTGAGAATAAAACTCAGAATAAAAA
Leersia.tisserantii_NC_016677  CGATCGCAAACCCCTCAGATAGAATCTGAGAATAAAACTCAGAATAAAAA

O.sativa_Japonica_AY522330     AAATTGTTGTAATCCAATAATCGATCTTGGTTAGGATGATTAACCAAATT
O.australiensis_GU592209       TAATTGTTGTAATCCAATAATCGATCTTGGTTAGGATGATTAACCAAATT
O.rufipogon_NC_022668          AAATTGTTGTAATCCAATAATCGATCTTGGTTAGGATGATTAACCAAATT
O.rufipogon_NC_017835          AAATTGTTGTAATCCAATAATCGATCTTGGTTAGGATGATTAACCAAATT
O.nivara_NC_005973             AAATTGTTGTAATCCAATAATCGATCTTGGTTAGGATGATTAACCAAATT
O.sativa.Indica_NC_008155      AAATTGTTGTAATCCAATAATCGATCTTGGTTAGGATGATTAACCAAATT
O.meridionalis_NC_016927       AAATTGTTGTAATCCAATAATCGATCTTGGTTAGGATGATTAACCAAATT
O.australiensis_KJ830774       TAATTGTTGTAATCCAATAATCGATCTTGGTTAGGATGATTAACCAAATT
Leersia.tisserantii_NC_016677  AAATTGTTGTAATCCAATAATCGATCTTGGTTAGGATGATTAACCAAATT

O.sativa_Japonica_AY522330     AATCCAAAAATTCTGCTGATACATTCGAATCATTAACCGTTTCACAAGTA
O.australiensis_GU592209       AATGCAAAAATTCTGCTGATACATTCGAATCATTAACCGTTTCACAAGTA
O.rufipogon_NC_022668          AATCCAAAAATTCTGCTGATACATTCGAATCATTAACCGTTTCACAAGTA
O.rufipogon_NC_017835          AATCCAAAAATTCTGCTGATACATTCGAATCATTAACCGTTTCACAAGTA
O.nivara_NC_005973             AATCCAAAAATTCTGCTGATACATTCGAATCATTAACCGTTTCACAAGTA
O.sativa.Indica_NC_008155      AATCCAAAAATTCTGCTGATACATTCGAATCATTAACCGTTTCACAAGTA
O.meridionalis_NC_016927       AATCCAAAAATTCTGCTGATACATTCGAATCATTAACCGTTTCACAAGTA
O.australiensis_KJ830774       AATGCAAAAATTCTGCTGATACATTCGAATCATTAACCGTTTCACAAGTA
Leersia.tisserantii_NC_016677  AATCCAAAAATTCTGCTGATACATTCGAATCATTAACCGTTTCACAAGTA

O.sativa_Japonica_AY522330     GTGAACTAAATTTCTTGTTATTAGAACCAATAATTTCGACAAGTTCGGAA
O.australiensis_GU592209       GTGAACTAAATTTCTTGTTATTAGAACCAAAAATTTCGACAAGTTCGGAA
O.rufipogon_NC_022668          GTGAACTAAATTTCTTGTTATTAGAACCAAGAATTTCGACAAGTTCGGAA
O.rufipogon_NC_017835          GTGAACTAAATTTCTTGTTATTAGAACCAATAATTTCGACAAGTTCGGAA
O.nivara_NC_005973             GTGAACTAAATTTCTTGTTATTAGAACCAATAATTTCGACAAGTTCGGAA
O.sativa.Indica_NC_008155      GTGAACTAAATTTCTTGTTATTAGAACCAATAATTTCGACAAGTTCGGAA
O.meridionalis_NC_016927       GTGAACTAAATTTCTTGTTATTAGAACCAAGAATTTCGACAAGTTCGGAA
O.australiensis_KJ830774       GTGAACTAAATTTCTTGTTATTAGAACCAAAAATTTCGACAAGTTCGGAA
Leersia.tisserantii_NC_016677  GTGAACTAAATTTCTTGTTATTAGAACCAAAAATTTCGACAAGTTCGGAA

O.sativa_Japonica_AY522330     CCATTTAATCCATAATCATGGGCAAACACATAAATGTACTCCTGAAAGAG
O.australiensis_GU592209       CCATTTAATCCATAATCATAGGCAAACACATAAATGTACTCCTGAAAGAG
O.rufipogon_NC_022668          CCATTTAATCCATAATCATGGGCAAACACATAAATGTACTCCTGAAAGAG
O.rufipogon_NC_017835          CCATTTAATCCATAATCATGGGCAAACACATAAATGTACTCCTGAAAGAG
O.nivara_NC_005973             CCATTTAATCCATAATCATGGGCAAACACATAAATGTACTCCTGAAAGAG
O.sativa.Indica_NC_008155      CCATTTAATCCATAATCATGGGCAAACACATAAATGTACTCCTGAAAGAG
O.meridionalis_NC_016927       CCATTTAATCCATAATCATGGGCAAACACATAAATGTACTCCTGAAAGAG
O.australiensis_KJ830774       CCATTTAATCCATAATCATAGGCAAACACATAAATGTACTCCTGAAAGAG
Leersia.tisserantii_NC_016677  CCATTTAATCCATAATCATGGGCAAACACATAAATGTACTCCTGAAAGAG

O.sativa_Japonica_AY522330     TAGTGGGTAGACGAAATATTGTCTAGGAAATTTAAGTTTTTCTGAATAAC
O.australiensis_GU592209       TAGTGGGTAGACGAAATATTGTCTAGGAAATTTAAGTTTTTCTGAATACC
O.rufipogon_NC_022668          TAGTGGGTAGACGAAATATTGTCTAGGAAATTTAAGTTTTTCTGAATAAC
O.rufipogon_NC_017835          TAGTGGGTAGACGAAATATTGTCTAGGAAATTTAAGTTTTTCTGAATAAC
O.nivara_NC_005973             TAGTGGGTAGACGAAATATTGTCTAGGAAATTTAAGTTTTTCTGAATAAC
O.sativa.Indica_NC_008155      TAGTGGGTAGACGAAATATTGTCTAGGAAATTTAAGTTTTTCTGAATAAC
O.meridionalis_NC_016927       TAGTGGGTAGACGAAATATTGTCTAGGAAATTTAAGTTTTTCTGAATAAC
O.australiensis_KJ830774       TAGTGGGTAGACGAAATATTGTCTAGGAAATTTTAGTTTTTCTGAATACC
Leersia.tisserantii_NC_016677  TAGTGGGTAGACGAAATTTTGTCTAGGAAATTTAAGTTTTTCTGAATACC

O.sativa_Japonica_AY522330     CCTCGAATTTTTCCATTTGTATTTCTACTTGAATCAGAGAGAGAGAAATA
O.australiensis_GU592209       CCTCGAATTTTTCCATTTGTATTTCTACTTGAATCAGAGAGAGAGAAATA
O.rufipogon_NC_022668          CCTCGAATTTTTCCATTTGTATTTCTACTTGAATCAGAGAGAGAGAAATA
O.rufipogon_NC_017835          CCTCGAATTTTTCCATTTGTATTTCTACTTGAATCAGAGAGAGAGAAATA
O.nivara_NC_005973             CCTCGAATTTTTCCATTTGTATTTCTACTTGAATCAGAGAGAGAGAAATA
O.sativa.Indica_NC_008155      CCTCGAATTTTTCCATTTGTATTTCTACTTGAATCAGAGAGAGAGAAATA
O.meridionalis_NC_016927       CCTCGAATTTTTCCATTTGTATTTCTACTTGAATCAGAGAGAGAGAAATA
O.australiensis_KJ830774       CCTCGAATTTTTCCATTTGTATTTCTACTTGAATCAGAGAGAGAGAAATA
Leersia.tisserantii_NC_016677  CTTCGAATTTTTCCATTTGTATTTCTACTTGAATCAGAGAGA-AGAAATA

O.sativa_Japonica_AY522330     TTTCTCGGTTTATCAAATGGTGATACATAGTACAATATGGTCAGAACAGG
O.australiensis_GU592209       TTTCTCGGTTTATCAAATGGTGATACATAGTGCAATATGGTCAGAACAGG
O.rufipogon_NC_022668          TTTCTCGGTTTATCAAATGGTGATACATAGTACAATATGGTCAGAACAGG
O.rufipogon_NC_017835          TTTCTCGGTTTATCAAATGGTGATACATAGTACAATATGGTCAGAACAGG
O.nivara_NC_005973             TTTCTCGGTTTATCAAATGGTGATACATAGTACAATATGGTCAGAACAGG
O.sativa.Indica_NC_008155      TTTCTCGGTTTATCAAATGGTGATACATAGTACAATATGGTCAGAACAGG
O.meridionalis_NC_016927       TTTCTCGGTTTATCAAATGGTGATACATAGTACAATATGGTCAGAACAGG
O.australiensis_KJ830774       TTTCTCGGTTTATCAAATGGTGATACATAGTGCAATATGGTCAGAACAGG
Leersia.tisserantii_NC_016677  TTTCTCGGTTTATAAAATGGTGATACATAGTGCAATATGGTCAGAACAGG

O.sativa_Japonica_AY522330     GTGTTGCATTTTTTAATACAAACCCCTGGGGAAGAAAAGGAGTCTAATCC
O.australiensis_GU592209       GTGTTGCATTTTTTAATACAAACCCCAGGGGAAGAAAAGGAGTCTAATCC
O.rufipogon_NC_022668          GTGTTGCATTTTTTAATACAAACCCCTGGGGAAGAAAAGGAGTCTAATCC
O.rufipogon_NC_017835          GTGTTGCATTTTTTAATACAAACCCCTGGGGAAGAAAAGGAGTCTAATCC
O.nivara_NC_005973             GTGTTGCATTTTTTAATACAAACCCCTGGGGAAGAAAAGGAGTCTAATCC
O.sativa.Indica_NC_008155      GTGTTGCATTTTTTAATACAAACCCCTGGGGAAGAAAAGGAGTCTAATCC
O.meridionalis_NC_016927       GTGTTGCATTTTTTAATACAAACCCCTGGGGAAGAAAAGGAGTCTAATCC
O.australiensis_KJ830774       GTGTTGCATTTTTTAATACAAACCCCAGGGGAAGAAAAGGAGTCTAATCC
Leersia.tisserantii_NC_016677  GTGTTGCATTTTTTAATACAAACCC-TAGGAAAGAAAAGGAGTCTAATCC

O.sativa_Japonica_AY522330     ACGGATCTTTTTCCGCTCCTTTTCTATCCAATTTGTTTATGTTTGTTCTA
O.australiensis_GU592209       ACGGATCTTTTTCCGCTCCTTTTCTATCCAATTAGTTTATGTTTGTTCTA
O.rufipogon_NC_022668          ACGGATCTTTTTCCGCTCCTTTTCTATCCAATTTGTTTATGTTTGTTCTA
O.rufipogon_NC_017835          ACGGATCTTTTTCCGCTCCTTTTCTATCCAATTTGTTTATGTTTGTTCTA
O.nivara_NC_005973             ACGGATCTTTTTCCGCTCCTTTTCTATCCAATTTGTTTATGTTTGTTCTA
O.sativa.Indica_NC_008155      ACGGATCTTTTTCCGCTCCTTTTCTATCCAATTTGTTTATGTTTGTTCTA
O.meridionalis_NC_016927       ACGGATCTTTTTCCGCTCCTTTTCTATCCAATTTGTTTATGTTTGTTCTA
O.australiensis_KJ830774       ACGGATCTTTTTCCGCTCCTTTTCTATCCAATTAGTTTATGTTTGTTCTA
Leersia.tisserantii_NC_016677  ACGGATCTTTTTCCGCTGCTTTTCTATCCAATTAGTTTATGTTTGTTCTA

O.sativa_Japonica_AY522330     ATTACAAAAGAGAACAAATCCTTTATTTTTGCAGGCCAATTGCTCTTTTG
O.australiensis_GU592209       ATTACAAAAGAGAACAAATACTTTATTTTTGCAGGCCAATTGCTCTTTTG
O.rufipogon_NC_022668          ATTACAAAAGAGAACAAATCCTTTATTTTTGCAGGCCAATTGCTCTTTTG
O.rufipogon_NC_017835          ATTACAAAAGAGAACAAATCCTTTATTTTTGCAGGCCAATTGCTCTTTTG
O.nivara_NC_005973             ATTACAAAAGAGAACAAATCCTTTATTTTTGCAGGCCAATTGCTCTTTTG
O.sativa.Indica_NC_008155      ATTACAAAAGAGAACAAATCCTTTATTTTTGCAGGCCAATTGCTCTTTTG
O.meridionalis_NC_016927       ATTACAAAAGAGAACAAATCCTTTATTTTTGCAGGCCAATTGCTCTTTTG
O.australiensis_KJ830774       ATTACAAAAGAGAACAAATACTTTATTTTTGCAGGCCAATTGCTCTTTTG
Leersia.tisserantii_NC_016677  ATTACAAAAGAGAACAAATCTTTTATTTTTGCAGGCCAATCGCTCTTTTG

O.sativa_Japonica_AY522330     ACTTTGGGATACAGTCTCTTTATCAATATACTGCTTCTTTTACACATTCA
O.australiensis_GU592209       ACTTTGGAATACAGTCTCTTTATCAATATACTGCTTCTTTTACACATTCA
O.rufipogon_NC_022668          ACTTTGGGATACAGTCTCTTTATCAATATACTGCTTCTTTTACACATTCA
O.rufipogon_NC_017835          ACTTTGGGATACAGTCTCTTTATCAATATACTGCTTCTTTTACACATTCA
O.nivara_NC_005973             ACTTTGGGATACAGTCTCTTTATCAATATACTGCTTCTTTTACACATTCA
O.sativa.Indica_NC_008155      ACTTTGGGATACAGTCTCTTTATCAATATACTGCTTCTTTTACACATTCA
O.meridionalis_NC_016927       ACTTTGGGATACAGTCTCTTTATCAATATACTGCTTCTTTTACACATTCA
O.australiensis_KJ830774       ACTTTGGAATACAGTCTCTTTATCAATATACTGCTTCTTTTACACATTCA
Leersia.tisserantii_NC_016677  ACTTTGGAATACAGTCTCTTTATCAATATACTGCTTCTTTTACACATTCA

O.sativa_Japonica_AY522330     ATCCATAACATCCTTTTCAATCCAAAATCAAGAATAATTAGGATTTCTAA
O.australiensis_GU592209       ATCCATAACATCTTTTTCAATCCAAAATCAAGAATAATTAGGATTTCTAA
O.rufipogon_NC_022668          ATCCATAACATCCTTTTCAATCCAAAATCAAGAATAATTAGGATTTCTAA
O.rufipogon_NC_017835          ATCCATAACATCCTTTTCAATCCAAAATCAAGAATAATTAGGATTTCTAA
O.nivara_NC_005973             ATCCATAACATCCTTTTCAATCCAAAATCAAGAATAATTAGGATTTCTAA
O.sativa.Indica_NC_008155      ATCCATAACATCCTTTTCAATCCAAAATCAAGAATAATTAGGATTTCTAA
O.meridionalis_NC_016927       ATCCATAACATCCTTTTCAATCCAAAATCAAGAATAATTAGGATTTCTAA
O.australiensis_KJ830774       ATCCATAACATCTTTTTCAATCCAAAATCAAGAATAATTAGGATTTCTAA
Leersia.tisserantii_NC_016677  ATCCATAACATCCTTTTCAATCCAAACTCAAGAATAATTAGGATTTCTAA

O.sativa_Japonica_AY522330     AAAAAAAA---GAAAAAATCAAAGGTCTACTCATAGGAAAACCAGCTTTT
O.australiensis_GU592209       AAAAAAAA---GAAAAAATCAAAGGTCTACTCATAGGAAAACCTGCTTTT
O.rufipogon_NC_022668          AAAAAAAA---GAAAAAATCAAAGGTCTACTCATAGGAAAACCTGCTTTT
O.rufipogon_NC_017835          AAAAAAAAA--GAAAAAATCAAAGGTCTACTCATAGGAAAACCAGCTTTT
O.nivara_NC_005973             AAAAAAAA---GAAAAAATCAAAGGTCTACTCATAGGAAAACCAGCTTTT
O.sativa.Indica_NC_008155      AAAAAAAA---GAAAAAATCAAAGGTCTACTCATAGGAAAACCAGCTTTT
O.meridionalis_NC_016927       AAAAAAAAA--GAAAAAATCAAAGGTCTACTCATAGGAAAACCTGCTTTT
O.australiensis_KJ830774       AAAAAAA----GAAAAAATCAAAGGTCTACTCATAGGAAAACCTGCTTTT
Leersia.tisserantii_NC_016677  AAAAAAAAAAAGAAAAAATCAAAGGTCTACTCATAGGAAAACCAGCCTTT

O.sativa_Japonica_AY522330     CCCTACATCAGGCACTAATCTATTTTTAACGTCTAATTAGATCAGGGAGT
O.australiensis_GU592209       CCCTACATCAGGCACTAATCTATTTTTAACGTCTAATTAGATCAGGGAGT
O.rufipogon_NC_022668          CCCTACATCAGGCACTAATCTATTTTTAACGTCTAATTAGATCAGGGAGT
O.rufipogon_NC_017835          CCCTACATCAGGCACTAATCTATTTTTAACGTCTAATTAGATCAGGGAGT
O.nivara_NC_005973             CCCTACATCAGGCACTAATCTATTTTTAACGTCTAATTAGATCAGGGAGT
O.sativa.Indica_NC_008155      CCCTACATCAGGCACTAATCTATTTTTAACGTCTAATTAGATCAGGGAGT
O.meridionalis_NC_016927       CCCTACATCAGGCACTAATCTATTTTTAACGTCTAATTAGATCAGGGAGT
O.australiensis_KJ830774       CCCTACATCAGGCACTAATCTATTTTTAACGTCTAATTAGATCAGGGAGT
Leersia.tisserantii_NC_016677  CCCTACATCAGGCACTAATCCATTTTTAACGTCTAATTAGATCCGGGAGT

O.sativa_Japonica_AY522330     TCTTCCAATTAAGAAGTTAAGCTCGTTGCTTTTTGTTTTACCAGAATTGG
O.australiensis_GU592209       CCTTCCAATTAAGAAGTTAAGCTCGTTGCTTTTTATTTTACCAGAATTGG
O.rufipogon_NC_022668          TCTTCCAATTAAGAAGTTAAGCTCGTTGCTTTTTGTTTTACCAGAATTGG
O.rufipogon_NC_017835          TCTTCCAATTAAGAAGTTAAGCTCGTTGCTTTTTGTTTTACCAGAATTGG
O.nivara_NC_005973             TCTTCCAATTAAGAAGTTAAGCTCGTTGCTTTTTGTTTTACCAGAATTGG
O.sativa.Indica_NC_008155      TCTTCCAATTAAGAAGTTAAGCTCGTTGCTTTTTGTTTTACCAGAATTGG
O.meridionalis_NC_016927       TCTTCCAATTAAGAAGTTAAGCTCGTTGCTTTTTGTTTTACCAGAATTGG
O.australiensis_KJ830774       CCTTCCAATTAAGAAGTTAAGCTCGTTGCTTTTTATTTTACCAGAATTGG
Leersia.tisserantii_NC_016677  CCTTCCAATTAAGAAGTTAAGCTCGTTGCTTTTTATTTTACCGGAATTGG

O.sativa_Japonica_AY522330     AGCCAGGCTCTATCCATTTATTCATTAGACCCAGAAAATCAGAATTTTTT
O.australiensis_GU592209       AGCCAGGCTCTATCCATTTATTCATTAGACCCAGAAAATCGGAATTTTTT
O.rufipogon_NC_022668          AGCCAGGCTCTATCCATTTATTCATTAGACCCAGAAAATCAGAATTTTTT
O.rufipogon_NC_017835          AGCCAGGCTCTATCCATTTATTCATTAGACCCAGAAAATCAGAATTTTTT
O.nivara_NC_005973             AGCCAGGCTCTATCCATTTATTCATTAGACCCAGAAAATCAGAATTTTTT
O.sativa.Indica_NC_008155      AGCCAGGCTCTATCCATTTATTCATTAGACCCAGAAAATCAGAATTTTTT
O.meridionalis_NC_016927       AGCCAGGCTCTATCCATTTATTCATTAGACCCAGAAAATCAGAATTTTTT
O.australiensis_KJ830774       AGCCAGGCTCTATCCATTTATTCATTAGACCCAGAAAATCGGAATTTTTT
Leersia.tisserantii_NC_016677  AGCCAGCCTCTATCCATTTATTCATTAGACCCCAAAAATCGGAATTTTTT

O.sativa_Japonica_AY522330     TATTCCATTCCAAAAATCCAAAATAAGAAATTGATTTTATTACGACATGC
O.australiensis_GU592209       TATTTCATTCCAAAAATCCAAAATAAGAAATTGATTTTATTACGACATGC
O.rufipogon_NC_022668          TATTCCATTCCAAAAATCCAAAATAAGAAATTGATTTTATTACGACATGC
O.rufipogon_NC_017835          TATTCCATTCCAAAAATCCAAAATAAGAAATTGATTTTATTACGACATGC
O.nivara_NC_005973             TATTCCATTCCAAAAATCCAAAATAAGAAATTGATTTTATTACGACATGC
O.sativa.Indica_NC_008155      TATTCCATTCCAAAAATCCAAAATAAGAAATTGATTTTATTACGACATGC
O.meridionalis_NC_016927       TATTCCATTCCAAAAATCCAAAATAAGAAATTGATTTTATTACGACATGC
O.australiensis_KJ830774       TATTTCATTCCAAAAATCCAAAATAAGAAATTGATTTTATTACGACATGC
Leersia.tisserantii_NC_016677  TATTCCATTCCAAAAATCAAAAATAAGAAATTGATTTTATTACGACATGC

O.sativa_Japonica_AY522330     TATTTTTTCCATTCATTACCCTTGAGGATCAGTCGCGGTCTTATAGACTC
O.australiensis_GU592209       TATTTTTTCCATTCATTACCCTTGAGGATCAGTCGCGGTCTTATAGACTC
O.rufipogon_NC_022668          TATTTTTTCCATTCATTACCCTTGAGGATCAGTCGCGGTCTTATAGACTC
O.rufipogon_NC_017835          TATTTTTTCCATTCATTACCCTTGAGGATCAGTCGCGGTCTTATAGACTC
O.nivara_NC_005973             TATTTTTTCCATTCATTACCCTTGAGGATCAGTCGCGGTCTTATAGACTC
O.sativa.Indica_NC_008155      TATTTTTTCCATTCATTACCCTTGAGGATCAGTCGCGGTCTTATAGACTC
O.meridionalis_NC_016927       TATTTTTTCCATTCATTACCCTTGAGGATCAGTCGCGGTCTTATAGACTC
O.australiensis_KJ830774       TATTTTTTCCATTCATTACCCTTGAGGATCAGTCGCGGTCTTATAGACTC
Leersia.tisserantii_NC_016677  TATTTTTTCCATTCATTACCCTTGAGGATCAGTCGCGGTCTTATAGACTC

O.sativa_Japonica_AY522330     TACCAAGAGTCTGGACGAATTTTTTGCTTCATCCAAATGTGTAAAAGATC
O.australiensis_GU592209       TACCAAGAGTCTGGACGAATTTTTTGCTTCATCCAAATGTGTAAAAGATC
O.rufipogon_NC_022668          TACCAAGAGTCTGGACGAATTTTTTGCTTCATCCAAATGTGTAAAAGATC
O.rufipogon_NC_017835          TACCAAGAGTCTGGACGAATTTTTTGCTTCATCCAAATGTGTAAAAGATC
O.nivara_NC_005973             TACCAAGAGTCTGGACGAATTTTTTGCTTCATCCAAATGTGTAAAAGATC
O.sativa.Indica_NC_008155      TACCAAGAGTCTGGACGAATTTTTTGCTTCATCCAAATGTGTAAAAGATC
O.meridionalis_NC_016927       TACCAAGAGTCTGGACGAATTTTTTGCTTCATCCAAATGTGTAAAAGATC
O.australiensis_KJ830774       TACCAAGAGTCTGGACGAATTTTTTGCTTCATCCAAATGTGTAAAAGATC
Leersia.tisserantii_NC_016677  TACCAAGAGTCTGGACGAATTTTTTGCTTCATCCAAATGTGTAAAAGATC

O.sativa_Japonica_AY522330     ATAGTCGCACTTAAAAGCCGAGTACTCTACCATTGAGTTAGCAACCCAGA
O.australiensis_GU592209       ATAGTCGCACTTAAAAGCCGAGTACTCTACCATTGAGTTAGCAACCCAGA
O.rufipogon_NC_022668          ATAGTCGCACTTAAAAGCCGAGTACTCTACCATTGAGTTAGCAACCCAGA
O.rufipogon_NC_017835          ATAGTCGCACTTAAAAGCCGAGTACTCTACCATTGAGTTAGCAACCCAGA
O.nivara_NC_005973             ATAGTCGCACTTAAAAGCCGAGTACTCTACCATTGAGTTAGCAACCCAGA
O.sativa.Indica_NC_008155      ATAGTCGCACTTAAAAGCCGAGTACTCTACCATTGAGTTAGCAACCCAGA
O.meridionalis_NC_016927       ATAGTCGCACTTAAAAGCCGAGTACTCTACCATTGAGTTAGCAACCCAGA
O.australiensis_KJ830774       ATAGTCGCACTTAAAAGCCGAGTACTCTACCATTGAGTTAGCAACCCAGA
Leersia.tisserantii_NC_016677  ATAGTCGCACTTAAAAGCCGAGTACTCTACCATTGAGTTAGCAACCCAGA

O.sativa_Japonica_AY522330     TAAACTAGGATCTTAGATACGATCGAAATCCAAAAATCAATGGAATTACA
O.australiensis_GU592209       TAAACTAGGATCTTAGATACGATCGAAATCCAAAAATCAATGGAATTACA
O.rufipogon_NC_022668          TAAACTAGGATCTTAGATACGATCGAAATCCAAAAATCAATGGAATTACA
O.rufipogon_NC_017835          TAAACTAGGATCTTAGATACGATCGAAATCCAAAAATCAATGGAATTACA
O.nivara_NC_005973             TAAACTAGGATCTTAGATACGATCGAAATCCAAAAATCAATGGAATTACA
O.sativa.Indica_NC_008155      TAAACTAGGATCTTAGATACGATCGAAATCCAAAAATCAATGGAATTACA
O.meridionalis_NC_016927       TAAACTAGGATCTTAGATACGATCGAAATCCAAAAATCAATGGAATTACA
O.australiensis_KJ830774       TAAACTAGGATCTTAGATACGATCGAAATCCAAAAATCAATGGAATTACA
Leersia.tisserantii_NC_016677  TAAAAAGGGATCTTAGATATGATCGAAATCCAAAAATCAATGGAATTACA

O.sativa_Japonica_AY522330     CCGCACACCCCTGTCAAAATCTTAAAATAGCAAGACATTAAAAGAAAGAT
O.australiensis_GU592209       CCGCACACCCCTGTCAAAATCTTACAATAGCAAGACATTAAAAGAAAGAT
O.rufipogon_NC_022668          CCGCACACCCCTGTCAAAATCTTAAAATAGCAAGACATTAAAAGAAAGAT
O.rufipogon_NC_017835          CCGCACACCCCTGTCAAAATCTTAAAATAGCAAGACATTAAAAGAAAGAT
O.nivara_NC_005973             CCGCACACCCCTGTCAAAATCTTAAAATAGCAAGACATTAAAAGAAAGAT
O.sativa.Indica_NC_008155      CCGCACACCCCTGTCAAAATCTTAAAATAGCAAGACATTAAAAGAAAGAT
O.meridionalis_NC_016927       CCGCACACCCCTGTCAAAATCTTAAAATAGCAAGACATTAAAAGAAAGAT
O.australiensis_KJ830774       CCGCACACCCCTGTCAAAATCTTACAATAGCAAGACATTAAAAGAAAGAT
Leersia.tisserantii_NC_016677  CCGCACGCTCCTGTCAAAATATTAAACTAGCAAGACATTAAAAGAAAGAT

O.sativa_Japonica_AY522330     TTTATCACCATTGAAAACACTCAGATACCAAAAGGAACGGGTCTGGTTAA
O.australiensis_GU592209       TTTATCACCATTGAAAACACTCAGATACCAAAAGGAACGGGTCTGGTTAA
O.rufipogon_NC_022668          TTTATCACCATTGAAAACACTCAGATACCAAAAGGAACGGGTCTGGTTAA
O.rufipogon_NC_017835          TTTATCACCATTGAAAACACTCAGATACCAAAAGGAACGGGTCTGGTTAA
O.nivara_NC_005973             TTTATCACCATTGAAAACACTCAGATACCAAAAGGAACGGGTCTGGTTAA
O.sativa.Indica_NC_008155      TTTATCACCATTGAAAACACTCAGATACCAAAAGGAACGGGTCTGGTTAA
O.meridionalis_NC_016927       TTTATCACCATTGAAAACACTCAGATACCAAAAGGAACGGGTCTGGTTAA
O.australiensis_KJ830774       TTTATCACCATTGAAAACACTCAGATACCAAAAGGAACGGGTCTGGTTAA
Leersia.tisserantii_NC_016677  TTTATCGCCATTAAAAACACTCAAATACCAAACAGA-----TCCGGTTAA

O.sativa_Japonica_AY522330     ATTTCACTAAGGTTAAAAGTGGCACCAATCACGATCGTAAAATTGTCATT
O.australiensis_GU592209       ATTTCACTAAGGTTAAAAGTGGCACCAATCACGATCGTAAAATTGTCATT
O.rufipogon_NC_022668          ATTTCACTAAGGTTAAAAGTGGCACCAATCACGATCGTAAAATTGTCATT
O.rufipogon_NC_017835          ATTTCACTAAGGTTAAAAGTGGCACCAATCACGATCGTAAAATTGTCATT
O.nivara_NC_005973             ATTTCACTAAGGTTAAAAGTGGCACCAATCACGATCGTAAAATTGTCATT
O.sativa.Indica_NC_008155      ATTTCACTAAGGTTAAAAGTGGCACCAATCACGATCGTAAAATTGTCATT
O.meridionalis_NC_016927       ATTTCACTAAGGTTAAAAGTGGCACCAATCACGATCGTAAAATTGTCATT
O.australiensis_KJ830774       ATTTCACTAAGGTTAAAAGTGGCACCAATCACGATCGTAAAATTGTCATT
Leersia.tisserantii_NC_016677  ATTTCACTAAGGTTAAAAGCGGCACGAATCACGATCGTAAAATTGTCATT

O.sativa_Japonica_AY522330     TTTTTAGCATTTTTATTTAAATAAATAAATAAATCTTGTATGAGAGTACA
O.australiensis_GU592209       TTTTTAACTTTTTTATTTAAATAAATAAATAAATCTTGTATGAGAGTACA
O.rufipogon_NC_022668          TTTTTAGCATTTTTATTTAAATAAATAAATAAATCTTGTATGAGAGTACA
O.rufipogon_NC_017835          TTTTTAGCATTTTTATTTAAATAAATAAATAAATCTTGTATGAGAGTACA
O.nivara_NC_005973             TTTTTAGCATTTTTATTTAAATAAATAAATAAATCTTGTATGAGAGTACA
O.sativa.Indica_NC_008155      TTTTTAGCATTTTTATTTAAATAAATAAATAAATCTTGTATGAGAGTACA
O.meridionalis_NC_016927       TTTTTAGCATTTTTATTTAAATAAATAAATAAATCTTGTATGAGAGTACA
O.australiensis_KJ830774       TTTTTAACTTTTTTATTTATTTATTTAAATAAATCTTGTATGAGAGTACA
Leersia.tisserantii_NC_016677  TTTTTAGCATTTT-----ATTTATTTAAATAAATCTTGTATGAGAGTACA

O.sativa_Japonica_AY522330     AACAAGAGGGACAACCCTACCATTTGAGCAAAGTGTAGGCAAAAAA-CCT
O.australiensis_GU592209       AACAAGAGGGACAACCCTACCATTTGAGCAAAGTGTAGGCAAAAAA-CCT
O.rufipogon_NC_022668          AACAAGAGGGACAACCCTACCATTTGAGCAAAGTGTAGGCAAAAAA-CCT
O.rufipogon_NC_017835          AACAAGAGGGACAACCCTACCATTTGAGCAAAGTGTAGGCAAAAAA-CCT
O.nivara_NC_005973             AACAAGAGGGACAACCCTACCATTTGAGCAAAGTGTAGGCAAAAAA-CCT
O.sativa.Indica_NC_008155      AACAAGAGGGACAACCCTACCATTTGAGCAAAGTGTAGGCAAAAAA-CCT
O.meridionalis_NC_016927       AACAAGAGGGACAACCCTACCATTTGAGCAAAGTGTAGGCAAAAAA-CCT
O.australiensis_KJ830774       AACAAGAGGGACAACCCTACCATTTGAGCAAAGTGTAGGCAAAAAAACCT
Leersia.tisserantii_NC_016677  AACAAGCGGGACAACCCTATCATTTGAGCAAAGTGTAGGCAAAAAAACCT

O.sativa_Japonica_AY522330     AATAGGGAGTGAGGATAAAGAGACTTATCCATCTACAAATTCTAGATGTT
O.australiensis_GU592209       AATAGGGAGTGAGGATAAAGAGACTTATCCATCTACAAATTCTAGATGTT
O.rufipogon_NC_022668          AATAGGGAGTGAGGATAAAGAGACTTATCCATCTACAAATTCTAGATGTT
O.rufipogon_NC_017835          AATAGGGAGTGAGGATAAAGAGACTTATCCATCTACAAATTCTAGATGTT
O.nivara_NC_005973             AATAGGGAGTGAGGATAAAGAGACTTATCCATCTACAAATTCTAGATGTT
O.sativa.Indica_NC_008155      AATAGGGAGTGAGGATAAAGAGACTTATCCATCTACAAATTCTAGATGTT
O.meridionalis_NC_016927       AATAGGGAGTGAGGATAAAGAGACTTATCCATCTACAAATTCTAGATGTT
O.australiensis_KJ830774       AATAGGGAGTGAGGATAAAGAGACTTATCCATCTACAAATTCTAGATGTT
Leersia.tisserantii_NC_016677  AATAGGGAGTGAGGATAAAGAGACTTATCCATCTACAAATTCTAGATGTT

O.sativa_Japonica_AY522330     CAATGGACCTTTGTCAATGGAAATACAATGGTAAGAAAAAAA-TTAGATA
O.australiensis_GU592209       CAATAGACCTTTGTCAATGGAAATACAAAGGTAAGAAAAAAA-TTAGATA
O.rufipogon_NC_022668          CAATGGACCTTTGTCAATGGAAATACAATGGTAAGAAAAAAA-TTAGATA
O.rufipogon_NC_017835          CAATGGACCTTTGTCAATGGAAATACAATGGTAAGAAAAAAA-TTAGATA
O.nivara_NC_005973             CAATGGACCTTTGTCAATGGAAATACAATGGTAAGAAAAAAA-TTAGATA
O.sativa.Indica_NC_008155      CAATGGACCTTTGTCAATGGAAATACAATGGTAAGAAAAAAA-TTAGATA
O.meridionalis_NC_016927       CAATGGACCTTTGTCAATGGAAATACAATGGTAAGAAAAAAA-TTAGATA
O.australiensis_KJ830774       CAATAGACCTTTGTCAATGGAAATACAAAGGTAAGAAAAAAAATTAGATA
Leersia.tisserantii_NC_016677  CAATAGACCTTTGTCAATGGAAATACAATGGTAAGAAAAAAA-TGAGATA

O.sativa_Japonica_AY522330     GAAAAACTCAAAAAAATAAAGGCTTATGTTGGATTGGCACGACATAAATC
O.australiensis_GU592209       GAAAAACTCAAAAAAATAAAGGCTTATGTTGGATTGGCACGACATAAATC
O.rufipogon_NC_022668          GAAAAACTCAAAAAAATAAAGGCTTATGTTGGATTGGCACGACATAAATC
O.rufipogon_NC_017835          GAAAAACTCAAAAAAATAAAGGCTTATGTTGGATTGGCACGACATAAATC
O.nivara_NC_005973             GAAAAACTCAAAAAAATAAAGGCTTATGTTGGATTGGCACGACATAAATC
O.sativa.Indica_NC_008155      GAAAAACTCAAAAAAATAAAGGCTTATGTTGGATTGGCACGACATAAATC
O.meridionalis_NC_016927       GAAAAACTCAAAAAAATAAAGGCTTATGTTGGATTGGCACGACATAAATC
O.australiensis_KJ830774       GAAAAACTCAAAAAAATAAAGGCTTATGTTGGATTGGCACGACATAAATC
Leersia.tisserantii_NC_016677  GAAAAAGTAAATAAAATAAAGGCTTATGTTGGATTGGCACGACATAAATC

O.sativa_Japonica_AY522330     CAGTCAAAAATAGGATTAAGAAAGAGGCAAATTATTTCTAAA-TAGTTAG
O.australiensis_GU592209       CAGTCAAAAATAGGATTAAGAAAGAGACAAATTATTTCTAAA-TAGTTAG
O.rufipogon_NC_022668          CAGTCAAAAATAGGATTAAGAAAGAGGCAAATTATTTCTAAA-TAGTTAG
O.rufipogon_NC_017835          CAGTCAAAAATAGGATTAAGAAAGAGGCAAATTATTTCTAAA-TAGTTAG
O.nivara_NC_005973             CAGTCAAAAATAGGATTAAGAAAGAGGCAAATTATTTCTAAA-TAGTTAG
O.sativa.Indica_NC_008155      CAGTCAAAAATAGGATTAAGAAAGAGGCAAATTATTTCTAAA-TAGTTAG
O.meridionalis_NC_016927       CAGTCAAAAATAGGATTAAGAAAGAGGCAAATTATTTCTAAA-TAGTTAG
O.australiensis_KJ830774       CAGTCAAAAATAGGATTAAGAAAGAGACAAATTATTTCTAAA-TAGTTAG
Leersia.tisserantii_NC_016677  CAGTCTTAAATAGGATTAAGAAAAAGGCAAATTATTTCTAAAATAGTTAG

O.sativa_Japonica_AY522330     ACAACAAGGGATACTAGTGAGCCTCTCCTAGTTTTTTATTCATTTAGTTC
O.australiensis_GU592209       ACAACAAGGGATACTAGTGAGCCTCTCCTAGTTTTTTATTCATTTAGTTC
O.rufipogon_NC_022668          ACAACAAGGGATACTAGTGAGCCTCTCCTAGTTTTTTATTCATTTAGTTC
O.rufipogon_NC_017835          ACAACAAGGGATACTAGTGAGCCTCTCCTAGTTTTTTATTGATTTAGTTC
O.nivara_NC_005973             ACAACAAGGGATACTAGTGAGCCTCTCCTAGTTTTTTATTCATTTAGTTC
O.sativa.Indica_NC_008155      ACAACAAGGGATACTAGTGAGCCTCTCCTAGTTTTTTATTCATTTAGTTC
O.meridionalis_NC_016927       ACAACAAGGGATACTAGTGAGCCTCTCCTAGTTTTTTATTCATTTAGTTC
O.australiensis_KJ830774       ACAACAAGGGATACTAGTGAGCCTCTCCTAGTTTTTTATTCATTTAGTTC
Leersia.tisserantii_NC_016677  ACAACAAGGGATACTAGTGAGCCTTTCCTAGTTTTTTATTCATTTAGTTC

O.sativa_Japonica_AY522330     TTCAATTAACTCAAAGTTCTTTCTTTTTCTTTAAAGAATTCCGCCTTCCT
O.australiensis_GU592209       TTCAATTAACTCAAAGTTCTTTCTTTTTCTTTAAAGAATTCCGCCTTCCT
O.rufipogon_NC_022668          TTCAATTAACTCAAAGTTCTTTCTTTTTCTTTAAAGAATTCCGCCTTCCT
O.rufipogon_NC_017835          TTCAATTAACTCAAAGTTCTTTCTTTTTCTTTAAAGAATTCCGCCTTCCT
O.nivara_NC_005973             TTCAATTAACTCAAAGTTCTTTCTTTTTCTTTAAAGAATTCCGCCTTCCT
O.sativa.Indica_NC_008155      TTCAATTAACTCAAAGTTCTTTCTTTTTCTTTAAAGAATTCCGCCTTCCT
O.meridionalis_NC_016927       TTCAATTAACTCAAAGTTCTTTCTTTTTCTTTAAAGAATTCCGCCTTCCT
O.australiensis_KJ830774       TTCAATTAACTCAAAGTTCTTTCTTTTTCTTTAAAGAATTCCGCCTTCCT
Leersia.tisserantii_NC_016677  TTCAATTAACTCAAAGTTCTTTCTTTTTCTTTAAAGAATTCTGCCTTCCT

O.sativa_Japonica_AY522330     TAAAATATCAGAAACGGTTCTTGTAGGTTGAGCACCTTTTTCAAGGAAAT
O.australiensis_GU592209       TAAAATATCAGAAACTGTTCTTGTAGGTTGAGCACCTTTTTCAAGGAAAT
O.rufipogon_NC_022668          TAAAATATCAGAAACAGTTCTTGTAGGTTGAGCACCTTTTTCAAGGAAAT
O.rufipogon_NC_017835          TAAAATATCAGAAACTGTTCTTGTAGGTTGAGCACCTTTTTCAAGGAAAT
O.nivara_NC_005973             TAAAATATCAGAAACTGTTCTTGTAGGTTGAGCACCTTTTTCAAGGAAAT
O.sativa.Indica_NC_008155      TAAAATATCAGAAACTGTTCTTGTAGGTTGAGCACCTTTTTCAAGGAAAT
O.meridionalis_NC_016927       TAAAATATCAGAAACAGTTCTTGTAGGTTGAGCACCTTTTTCAAGGAAAT
O.australiensis_KJ830774       TAAAATATCAGAAACTGTTCTTGTAGGTTGAGCACCTTTTTCAAGGAAAT
Leersia.tisserantii_NC_016677  TAAAATATCATAAACTGTTCTTGTAGGTTGAGCACCCTTTTCAAGGAAAT

O.sativa_Japonica_AY522330     AGAGAATAGCTGGAACATTTAAACAAGTTTGATTCTTTATCGGATCATAA
O.australiensis_GU592209       AGAGAATAGCTGGAACATTTAAACAAGTTTGATTCTTTATCGGATCATAA
O.rufipogon_NC_022668          AGAGAATAGCTGGAACATTTAAACAAGTTTGATTCTTTATCGGATCATAA
O.rufipogon_NC_017835          AGAGAATAGCTGGAACATTTAAACAAGTTTGATTCTTTATCGGATCATAA
O.nivara_NC_005973             AGAGAATAGCTGGAACATTTAAACAAGTTTGATTCTTTATCGGATCATAA
O.sativa.Indica_NC_008155      AGAGAATAGCTGGAACATTTAAACAAGTTTGATTCTTTATCGGATCATAA
O.meridionalis_NC_016927       AGAGAATAGCTGGAACATTTAAACAAGTTTGATTCTTTATCGGATCATAA
O.australiensis_KJ830774       AGAGAATAGCTGGAACATTTAAACAAGTTTGATTCTTTATCGGATCATAA
Leersia.tisserantii_NC_016677  AGAGAATAGCTGAAACATTTAAACAAGTTTGATTCTTTATCGGATCATAA

O.sativa_Japonica_AY522330     AAACCTACTTTTCGAAGATCTCTTCCTTCTCTTCGAGATCGAACATCAAT
O.australiensis_GU592209       AAACCTACTTTTCGAAGATCTCTTCCTTCTCTTCGAGATCGAACATCAAT
O.rufipogon_NC_022668          AAACCTACTTTTCGAAGATCTCTTCCTTCTCTTCGAGATCGAACATCAAT
O.rufipogon_NC_017835          AAACCTACTTTTCGAAGATCTCTTCCTTCTCTTCGAGATCGAACATCAAT
O.nivara_NC_005973             AAACCTACTTTTCGAAGATCTCTTCCTTCTCTTCGAGATCGAACATCAAT
O.sativa.Indica_NC_008155      AAACCTACTTTTCGAAGATCTCTTCCTTCTCTTCGAGATCGAACATCAAT
O.meridionalis_NC_016927       AAACCTACTTTTCGAAGATCTCTTCCTTCTCTTCGAGATCGAACATCAAT
O.australiensis_KJ830774       AAACCTACTTTTCGAAGATCTCTTCCTTCTCTTCGAGATCGAACATCAAT
Leersia.tisserantii_NC_016677  AAACCTACTTTGCGAAGATCTCTTCCTTCTCTTCGAGATCGAACATCAAT

O.sativa_Japonica_AY522330     TGCAACGATTCGATAGACAGCTTATTGGGATAGATGTAGATAAACAAAGC
O.australiensis_GU592209       TGCAACGATTCGATAGACAGCGTATTGGGATAGATGTAGATAAACAAAGC
O.rufipogon_NC_022668          TGCAACGATTCGATAGACAGCTTATTGGGATAGATGTAGATAAACAAAGC
O.rufipogon_NC_017835          TGCAACGATTCGATAGACAGCTTATTGGGATAGATGTAGATAAACAAAGC
O.nivara_NC_005973             TGCAACGATTCGATAGACAGCTTATTGGGATAGATGTAGATAAACAAAGC
O.sativa.Indica_NC_008155      TGCAACGATTCGATAGACAGCTTATTGGGATAGATGTAGATAAACAAAGC
O.meridionalis_NC_016927       TGCAACGATTCGATAGACAGCTTATTGGGATAGATGTAGATAAACAAAGC
O.australiensis_KJ830774       TGCAACGATTCGATAGACAGCGTATTGGGATAGATGTAGATAAACAAAGC
Leersia.tisserantii_NC_016677  TGCAACGATTCGATAGACAGCTTATTGGGATAGATGTAGATAAACAAAGC

O.sativa_Japonica_AY522330     CCCCCCTAGAAACGTATAGGAGGTTTTCTCCTCATACGGCTCGAGAA---
O.australiensis_GU592209       CCCCCCTAGAAACGTATAGGAGGTTTTCTCCTCATACGGCTCGAGAA---
O.rufipogon_NC_022668          CCCCCCTAGAAACGTATAGGAGGTTTTCTCCTCATACGGCTCGAGAA---
O.rufipogon_NC_017835          CCCCCCTAGAAACGTATAGGAGGTTTTCTCCTCATACGGCTCGAGAA---
O.nivara_NC_005973             CCCCCCTAGAAACGTATAGGAGGTTTTCTCCTCATACGGCTCGAGAA---
O.sativa.Indica_NC_008155      CCCCCCTAGAAACGTATAGGAGGTTTTCTCCTCATACGGCTCGAGAA---
O.meridionalis_NC_016927       CCCCCCTAGAAACGTATAGGAGGTTTTCTCCTCATACGGCTCGAGAA---
O.australiensis_KJ830774       CCCCCCTAGAAACGTATAGGAGGTTTTCTCCTCATACGGCTCGAGAAAAT
Leersia.tisserantii_NC_016677  CCCCCCTAGAAACGTATAGGAGGTTTTCTCCTCATACGGCTCGAGAAAAT

O.sativa_Japonica_AY522330     -----------------------------------------------TAT
O.australiensis_GU592209       -----------------------------------------------TAT
O.rufipogon_NC_022668          -----------------------------------------------TAT
O.rufipogon_NC_017835          -----------------------------------------------TAT
O.nivara_NC_005973             -----------------------------------------------TAT
O.sativa.Indica_NC_008155      -----------------------------------------------TAT
O.meridionalis_NC_016927       -----------------------------------------------TAT
O.australiensis_KJ830774       GATTCGAATTTCTATCTACTTGTATTATAGATAGATAGAAATTCGACTAT
Leersia.tisserantii_NC_016677  GATTCGAATTTCTATCTACTTGTACTATAGATAGA----AATTCGACTAT

O.sativa_Japonica_AY522330     GACTTGCATTAATTTCCGTACAGAAAAAACAAATTTCATTTATACTCATG
O.australiensis_GU592209       GACTTGCATTAATTTCCGTACAGAAAAAACAAATTTCATTTATACTCATG
O.rufipogon_NC_022668          GACTTGCATTAATTTCCGTACAGAAAAAACAAATTTCATTTATACTCATG
O.rufipogon_NC_017835          GACTTGCATTAATTTCCGTACAGAAAAAACAAATTTCATTTATACTCATG
O.nivara_NC_005973             GACTTGCATTAATTTCCGTACAGAAAAAACAAATTTCATTTATACTCATG
O.sativa.Indica_NC_008155      GACTTGCATTAATTTCCGTACAGAAAAAACAAATTTCATTTATACTCATG
O.meridionalis_NC_016927       GACTTGCATTAATTTCCGTACAGAAAAAACAAATTTCATTTATACTCATG
O.australiensis_KJ830774       GACTTGCATTAATTTCCGTACAGAAAAAACAAATTTCATTTATACTCATG
Leersia.tisserantii_NC_016677  GACTTGCATTAATTTCCGTACAGAAAAAACAAATTTCATTTATACTCATG

O.sativa_Japonica_AY522330     ACTCAAGTTGACTAATTTTGATTGACAGACTTGAAAGAAAAAAA-TCCTT
O.australiensis_GU592209       ACTCAAGTTGACTAATTTTGACTGACAGACTTGAAAGAAAAAAA-TCCTT
O.rufipogon_NC_022668          ACTCAAGTTGACTAATTTTGATTGACAGACTTGAAAGAAAAAAA-TCCTT
O.rufipogon_NC_017835          ACTCAAGTTGACTAATTTTGATTGACAGACTTGAAAGAAAAAAA-TCCTT
O.nivara_NC_005973             ACTCAAGTTGACTAATTTTGATTGACAGACTTGAAAGAAAAAAA-TCCTT
O.sativa.Indica_NC_008155      ACTCAAGTTGACTAATTTTGATTGACAGACTTGAAAGAAAAAAA-TCCTT
O.meridionalis_NC_016927       ACTCAAGTTGACTAATTTTGATTGACAGACTTGAAAGAAAAAAA-TCCTT
O.australiensis_KJ830774       ACTCAAGTTGACTAATTTTGACTGACAGACTTGAAAGAAAAAAAATCCTT
Leersia.tisserantii_NC_016677  ACTCAAGTTGACTAATTTTGACTGACAGACTTGAAAGAAAAAAA-TCCTT

O.sativa_Japonica_AY522330     TGAAATTTTTTGAGTCGTCTCTAAACTCTTTTCTTTGCCTCATCTCGAAC
O.australiensis_GU592209       TGAAATTTTTTGAGTCGTCTCTAAACTCTTTTCTTTGCCTCATCTCGAAC
O.rufipogon_NC_022668          TGAAATTTTTTGAGTCGTCTCTAAACTCTTTTCTTTGCCTCATCTCGAAC
O.rufipogon_NC_017835          TGAAATTTTTTGAGTCGTCTCTAAACTCTTTTCTTTGCCTCATCTCGAAC
O.nivara_NC_005973             TGAAATTTTTTGAGTCGTCTCTAAACTCTTTTCTTTGCCTCATCTCGAAC
O.sativa.Indica_NC_008155      TGAAATTTTTTGAGTCGTCTCTAAACTCTTTTCTTTGCCTCATCTCGAAC
O.meridionalis_NC_016927       TGAAATTTTTTGAGTCGTCTCTAAACTCTTTTCTTTGCCTCATCTCGAAC
O.australiensis_KJ830774       TGAAATTTTTTGAGTCGTCTCTAAACTCTTTTCTTTGCCTCATCTCGAAC
Leersia.tisserantii_NC_016677  CGAAATTTTTTGAGTCGTCTCAAAACTCTTTTCTTTGCCTCATCTCGAAC

O.sativa_Japonica_AY522330     AAATTCACTTTTATTCCTTATTCCGGTCCAATTCTATTGTTGAG------
O.australiensis_GU592209       GAATTCACTTTTATTCCTTATTCCGGTCCAATTCTATTGTTGAG------
O.rufipogon_NC_022668          AAATTCACTTTTATTCCTTATTCCGGTCCAATTCTATTGTTGAG------
O.rufipogon_NC_017835          AAATTCACTTTTATTCCTTATTCCGGTCCAATTCTATTGTTGAG------
O.nivara_NC_005973             AAATTCACTTTTATTCCTTATTCCGGTCCAATTCTATTGTTGAGGTTGAG
O.sativa.Indica_NC_008155      AAATTCACTTTTATTCCTTATTCCGGTCCAATTCTATTGTTGAG------
O.meridionalis_NC_016927       AAATTCACTTTTATTCCTTATTCCGGTCCAATTCTATTGTTGAG------
O.australiensis_KJ830774       GAATTCACTTTTATTCCTTATTCCGGTCCAATTCTATTGTTGAG------
Leersia.tisserantii_NC_016677  GAATTCACTTTTATTCCTTATTCTGGTCCAATTCTATTGTTGAG------

O.sativa_Japonica_AY522330     ACAGTTGAAAATCGTGTTTACTTGTTCGGGAATCCTTTATC-------TT
O.australiensis_GU592209       ACAATTGAAAATCGTGTTTACTTGTTCGGGAATCCTTTATC-------TT
O.rufipogon_NC_022668          ACAGTTGAAAATCGTGTTTACTTGTTCGGGAATCCTTTATC-------TT
O.rufipogon_NC_017835          ACAGTTGAAAATCGTGTTTACTTGTTCGGGAATCCTTTATC-------TT
O.nivara_NC_005973             ACAGTTGAAAATCGTGTTTACTTGTTCGGGAATCCTTTATC-------TT
O.sativa.Indica_NC_008155      ACAGTTGAAAATCGTGTTTACTTGTTCGGGAATCCTTTATCCTTTATCTT
O.meridionalis_NC_016927       ACAGTTGAAAATCGTGTTTACTTGTTCGGGAATCCTTTATC-------TT
O.australiensis_KJ830774       ACAATTGAAAATCGTGTTTACTTGTTCGGGAATCCTTTATC-------TT
Leersia.tisserantii_NC_016677  ACAATTGAAAATCGTGTTTACTTGTTCCGGAAGCCTTTATC-------TT

O.sativa_Japonica_AY522330     TGATTTGTGAAATCCTTGGGTTTAAACATTACTTCGGGAATTCTTATTCT
O.australiensis_GU592209       TGATTTGTGAAATCCTTGGGTTTAAACATTACTTCGGGAATTCTTATTCC
O.rufipogon_NC_022668          TGATTTGTGAAATCCTTGGGTTTAAACATTACTTCGGGAATTCTTATTCT
O.rufipogon_NC_017835          TGATTTGTGAAATCCTTGGGTTTAAACATTACTTCGGGAATTCTTATTCT
O.nivara_NC_005973             TGATTTGTGAAATCCTTGGGTTTAAACATTACTTCGGGAATTCTTATTCT
O.sativa.Indica_NC_008155      TGATTTGTGAAATCCTTGGGTTTAAACATTACTTCGGGAATTCTTATTCT
O.meridionalis_NC_016927       TGATTTGTGAAATCCTTGGGTTTAAACATTACTTCGGGAATTCTTATTCT
O.australiensis_KJ830774       TGATTTGTGAAATCCTTGGGTTTAAACATTACTTCGGGAATTCTTATTCC
Leersia.tisserantii_NC_016677  TGATTTGTGAAATCCTTGGGTTTAAACATTACTTCGGGAATTGTTATTCT

O.sativa_Japonica_AY522330     TTTTTCTTTCAAAAGAGTAGCAACATACCCTTTTTT-CTTATTTCCTTCG
O.australiensis_GU592209       TTTTTCTTTCAAAAGAGTAGCAACATACCCTTTTTT-CTTATTTCCTTCG
O.rufipogon_NC_022668          TTTTTCTTTCAAAAGAGTAGCAACATACCCTTTTTT-CTTATTTCCTTCG
O.rufipogon_NC_017835          TTTTTCTTTCAAAAGAGTAGCAACATACCCTTTTTT-CTTATTTCCTTCG
O.nivara_NC_005973             TTTTTCTTTCAAAAGAGTAGCAACATACCCTTTTTT-CTTATTTCCTTCG
O.sativa.Indica_NC_008155      TTTTTCTTTCAAAAGAGTAGCAACATACCCTTTTTT-CTTATTTCCTTCG
O.meridionalis_NC_016927       TTTTTCTTTCAAAAGAGTAGCAACATACCCTTTTTT-CTTATTTCCTTCG
O.australiensis_KJ830774       TTTTTCTTTCAAAAGAGTAGCAACATACCCTTTTTTTCTTATTTCCTTCG
Leersia.tisserantii_NC_016677  TTTTTCTTTCAAAAGAGTAGCAACATACCTTTTTT--CTTATTTCCTTCA

O.sativa_Japonica_AY522330     ATAAAGCATTTCCCTCTTCTATAGAAATCGAATATGAGCGATTGATTCTG
O.australiensis_GU592209       ATAAAGCATTTCCCTCTTCTATAGAAATCGAATATGAGCGATTGATTCTG
O.rufipogon_NC_022668          ATAAAGCATTTCCCTCTTCTATAGAAATCGAATATGAGCGATTGATTCTG
O.rufipogon_NC_017835          ATAAAGCATTTCCCTCTTCTATAGAAATCGAATATGAGCGATTGATTCTG
O.nivara_NC_005973             ATAAAGCATTTCCCTCTTCTATAGAAATCGAATATGAGCGATTGATTCTG
O.sativa.Indica_NC_008155      ATAAAGCATTTCCCTCTTCTATAGAAATCGAATATGAGCGATTGATTCTG
O.meridionalis_NC_016927       ATAAAGCATTTCCCTCTTCTATAGAAATCGAATATGAGCGATTGATTCTG
O.australiensis_KJ830774       ATAAAGCATTTCCCTCTTCTATAGAAATCGAATATGAGCGATTGATTCTG
Leersia.tisserantii_NC_016677  ATAAAGCATTTCCCTCTTCTATAGAAATCGAATATGAGCGATTGATTCTG

O.sativa_Japonica_AY522330     ATAGACTTTTAATCAAAAGAGTTTTCCCATATCTTCCAAAATTGGACTTT
O.australiensis_GU592209       ATAGACTTTTAATCAAAAGAGTTTTCCCATATCTTCCAAAATTGGACTTT
O.rufipogon_NC_022668          ATAGACTTTTAATCAAAAGAGTTTTCCCATATCTTCCAAAATTGGACTTT
O.rufipogon_NC_017835          ATAGACTTTTAATCAAAAGAGTTTTCCCATATCTTCCAAAATTGGACTTT
O.nivara_NC_005973             ATAGACTTTTAATCAAAAGAGTTTTCCCATATCTTCCAAAATTGGACTTT
O.sativa.Indica_NC_008155      ATAGACTTTTAATCAAAAGAGTTTTCCCATATCTTCCAAAATTGGACTTT
O.meridionalis_NC_016927       ATAGACTTTTAATCAAAAGAGTTTTCCCATATCTTCCAAAATTGGACTTT
O.australiensis_KJ830774       ATAGACTTTTAATCAAAAGAGTTTTCCCATATCTTCCAAAATTGGACTTT
Leersia.tisserantii_NC_016677  ATAGACTTTTAATCGAAAGAGTTTTCCCGTATCTTCCAAAATTGGACTTT

O.sativa_Japonica_AY522330     CTTCTTATTTTAACCTTTTGATTTCTATATTATTTCGATTTCTATATTAA
O.australiensis_GU592209       CTTCTTATTTTAATCTTTCGATTTCTATATTATTTCGATTTCTATATTAA
O.rufipogon_NC_022668          CTTCTTATTTTAACCTTTTGATTTCTATATTATTTCGATTTCTATATTAA
O.rufipogon_NC_017835          CTTCTTATTTTAACCTTTTGATTTCTATATTATTTCGATTTCTATATTAA
O.nivara_NC_005973             CTTCTTATTTTAACCTTTTGATTTCTATATTATTTCGATTTCTATATTAA
O.sativa.Indica_NC_008155      CTTCTTATTTTAACCTTTTGATTTCTATATTATTTCGATTTCTATATTAA
O.meridionalis_NC_016927       CTTCTTATTTTAACCTTTTGATTTCTATATTATTTCGATTTCTATATTAA
O.australiensis_KJ830774       CTTCTTATTTTAATCTTTCGATTTCTATATTATTTCGATTTCTATATTAA
Leersia.tisserantii_NC_016677  CTTCTTATTTTAACCTTTCGATTTCTATATTA-----------------A

O.sativa_Japonica_AY522330     GGGTAGAATGACAAAGTTGGCCTAATTTATTAGTTTTCACTAACCCTAGA
O.australiensis_GU592209       GGGTAGAATGACAAAGTTGGCCTAATTTATTAGTTTTCACTAACCCTAGA
O.rufipogon_NC_022668          GGGTAGAATGACAAAGTTGGCCTAATTTATTAGTTTTCACTAACCCTAGA
O.rufipogon_NC_017835          GGGTAGAATGACAAAGTTGGCCTAATTTATTAGTTTTCACTAACCCTAGA
O.nivara_NC_005973             GGGTAGAATGACAAAGTTGGCCTAATTTATTAGTTTTCACTAACCCTAGA
O.sativa.Indica_NC_008155      GGGTAGAATGACAAAGTTGGCCTAATTTATTAGTTTTCACTAACCCTAGA
O.meridionalis_NC_016927       GGGTAGAATGACAAAGTTGGCCTAATTTATTAGTTTTCACTAACCCTAGA
O.australiensis_KJ830774       GGGTAGAATGACAAAGTTGGCCTAATTTATTAGTTTTCACTAACCCTAGA
Leersia.tisserantii_NC_016677  GGGTAGAATGACAAAGTTGGCCTAATTTATTAGTTTTCACTAACCCTAGA

O.sativa_Japonica_AY522330     TTCTTTCCCTTGATAAAAAATAAATTCTGTCCTCTCGAGCTCCATCGTGT
O.australiensis_GU592209       TTCTTTCCCTTGATAAAAAATAAATTCTGTCCTCTCGAGCTCCATCGTGT
O.rufipogon_NC_022668          TTCTTTCCCTTGATAAAAAATAAATTCTGTCCTCTCGAGCTCCATCGTGT
O.rufipogon_NC_017835          TTCTTTCCCTTGATAAAAAATAAATTCTGTCCTCTCGAGCTCCATCGTGT
O.nivara_NC_005973             TTCTTTCCCTTGATAAAAAATAAATTCTGTCCTCTCGAGCTCCATCGTGT
O.sativa.Indica_NC_008155      TTCTTTCCCTTGATAAAAAATAAATTCTGTCCTCTCGAGCTCCATCGTGT
O.meridionalis_NC_016927       TTCTTTCCCTTGATAAAAAATAAATTCTGTCCTCTCGAGCTCCATCGTGT
O.australiensis_KJ830774       TTCTTTCCCTTGATAAAAAATAAATTCTGTCCTCTCGAGCTCCATCGTGT
Leersia.tisserantii_NC_016677  TTCTTTCCCTTGATAAAAAATCAATTCTGCCCTCTCGAGCTCCATCGTGT

O.sativa_Japonica_AY522330     ACTATTTACTTAGCTTACTTAC-AAACAACCCAGCGAAAATTCGGTTCGG
O.australiensis_GU592209       ACTATTTACTTAGCTTACTTAC-AAACAACCCAGCGCAAATTCGGTTCGG
O.rufipogon_NC_022668          ACTATTTACTTAGCTTACTTAC-AAACAACCCAGCGAAAATTCGGTTCGG
O.rufipogon_NC_017835          ACTATTTACTTAGCTTACTTAC-AAACAACCCAGCGAAAATTCGGTTCGG
O.nivara_NC_005973             ACTATTTACTTAGCTTACTTAC-AAACAACCCAGCGAAAATTCGGTTCGG
O.sativa.Indica_NC_008155      ACTATTTACTTAGCTTACTTAC-AAACAACCCAGCGAAAATTCGGTTCGG
O.meridionalis_NC_016927       ACTATTTACTTAGCTTACTTAC-AAACAACCCAGCGAAAATTCGGTTCGG
O.australiensis_KJ830774       ACTATTTACTTAGCTTACTTAC-AAACAACCCAGCGCAAATTCGGTTCGG
Leersia.tisserantii_NC_016677  ACTATTTACTTAGCTTACTTACCAAACAACCCAGCACAAATTTGGTTCGG

O.sativa_Japonica_AY522330     GACGAATAGAACAGACTATGTCGAGCCAAGAGCATTTTCATTACTATGGA
O.australiensis_GU592209       GACGAATAGAACAGACTATGTCGAGCCAAGAGCATTTTCATTACTATGGA
O.rufipogon_NC_022668          GACGAATAGAACAGACTATGTCGAGCCAAGAGCATTTTCATTACTATGGA
O.rufipogon_NC_017835          GACGAATAGAACAGACTATGTCGAGCCAAGAGCATTTTCATTACTATGGA
O.nivara_NC_005973             GACGAATAGAACAGACTATGTCGAGCCAAGAGCATTTTCATTACTATGGA
O.sativa.Indica_NC_008155      GACGAATAGAACAGACTATGTCGAGCCAAGAGCATTTTCATTACTATGGA
O.meridionalis_NC_016927       GACGAATAGAACAGACTATGTCGAGCCAAGAGCATTTTCATTACTATGGA
O.australiensis_KJ830774       GACGAATAGAACAGACTATGTCGAGCCAAGAGCATTTTCATTACTATGGA
Leersia.tisserantii_NC_016677  GACGAATAGAACAGACTATGTCGAGCCAAGAGCATTTTCATTACTATGGA

O.sativa_Japonica_AY522330     AAATGGTGGATAGCAAAATCCACAATCGATCGTGTCCTTCAAGTCGCACG
O.australiensis_GU592209       AAATGGTGGATAGCAAAATCCACAATCGATCGTGTCCTTCAAGTCGCACG
O.rufipogon_NC_022668          AAATGGTGGATAGCAAAATCCACAATCGATCGTGTCCTTCAAGTCGCACG
O.rufipogon_NC_017835          AAATGGTGGATAGCAAAATCCACAATCGATCGTGTCCTTCAAGTCGCACG
O.nivara_NC_005973             AAATGGTGGATAGCAAAATCCACAATCGATCGTGTCCTTCAAGTCGCACG
O.sativa.Indica_NC_008155      AAATGGTGGATAGCAAAATCCACAATCGATCGTGTCCTTCAAGTCGCACG
O.meridionalis_NC_016927       AAATGGTGGATAGCAAAATCCACAATCGATCGTGTCCTTCAAGTCGCACG
O.australiensis_KJ830774       AAATGGTGGATAGCAAAATCCACAATCGATCGTGTCCTTCAAGTCGCACG
Leersia.tisserantii_NC_016677  AAATGGTGGATAGCAAAATCCACAATCGATCGTGTCCTTCAAGTCGCACG

O.sativa_Japonica_AY522330     TTGCTTTCTACCACATCGTTTTAAACGAAGTTTTAACATAACATTCCTCT
O.australiensis_GU592209       TTGCTTTCTACCACATCGTTTTAAACGAAGTTTTACCATAACATTCCTCT
O.rufipogon_NC_022668          TTGCTTTCTACCACATCGTTTTAAACGAAGTTTTAACATAACATTCCTCT
O.rufipogon_NC_017835          TTGCTTTCTACCACATCGTTTTAAACGAAGTTTTAACATAACATTCCTCT
O.nivara_NC_005973             TTGCTTTCTACCACATCGTTTTAAACGAAGTTTTAACATAACATTCCTCT
O.sativa.Indica_NC_008155      TTGCTTTCTACCACATCGTTTTAAACGAAGTTTTAACATAACATTCCTCT
O.meridionalis_NC_016927       TTGCTTTCTACCACATCGTTTTAAACGAAGTTTTAACATAACATTCCTCT
O.australiensis_KJ830774       TTGCTTTCTACCACATCGTTTTAAACGAAGTTTTACCATAACATTCCTCT
Leersia.tisserantii_NC_016677  TTGCTTTCTACCACATCGTTTTAAACGAAGTTTTACCATAACATTCCTCT

O.sativa_Japonica_AY522330     AATTTCATTGCAAAGTGTTATAGGGAATTGATCCAATATGGATGGAATCA
O.australiensis_GU592209       AATTTCATTGCAAAGTGTTATAGGGAATTGATCCAATATGGATGGAATCA
O.rufipogon_NC_022668          AATTTCATTGCAAAGTGTTATAGGGAATTGATCCAATATGGATGGAATCA
O.rufipogon_NC_017835          AATTTCATTGCAAAGTGTTATAGGGAATTGATCCAATATGGATGGAATCA
O.nivara_NC_005973             AATTTCATTGCAAAGTGTTATAGGGAATTGATCCAATATGGATGGAATCA
O.sativa.Indica_NC_008155      AATTTCATTGCAAAGTGTTATAGGGAATTGATCCAATATGGATGGAATCA
O.meridionalis_NC_016927       AATTTCATTGCAAAGTGTTATAGGGAATTGATCCAATATGGATGGAATCA
O.australiensis_KJ830774       AATTTCATTGCAAAGTGTTATAGGGAATTGATCCAATATGGATGGAATCA
Leersia.tisserantii_NC_016677  AATTTCATTGCAAAGTGTTACAGGGAATTGATCCAATATAGATGGAATCA

O.sativa_Japonica_AY522330     TGAATAGTCATTAGTTTCGTTTTTTGTATACTAATTCAAACTTGCTTTGC
O.australiensis_GU592209       TGAATAGTCATTAGTTTAGTTTTTTGTATACTAATTCAAACTTGCTTTGC
O.rufipogon_NC_022668          TGAATAGTCATTAGTTTCGTTTTTTGTATACTAATTCAAACTTGCTTTGC
O.rufipogon_NC_017835          TGAATAGTCATTAGTTTCGTTTTTTGTATACTAATTCAAACTTGCTTTGC
O.nivara_NC_005973             TGAATAGTCATTAGTTTCGTTTTTTGTATACTAATTCAAACTTGCTTTGC
O.sativa.Indica_NC_008155      TGAATAGTCATTAGTTTCGTTTTTTGTATACTAATTCAAACTTGCTTTGC
O.meridionalis_NC_016927       TGAATAGTCATTAGTTTCGTTTTTTGTATACTAATTCAAACTTGCTTTGC
O.australiensis_KJ830774       TGAATAGTCATTAGTTTAGTTTTTTGTATACTAATTCAAACTTGCTTTGC
Leersia.tisserantii_NC_016677  TGAATAGTCATTAGTTTTGTTTTTTGTATACTAATTCAAACTTGCTTTGC

O.sativa_Japonica_AY522330     TATCTATGGAGAAATATGAATAAAAGAAATTAAGTATTTATCGGGAAAGA
O.australiensis_GU592209       TATCTATGGAGAAATATGAATAAAAGAAATTAAGTATTTATCGGGAAAGA
O.rufipogon_NC_022668          TATCTATGGAGAAATATGAATAAAAGAAATTAAGTATTTATCGGGAAAGA
O.rufipogon_NC_017835          TATCTATGGAGAAATATGAATAAAAGAAATTAAGTATTTATCGGGAAAGA
O.nivara_NC_005973             TATCTATGGAGAAATATGAATAAAAGAAATTAAGTATTTATCGGGAAAGA
O.sativa.Indica_NC_008155      TATCTATGGAGAAATATGAATAAAAGAAATTAAGTATTTATCGGGAAAGA
O.meridionalis_NC_016927       TATCTATGGAGAAATATGAATAAAAGAAATTAAGTATTTATCGGGAAAGA
O.australiensis_KJ830774       TATCTATGGAGAAATATGAATAAAAGAAATTAAGTATTTATCGGGAAAGA
Leersia.tisserantii_NC_016677  GATCTATGGAGAAATATGAATAAAAGAAATTAAGTATTTCTCGGGGAAAA

O.sativa_Japonica_AY522330     CTCCGCAAAGAGCCAATTTATTTAAACCCATATTCTATCATATGAATGAA
O.australiensis_GU592209       CTCCGCAAAGATCCAATTTATTTAAACCCATATTCTATCATATGAATGAA
O.rufipogon_NC_022668          CTCCGCAAAGAGCCAATTTATTTAAACCCATATTCTATCATATGAATGAA
O.rufipogon_NC_017835          CTCCGCAAAGAGCCAATTTATTTAAACCCATATTCTATCATATGAATGAA
O.nivara_NC_005973             CTCCGCAAAGAGCCAATTTATTTAAACCCATATTCTATCATATGAATGAA
O.sativa.Indica_NC_008155      CTCCGCAAAGAGCCAATTTATTTAAACCCATATTCTATCATATGAATGAA
O.meridionalis_NC_016927       CTCCGCAAAGAGCCAATTTATTTAAACCCATATTCTATCATATGAATGAA
O.australiensis_KJ830774       CTCCGCAAAGATCCAATTTATTTAAACCCATATTCTATCATATGAATGAA
Leersia.tisserantii_NC_016677  ATCCGCAAAGATCCAATTTATTTAAACCTATATTCTATCATATAGATGAA

O.sativa_Japonica_AY522330     ATATAGTTCGAAAAAAGGGAATAAACAAGTTTGCTTAAGACTTATTTATT
O.australiensis_GU592209       ATATAGTTCGAAAAAAGGGAATAAACAAGTTTGCTTAAGACTTATTTATT
O.rufipogon_NC_022668          ATATAGTTCGAAAAAAGGGAATAAACAAGTTTGCTTAAGACTTATTTATT
O.rufipogon_NC_017835          ATATAGTTCGAAAAAAGGGAATAAACAAGTTTGCTTAAGACTTATTTATT
O.nivara_NC_005973             ATATAGTTCGAAAAAAGGGAATAAACAAGTTTGCTTAAGACTTATTTATT
O.sativa.Indica_NC_008155      ATATAGTTCGAAAAAAGGGAATAAACAAGTTTGCTTAAGACTTATTTATT
O.meridionalis_NC_016927       ATATAGTTCGAAAAAAGGGAATAAACAAGTTTGCTTAAGACTTATTTATT
O.australiensis_KJ830774       ATATAGTTCGAAAAAAGGGAATAAACAAGTTTGCTTAAGACTTATTTATT
Leersia.tisserantii_NC_016677  ATATAGTTCGAAAAAAGGCAATAAACAAGTTTGCTTAAGACTTATTTCTT

O.sativa_Japonica_AY522330     ATGGAATTTCCATCCTCAACAGAGGACTCGAGATGATCAATCCAATCCTG
O.australiensis_GU592209       ATGGAATTTCCATCCTCAACGGAGGACTCGAGATGATCAATCCAATCCTG
O.rufipogon_NC_022668          ATGGAATTTCCATCCTCAACAGAGGACTCGAGATGATCAATCC-----TG
O.rufipogon_NC_017835          ATGGAATTTCCATCCTCAACAGAGGACTCGAGATGATCAATCCAATCCTG
O.nivara_NC_005973             ATGGAATTTCCATCCTCAACAGAGGACTCGAGATGATCAATCCAATCCTG
O.sativa.Indica_NC_008155      ATGGAATTTCCATCCTCAACAGAGGACTCGAGATGATCAATCCAATCCTG
O.meridionalis_NC_016927       AGGGAATTTCCATCCTCAACAGAGGACTCGAGATGATCAATCC-----TG
O.australiensis_KJ830774       ATGGAATTTCCATCCTCAACGGAGGACTCGAGATGATCAATCC-----TG
Leersia.tisserantii_NC_016677  ATGGAATTTCCATCGTCAACAGACGACTCGAGATAATCAATCT-----TG

O.sativa_Japonica_AY522330     AAATGATAAGAGAAGAATTGACTCTTCTCCAACAAATAAACTATCAACCT
O.australiensis_GU592209       AAATGATAAGAGAAGAATCGACTCTTCTCCAACAAATAAACTATCAACCT
O.rufipogon_NC_022668          AAATGATAAGAGAAGAATTGACTCTTCTCCAACAAATAAACTATCAACCT
O.rufipogon_NC_017835          AAATGATAAGAGAAGAATTGACTCTTCTCCAACAAATAAACTATCAACCT
O.nivara_NC_005973             AAATGATAAGAGAAGAATTGACTCTTCTCCAACAAATAAACTATCAACCT
O.sativa.Indica_NC_008155      AAATGATAAGAGAAGAATTGACTCTTCTCCAACAAATAAACTATCAACCT
O.meridionalis_NC_016927       AAATGATAAGAGAAGAATTGACTCTTCTCCAACAAATAAACTATCAACCT
O.australiensis_KJ830774       AAATGATAAGAGAAGAATCGACTCTTCTCCAACAAATAAACTATCAACCT
Leersia.tisserantii_NC_016677  AAATGATAAAAGAGGAATCGACTCTTCTCCAACAAATAAACTATCAACCT

O.sativa_Japonica_AY522330     CCC-----GTTTAATTAATTTAATTAATATATTAGATTAGCAATCTATTT
O.australiensis_GU592209       CCC-----GTTTAATTAATTTAATTAATATATTAGATTAGCAATCTATTT
O.rufipogon_NC_022668          CCC-----GTTTAATTAATTTAATTAATATATTAGATTAGCAATCTATTT
O.rufipogon_NC_017835          CCC-----GTTTAATTAATTTAATTAATATATTAGATTAGCAATCTATTT
O.nivara_NC_005973             CCC-----GTTTAATTAATTTAATTAATATATTAGATTAGCAATCTATTT
O.sativa.Indica_NC_008155      CCC-----GTTTAATTAATTTAATTAATATATTAGATTAGCAATCTATTT
O.meridionalis_NC_016927       CCC-----GTTTAATTAATTTAATTAATATATTAGATTAGCAATCTATTT
O.australiensis_KJ830774       CCC-----GTTTAATTAATTTAATTAATATATTAGATTAGCAATCTATTT
Leersia.tisserantii_NC_016677  ACAAAAAAGTTTAATTAATTTAATTATTATATTACATTAGCAATCTATTT

O.sativa_Japonica_AY522330     TTCCATACCATTTTTCCGTAACAAAACTAATTAACTATTAACTAGTTAAA
O.australiensis_GU592209       TTCCATAACATTTTTCCGTAACAAAACTAATTAACTATTAACTAAATAAA
O.rufipogon_NC_022668          TTCCATACCATTTTTCCGTAACAAAACTAATTAACTATTAACTAGTTAAA
O.rufipogon_NC_017835          TTCCATACCATTTTTCCGTAACAAAACTAATTAACTATTAACTAGTTAAA
O.nivara_NC_005973             TTCCATACCATTTTTCCGTAACAAAACTAATTAACTATTAACTAGTTAAA
O.sativa.Indica_NC_008155      TTCCATACCATTTTTCCGTAACAAAACTAATTAACTATTAACTAGTTAAA
O.meridionalis_NC_016927       TTCCATACCATTTTTCCGTAACAAAACTAATTAACTATTAACTAGTTAAA
O.australiensis_KJ830774       TTCCATAACATTTTTCCGTAACAAAACTAATTAACTATTAACTAAATAAA
Leersia.tisserantii_NC_016677  TTCCATAACATTTTTCCGTAACAAAAAGAATTAACTATTAACTAAATAAA

O.sativa_Japonica_AY522330     CTATTGCAATGAAAAGAAAGTTTTTTGGTAGTTATAGAATTCTCGTATTT
O.australiensis_GU592209       CTATTNNNNNNNNNNNNNNNNNNNNNNNNNNNNATAGAATTCTCGTATTT
O.rufipogon_NC_022668          CTATTGCAATGAAAAGAAAGTTTTTTGGTAGTTATAGAATTCTCGTATTT
O.rufipogon_NC_017835          CTATTGCAATGAAAAGAAAGTTTTTTGGTAGTTATAGAATTCTCGTATTT
O.nivara_NC_005973             CTATTGCAATGAAAAGAAAGTTTTTTGGTAGTTATAGAATTCTCGTATTT
O.sativa.Indica_NC_008155      CTATTGCAATGAAAAGAAAGTTTTTTGGTAGTTATAGAATTCTCGTATTT
O.meridionalis_NC_016927       CTATTGCAATGAAAAGAAAGTTTTTTGGTAGTTATAGAATTCTCGTATTT
O.australiensis_KJ830774       CTAT-------------------------------AGAATTCTCGTATTT
Leersia.tisserantii_NC_016677  CTATTCCAATAAATAGAAAGTTTTT-GGTAGTTATAGAATTCTCGTATTT

O.sativa_Japonica_AY522330     CTTCGACTCGAATACCAAAAGAAAGAAAAAAATGAAGTAAAAAAAA-CGC
O.australiensis_GU592209       CTTCGACTCGAATACCAAAAGAAAGAAAAAAATGAAGTAAAAAAAA-CGC
O.rufipogon_NC_022668          CTTCGACTCGAATACCAAAAGAAAGAAAAAAATGAAGTAAAAAAAAACGC
O.rufipogon_NC_017835          CTTCGACTCGAATACCAAAAGAAAGAAAAAAATGAAGTAAAAAAAA-CGC
O.nivara_NC_005973             CTTCGACTCGAATACCAAAAGAAAGAAAAAAATGAAGTAAAAAAAA-CGC
O.sativa.Indica_NC_008155      CTTCGACTCGAATACCAAAAGAAAGAAAAAAATGAAGTAAAAAAAA-CGC
O.meridionalis_NC_016927       CTTCGACTCGAATACCAAAAGAAAGAAAAAAATGAAGTAAAAAAAAACGC
O.australiensis_KJ830774       CTTCGACTCGAATACCAAAAGAAAGAAAAAAATGAAGTAAAAAAAA-CGC
Leersia.tisserantii_NC_016677  CTTCGACTCGAATACCAAAAAAAAGAAAAAA-TGAAGTAAAAAAAA---C

O.sativa_Japonica_AY522330     ATTTCCTGTAAAGTAAAATTAAGGTCTTTGCTTTTACTTATTTTTTCTTT
O.australiensis_GU592209       ATTTCCTGTAAAGTAAAATTAAGGTCTTTGCTTTTACTTATTCTTTCTTT
O.rufipogon_NC_022668          ATTTCCTGTAAAGTAAAATTAAGGTCTTTGCTTTTACTTATTTTTTCTTT
O.rufipogon_NC_017835          ATTTCCTGTAAAGTAAAATTAAGGTCTTTGCTTTTACTTATTTTTTCTTT
O.nivara_NC_005973             ATTTCCTGTAAAGTAAAATTAAGGTCTTTGCTTTTACTTATTTTTTCTTT
O.sativa.Indica_NC_008155      ATTTCCTGTAAAGTAAAATTAAGGTCTTTGCTTTTACTTATTTTTTCTTT
O.meridionalis_NC_016927       ATTTCCTGTAAAGTAAAATTAAGGTCTTTGCTTTTACTTATTTTTTCTTT
O.australiensis_KJ830774       ATTTCCTGTAAAGTAAAATTAAGGTCTTTGCTTTTACTTATTCTTTCTTT
Leersia.tisserantii_NC_016677  ATTTCCTGTAAAGTCAAATTAAGGTCTTTGCTTTTACTTATTCTTTCTTT

O.sativa_Japonica_AY522330     TACCTAAAAGAAGCAACTCCAAATCAAAATTGAATCCATTCTATCTAACG
O.australiensis_GU592209       TACCTAAAAGAGGAAACTCCAAATCAAAATTGAATCCATTCTATCTAACG
O.rufipogon_NC_022668          TACCTAAAAGAAGCAACTCCAAATCAAAATTGAATCCATTCTATCTAACG
O.rufipogon_NC_017835          TACCTAAAAGAAGCAACTCCAAATCAAAATTGAATCCATTCTATCTAACG
O.nivara_NC_005973             TACCTAAAAGAAGCAACTCCAAATCAAAATTGAATCCATTCTATCTAACG
O.sativa.Indica_NC_008155      TACCTAAAAGAAGCAACTCCAAATCAAAATTGAATCCATTCTATCTAACG
O.meridionalis_NC_016927       TACCTAAAAGAAGCAACTCCAAATCAAAATTGAATCCATTCTATCTAACG
O.australiensis_KJ830774       TACCTAAAAGAGGAAACTCCAAATCAAAATTGAATCCATTCTATCTAACG
Leersia.tisserantii_NC_016677  TACCTAAAAGAAGCAACTCCAAATCAAAATTGAATCCATTCTATCCAACG

O.sativa_Japonica_AY522330     AGCAGTTCTTATCTTATCTTTACCGGGATGGATCATTCTGGATATTTAAA
O.australiensis_GU592209       AGCAGTTCTTATCTTATCTTTACCGGAATGGATCATTCTGGATATTTAAA
O.rufipogon_NC_022668          AGCAGTTCTTATCTTATCTTTACCGGGATGGATCATTTTGGATATTTAAA
O.rufipogon_NC_017835          AGCAGTTCTTATCTTATCTTTACCGGGATGGATCATTCTGGATATTTAAA
O.nivara_NC_005973             AGCAGTTCTTATCTTATCTTTACCGGGATGGATCA-TCTGGATATTTAAA
O.sativa.Indica_NC_008155      AGCAGTTCTTATCTTATCTTTACCGGGATGGATCA-TCTGGATATTTAAA
O.meridionalis_NC_016927       AGCAGTTCTTATCTTATCTTTACCGGGATGGATCATTTTGGATATTTAAA
O.australiensis_KJ830774       AGCAGTTCTTATCTTATCTTTACCGGAATGGATCATTCTGGATATTTAAA
Leersia.tisserantii_NC_016677  AACAGTTCTTTTCTTATCTTTACCGGAATTG-----GCTGGATATTTTTA

O.sativa_Japonica_AY522330     AAATCGCG------GATCGAGATCGTTTTTGCTTAACCAAAGAAAGAAAA
O.australiensis_GU592209       AAATCGCG------GATCGAGATCGTTTTCGCTTAACCAAAGAAAGAAAA
O.rufipogon_NC_022668          AAATCGCG------GATCGAGATCGTTTTCGCTTAACCAAAGAAAGAAAA
O.rufipogon_NC_017835          AAATCGCG------GATCGAGATCGTTTTCGCTTAACCAAAGAAAGAAAA
O.nivara_NC_005973             AAATCGCG------GATCGAGATCGTTTTCGCTTAACCAAAGAAAGAAAA
O.sativa.Indica_NC_008155      AAATCGCG------GATCGAGATCGTTTTCGCTTAACCAAAGAAAGAAAA
O.meridionalis_NC_016927       AAATCGCG------GATCGAGATCGTTTTCGCTTAACCAAAGAAAGAAAA
O.australiensis_KJ830774       AAATCGCGCG----GATCGAGATCGTTTTCGCTTAACCAAAGAAAGAAAA
Leersia.tisserantii_NC_016677  AAATAGCAGATCGAGATC---ATCGTTTTTGCTTAACCAAAGAAAGAAAA

O.sativa_Japonica_AY522330     AGAAGAAGGAACCTTTTTTACTAATAAAATACTATAAAAAA---------
O.australiensis_GU592209       AAATGAAGGAACCTTTTTTACTAATAAAATACTATAACAAA---------
O.rufipogon_NC_022668          AGAAGAAGGAACCTTTTTTACTAATAAAATACTATAAAAAA---------
O.rufipogon_NC_017835          AGAAGAAGGAACCTTTTTTACTAATAAAATACTATAAAAAA---------
O.nivara_NC_005973             AGAAGAAGGAACCTTTTTTACTAATAAAATACTATAAAAAA---------
O.sativa.Indica_NC_008155      AGAAGAAGGAACCTTTTTTACTAATAAAATACTATAAAAAA---------
O.meridionalis_NC_016927       AGAAGAAGGAACCTTTTTTACTAATAAAATACTATAAAAAA---------
O.australiensis_KJ830774       AAATGAAGGAACCTTTTTTACTAATAAAATACTATAACAAA---------
Leersia.tisserantii_NC_016677  AGAAGAAGGACCCTTTTTTACTAATAAAATAATAAAAAAAATGGATCTCT

O.sativa_Japonica_AY522330     ------AATTTATCTCTATCATAAATCTATCTCTACCATAAAGGAATAGG
O.australiensis_GU592209       ------AATTTATCTCTATCATAAATCTATCTCTACCATAAAGGGGTAGG
O.rufipogon_NC_022668          ------AATTTATCTCTATCATAAATCTATCTCTACCATAAAGGAATAGG
O.rufipogon_NC_017835          ------AATTTATCTCTATCATAAATCTATCTCTACCATAAAGGAATAGG
O.nivara_NC_005973             ------AATTTATCTCTATCATAAATCTATCTCTACCATAAAGGAATAGG
O.sativa.Indica_NC_008155      ------AATTTATCTCTATCATAAATCTATCTCTACCATAAAGGAATAGG
O.meridionalis_NC_016927       ------AATTTATCTCTATCATAAATCTATCTCTACCATAAAGGAATAGG
O.australiensis_KJ830774       ------AATTTATCTCTATCATAAATCTATCTCTACCATAAAGGGGTAGG
Leersia.tisserantii_NC_016677  ATCATAAATCTATCTCTACCATAA-TCTATCTCTACCATAAGGAGATAGG

O.sativa_Japonica_AY522330     TCTCGTTTTTTATACAATGTTCTACGTCAAGTTTAAAATTTTTTCATGAA
O.australiensis_GU592209       TCTCGTTTTTTATACAATGTTCTATGTCAAGTTTAAAAATTTTTCATGAA
O.rufipogon_NC_022668          TCTCGTTTTTTATACAATGTTCTACGTCAAGTTTAAAATTTTTTCATGAA
O.rufipogon_NC_017835          TCTCGTTTTTTATACAATGTTCTACGTCAAGTTTAAAATTTTTTCATGAA
O.nivara_NC_005973             TCTCGTTTTTTATACAATGTTCTACGTCAAGTTTAAAATTTTTTCATGAA
O.sativa.Indica_NC_008155      TCTCGTTTTTTATACAATGTTCTACGTCAAGTTTAAAATTTTTTCATGAA
O.meridionalis_NC_016927       TCTCGTTTTTTATACAATGTTCTACGTCAAGTTTAAAATTTTTTCATGAA
O.australiensis_KJ830774       TCTCGTTTTTTATACAATGTTCTATGTCAAGTTTAAAAATTTTTCATGAA
Leersia.tisserantii_NC_016677  TCTAATTTTTTATACAATGTTCTACGTCAAGTTTAAAC-TTTTTCATGAA

O.sativa_Japonica_AY522330     AAAAAGATTTTCAATTTGACTGGACTTGACACTGGATTATGTTTTCTGAG
O.australiensis_GU592209       AAAAAGATTTTCAATTTGACTGGACTTGACACTGGATTATGTTTTCTGAG
O.rufipogon_NC_022668          AAAAAGATTTTCAATTTGACTGGACTTGACACTGGATTATGTTTTCTGAG
O.rufipogon_NC_017835          AAAAAGATTTTCAATTTGACTGGACTTGACACTGGATTATGTTTTCTGAG
O.nivara_NC_005973             AAAAAGATTTTCAATTTGACTGGACTTGACACTGGATTATGTTTTCTGAG
O.sativa.Indica_NC_008155      AAAAAGATTTTCAATTTGACTGGACTTGACACTGGATTATGTTTTCTGAG
O.meridionalis_NC_016927       AAAAAGATTTTCAATTTGACTGGACTTGACACTGGATTATGTTTTCTGAG
O.australiensis_KJ830774       AAAAAGATTTTCAATTTGACTGGACTTGACACTGGATTATGTTTTCTGAG
Leersia.tisserantii_NC_016677  AAAA-GATTTTCTACTTGATTGAACTTGACACTGGATTATGTTTTCTGAG

O.sativa_Japonica_AY522330     ACAGAAAATGAACGCATTAGGACTGCATCGAATCTAAGAGTTTATAAGAG
O.australiensis_GU592209       ACAGAAAAGGAATGCATTAGGAATGCATCGAATCTAAGAGTTTATAAGAG
O.rufipogon_NC_022668          ACAGAAAATGAACGCATTAGGACTGCATCGAATCTAAGAGTTTATAAGAG
O.rufipogon_NC_017835          ACAGAAAATGAACGCATTAGGACTGCATCGAATCTAAGAGTTTATAAGAG
O.nivara_NC_005973             ACAGAAAATGAACGCATTAGGACTGCATCGAATCTAAGAGTTTATAAGAG
O.sativa.Indica_NC_008155      ACAGAAAATGAACGCATTAGGACTGCATCGAATCTAAGAGTTTATAAGAG
O.meridionalis_NC_016927       ACAGAAAATGAACGCATTAGGACTGCATCGAATCTAAGAGTTTATAAGAG
O.australiensis_KJ830774       ACAGAAAAGGAATGCATTAGGAATGCATCGAATCTAAGAGTTTATAAGAG
Leersia.tisserantii_NC_016677  AAAGAAAAAGAATGCATTAGGAATGCATCTAATCTAAGAGTTTATAAGAG

O.sativa_Japonica_AY522330     AAAAAAATTCTCTTTAATAAACTTTATGTCTCGTGCAGAATACAATACGA
O.australiensis_GU592209       AAAATAATTCTCTTTAATAAACTTTATGTCTCGTGCAGAATACAACACGA
O.rufipogon_NC_022668          AAAAAAATTCTCTTTAATAAACTTTATGTCTCGTGCAGAATACAATACGA
O.rufipogon_NC_017835          AAAAAAATTCTCTTTAATAAACTTTATGTCTCGTGCAGAATACAATACGA
O.nivara_NC_005973             AAAAAAATTCTCTTTAATAAACTTTATGTCTCGTGCAGAATACAATACGA
O.sativa.Indica_NC_008155      AAAAAAATTCTCTTTAATAAACTTTATGTCTCGTGCAGAATACAATACGA
O.meridionalis_NC_016927       AAAAAAATTCTCTTTAATAAACTTTATGTCTCGTGCAGAATACAATACGA
O.australiensis_KJ830774       AAAATAATTCTCTTTAATAAACTTTATGTCTCGTGCAGAATACAACACGA
Leersia.tisserantii_NC_016677  AAAATAATTCTCTTTAATAAACTTTATGTCTCGTGCAGGATACAATACGA

O.sativa_Japonica_AY522330     TTTCATCTTTCGTTTCATCAGAAAAAATCTGGGACGGAAGGATTCGAACC
O.australiensis_GU592209       TTTCATCTTTCGTTTCATCAGAAAAAATCTGGGACGGAAGGATTCGAACC
O.rufipogon_NC_022668          TTTCATCTTTCGTTTCATCAGAAAAAATCTGGGACGGAAGGATTCGAACC
O.rufipogon_NC_017835          TTTCATCTTTCGTTTCATCAGAAAAAATCTGGGACGGAAGGATTCGAACC
O.nivara_NC_005973             TTTCATCTTTCGTTTCATCATAAAAAATCTGGGACGGAAGGATTCGAACC
O.sativa.Indica_NC_008155      TTTCATCTTTCGTTTCATCATAAAAAATCTGGGACGGAAGGATTCGAACC
O.meridionalis_NC_016927       TTTCATCTTTCGTTTCATCAGAAAAAATCTGGGACGGAAGGATTCGAACC
O.australiensis_KJ830774       TTTCATCTTTCGTTTCATCAGAAAAAATCTGGGACGGAAGGATTCGAACC
Leersia.tisserantii_NC_016677  TTTCATCTTTCGTTTCATCAGAAAAAATCTGGGACGGAAGGATTCGAACC

O.sativa_Japonica_AY522330     TCCGAGTAACGGGACCAAAACCCGCTGCCTTACCACTTGGCCACGCCCCA
O.australiensis_GU592209       TCCGAGTAACGGGACCAAAACCCGCTGCCTTACCACTTGGCCACGCCCCA
O.rufipogon_NC_022668          TCCGAGTAACGGGACCAAAACCCGCTGCCTTACCGCTTGGCCACGCCCCA
O.rufipogon_NC_017835          TCCGAGTAACGGGACCAAAACCCGCTGCCTTACCACTTGGCCACGCCCCA
O.nivara_NC_005973             TCCGAGTAACGGGACCAAAACCCGCTGCCTTACCACTTGGCCACGCCCCA
O.sativa.Indica_NC_008155      TCCGAGTAACGGGACCAAAACCCGCTGCCTTACCACTTGGCCACGCCCCA
O.meridionalis_NC_016927       TCCGAGTAACGGGACCAAAACCCGCTGCCTTACCGCTTGGCCACGCCCCA
O.australiensis_KJ830774       TCCGAGTAACGGGACCAAAACCCGCTGCCTTACCACTTGGCCACGCCCCA
Leersia.tisserantii_NC_016677  TCCGAGTAACGGGACCAAAACCCGCTGCCTTACCACTTGGCCACGCCCCA

O.sativa_Japonica_AY522330     TTTCGGGTTTTATGCGACACTAATAAACAGTATTATGTTTATTTCTTATT
O.australiensis_GU592209       TTTCGGGTTTTATGCGACACTAATAAACAGTATTATGTTTATTTCTTATT
O.rufipogon_NC_022668          TTTCGGGTTTTATGCGACACTAATAAACAGTATTATGTTTATTTCTTATT
O.rufipogon_NC_017835          TTTCGGGTTTTATGCGACACTAATAAACAGTATTATGTTTATTTCTTATT
O.nivara_NC_005973             TTTCGGGTTTTATGCGACACTAATAAACAGTATTATGTTTATTTCTTATT
O.sativa.Indica_NC_008155      TTTCGGGTTTTATGCGACACTAATAAACAGTATTATGTTTATTTCTTATT
O.meridionalis_NC_016927       TTTCGGGTTTTATGCGACACTAATAAACAGTATTATGTTTATTTCTTATT
O.australiensis_KJ830774       TTTCGGGTTTTATGCGACACTAATAAACAGTATTATGTTTATTTCTTATT
Leersia.tisserantii_NC_016677  TTTCGGGTTTTATGCGACACTAATAAACAGTATTATTTATATTTGTTATT

O.sativa_Japonica_AY522330     CGTCAATCCTACTTCAATTACATAAAAATGGGGGGTATTCTCTTGGTAGG
O.australiensis_GU592209       CGTCAATCCTACTTCAATTACATAAAAATGGGGGGTATTCTCTTGGTAGG
O.rufipogon_NC_022668          CGTCAATCCTACTTCAATTACATAAAAATGGGGGGTATTCTCTTGGTAGG
O.rufipogon_NC_017835          CGTCAATCCTACTTCAATTACATAAAAATGGGGGGTATTCTCTTGGTAGG
O.nivara_NC_005973             CGTCAATCCTACTTCAATTACATAAAAATGGGGGGTATTCTCTTGGTAGG
O.sativa.Indica_NC_008155      CGTCAATCCTACTTCAATTACATAAAAATGGGGGGTATTCTCTTGGTAGG
O.meridionalis_NC_016927       CGTCAATCCTACTTCAATTACATAAAAATGGGGGGTATTCTCTTGGTAGG
O.australiensis_KJ830774       CGTCAATCCTACTTCAATTACATAAAAATGGGGGGTATTCTCTTGGTAGG
Leersia.tisserantii_NC_016677  CGTCAAT-----TTCAATTACATAAAAATGAGGGGTATTCTCTTGCTAGG

O.sativa_Japonica_AY522330     ATTCTAGACATGCGAATAATATAGAATCCAAAAAATGCATTGATCATTAC
O.australiensis_GU592209       ATTCTAGACATGCGAATAATATAGAATCCAAAAAATGCATTGATCATTAC
O.rufipogon_NC_022668          ATTCTAGACATGCGAATAATATAGAATCCAAAAAATGCATTGATCATTAC
O.rufipogon_NC_017835          ATTCTAGACATGCGAATAATATAGAATCCAAAAAATGCATTGATCATTAC
O.nivara_NC_005973             ATTCTAGACATGCGAATAATATAGAATCCAAAAAATGCATTGATCATTAC
O.sativa.Indica_NC_008155      ATTCTAGACATGCGAATAATATAGAATCCAAAAAATGCATTGATCATTAC
O.meridionalis_NC_016927       ATTCTAGACATGCGAATAATATAGAATCCAAAAAATGCATTGATCATTAC
O.australiensis_KJ830774       ATTCTAGACATGCGAATAATATAGAATCCAAAAA-TGCATTGATCATTAC
Leersia.tisserantii_NC_016677  ATTCTAGACATGCGGATAATATAGAATCCAAAAAATGCATTGATCATTAC

O.sativa_Japonica_AY522330     ATGGAATTCTATTAAGATATTATAT--GAAAGTCGAATTTCTTCCACTCT
O.australiensis_GU592209       ATGGAATTCTATTAAGATATTATAT--GAAAGTCGAATTTCTTCCACTCT
O.rufipogon_NC_022668          ATGGAATTCTATTAAGATATTATAT--GAAAGTCGAATTTCTTCCACTCT
O.rufipogon_NC_017835          ATGGAATTCTATTAAGATATTATAT--GAAAGTCGAATTTCTTCCACTCT
O.nivara_NC_005973             ATGGAATTCTATTAAGATATTATAT--GAAAGTCGAATTTCTTCCACTCT
O.sativa.Indica_NC_008155      ATGGAATTCTATTAAGATATTATAT--GAAAGTCGAATTTCTTCCACTCT
O.meridionalis_NC_016927       ATGGAATTCTATTAAGATATTATAT--GAAAGTCGAATTTCTTCCACTCT
O.australiensis_KJ830774       ATGGAATTCTATTAAGATATTATAT--GAAAGTCGAATTTCTTCCACTCT
Leersia.tisserantii_NC_016677  ATGGAATTCTATTAAGATATTATATATGAAAGTCGAATTTATTCCACTCT

O.sativa_Japonica_AY522330     CATTTGAGAGTGCGAATACAAGGAGGTATTTTGTGTTTGGGAAAGTCCGA
O.australiensis_GU592209       CATTTGAGAGTGCGAATACAAGGAGGTATTTTGTGTTTGGGAAAGTCCGA
O.rufipogon_NC_022668          CATTTGAGAGTGCGAATACAAGGAGGTATTTTGTGTTTGGGAAAGTCCGA
O.rufipogon_NC_017835          CATTTGAGAGTGCGAATACAAGGAGGTATTTTGTGTTTGGGAAAGTCCGA
O.nivara_NC_005973             CATTTGAGAGTGCGAATACAAGGAGGTATTTTGTGTTTGGGAAAGTCCGA
O.sativa.Indica_NC_008155      CATTTGAGAGTGCGAATACAAGGAGGTATTTTGTGTTTGGGAAAGTCCGA
O.meridionalis_NC_016927       CATTTGAGAGTGCGAATACAAGGAGGTATTTTGTGTTTGGGAAAGTCCGA
O.australiensis_KJ830774       CATTTGAGAGTGCGAATACAAGGAGGTATTTTGTGTTTGGGAAAGTCCGA
Leersia.tisserantii_NC_016677  CATTTGAGAGTGCGAATACAAGGAGGTATTTTGTGTTTGGGAAAGTTCGA

O.sativa_Japonica_AY522330     AGAAAAAAGGATTTTGAATCCTCCTTTTCCTTTTTCCCTTA----GAAAA
O.australiensis_GU592209       AGAGAAAAGGATTTTGAATCCTCCTTTTCCTTTTTCCCTTA----GAAAA
O.rufipogon_NC_022668          AGAAAAAAGGATTTTGAATCCTCCTTTTCCTTTTTCCCTTA----GAAAA
O.rufipogon_NC_017835          AGAAAAAAGGATTTTGAATCCTCCTTTTCCTTTTTCCCTTA----GAAAA
O.nivara_NC_005973             AGAAAAAAGGATTTTGAATCCTCCTTTTCCTTTTTCCCTTA----GAAAA
O.sativa.Indica_NC_008155      AGAAAAAAGGATTTTGAATCCTCCTTTTCCTTTTTCCCTTA----GAAAA
O.meridionalis_NC_016927       AGAAAAAAGGATTTTGAATCCTCCTTTTCCTTTTTCCCTTA----GAAAA
O.australiensis_KJ830774       AGAGAAAAGGATTTTGAATCCTCCTTTTCCTTTTTCCCTTA----GAAAA
Leersia.tisserantii_NC_016677  AGAAAAAAAGATTTGGAATCCTCCTTTTCCTTTTTCCCTTACTTAGAAAA

O.sativa_Japonica_AY522330     ATAACTCAATCAAAATCCAATTATCTACTCTACAAGAACGAAACGCTTGT
O.australiensis_GU592209       ATAACTCAATCAAAATCCAATTATCTACTCTACAAGAACGAAACGCTTGT
O.rufipogon_NC_022668          ATAACTCAATCAAAATCCAATTATCTACTCTACAAGAACGAAACGCTTGT
O.rufipogon_NC_017835          ATAACTCAATCAAAATCCAATTATCTACTCTACAAGAACGAAACGCTTGT
O.nivara_NC_005973             ATAACTCAATCAAAATCCAATTATCTACTCTACAAGAACGAAACGCTTGT
O.sativa.Indica_NC_008155      ATAACTCAATCAAAATCCAATTATCTACTCTACAAGAACGAAACGCTTGT
O.meridionalis_NC_016927       ATAACTCAATCAAAATCCAATTATCTACTCTACAAGAACGAAACGCTTGT
O.australiensis_KJ830774       ATAACTCAATCAAAATCCAATTATCTACTCTACAAGAACGAAACGCTTGT
Leersia.tisserantii_NC_016677  ATAACTCAATCAAAATCCAATTATCTACTCTACAAGAACGAAACACTTGT

O.sativa_Japonica_AY522330     TATGCCTAATATACTTAGTTTAACCTGTATTTGTTTTAATTCTGTTATTT
O.australiensis_GU592209       TATGCCTAATATACTTAGTTTAACCTGTATTTGTTTTAATTCTGTTATTT
O.rufipogon_NC_022668          TATGCCTAATATACTTAGTTTAACCTGTATTTGTTTTAATTCTGTTATTT
O.rufipogon_NC_017835          TATGCCTAATATACTTAGTTTAACCTGTATTTGTTTTAATTCTGTTATTT
O.nivara_NC_005973             TATGCCTAATATACTTAGTTTAACCTGTATTTGTTTTAATTCTGTTATTT
O.sativa.Indica_NC_008155      TATGCCTAATATACTTAGTTTAACCTGTATTTGTTTTAATTCTGTTATTT
O.meridionalis_NC_016927       TATGCCTAATATACTTAGTTTAACCTGTATTTGTTTTAATTCTGTTATTT
O.australiensis_KJ830774       TATGCCTAATATACTTAGTTTAACCTGTATTTGTTTTAATTCTGTTATTT
Leersia.tisserantii_NC_016677  TATGCCTAATATACTTAGTTTAACCTGTATCTGTTTTAATTCTGTTATTT

O.sativa_Japonica_AY522330     ATCCGACTAGTTTTTTCTTCGCCAAATTGCCCGAAGCTTATGCCATTTTC
O.australiensis_GU592209       ATCCGACTAGTTTTTTCTTCGCCAAATTGCCCGAAGCTTATGCCATTTTC
O.rufipogon_NC_022668          ATCCGACTAGTTTTTTCTTCGCCAAATTGCCCGAAGCTTATGCCATTTTC
O.rufipogon_NC_017835          ATCCGACTAGTTTTTTCTTCGCCAAATTGCCCGAAGCTTATGCCATTTTC
O.nivara_NC_005973             ATCCGACTAGTTTTTTCTTCGCCAAATTGCCCGAAGCTTATGCCATTTTC
O.sativa.Indica_NC_008155      ATCCGACTAGTTTTTTCTTCGCCAAATTGCCCGAAGCTTATGCCATTTTC
O.meridionalis_NC_016927       ATCCGACTAGTTTTTTCTTCGCCAAATTGCCCGAAGCTTATGCCATTTTC
O.australiensis_KJ830774       ATCCGACTAGTTTTTTCTTCGCCAAATTGCCCGAAGCTTATGCCATTTTC
Leersia.tisserantii_NC_016677  ATCCGACTGGTTTTTTCTTCGCCAAATTGCCCGAAGCTTATGCCATTTTC

O.sativa_Japonica_AY522330     AATCCAATCGTGGATTTTATGCCTGTCATACCTGTACTCTTTTTTCTATT
O.australiensis_GU592209       AACCCAATCGTGGATGTTATGCCTGTCATACCAGTACTCTTTTTTCTATT
O.rufipogon_NC_022668          AACCCAATCGTGGATTTTATGCCTGTCATACCTGTACTCTTTTTTCTATT
O.rufipogon_NC_017835          AACCCAATCGTGGATTTTATGCCTGTCATACCTGTACTCTTTTTTCTATT
O.nivara_NC_005973             AACCCAATCGTGGATTTTATGCCTGTCATACCTGTACTCTTTTTTCTATT
O.sativa.Indica_NC_008155      AACCCAATCGTGGATTTTATGCCTGTCATACCTGTACTCTTTTTTCTATT
O.meridionalis_NC_016927       AACCCAATCGTGGATTTTATGCCTGTCATACCTGTACTCTTTTTTCTATT
O.australiensis_KJ830774       AACCCAATCGTGGATGTTATGCCTGTCATACCAGTACTCTTTTTTCTATT
Leersia.tisserantii_NC_016677  AACCCAATCGTGGATGTTATGCCTGTCATACCTGTACTCTTTTTTCTATT

O.sativa_Japonica_AY522330     AGCCTTTGTTTGGCAAGCTGCTGTAAGTTTTCGATGAAATCTTTACTACT
O.australiensis_GU592209       AGCCTTTGTTTGGCAAGCTGCTGTAAGTTTTCGATGAAATCTTTACTACT
O.rufipogon_NC_022668          AGCCTTTGTTTGGCAAGCTGCTGTAAGTTTTCGATGAAATCTTTACTACT
O.rufipogon_NC_017835          AGCCTTTGTTTGGCAAGCTGCTGTAAGTTTTCGATGAAATCTTTACTACT
O.nivara_NC_005973             AGCCTTTGTTTGGCAAGCTGCTGTAAGTTTTCGATGAAATCTTTACTACT
O.sativa.Indica_NC_008155      AGCCTTTGTTTGGCAAGCTGCTGTAAGTTTTCGATGAAATCTTTACTACT
O.meridionalis_NC_016927       AGCCTTTGTTTGGCAAGCTGCTGTAAGTTTTCGATGAAATCTTTACTACT
O.australiensis_KJ830774       AGCCTTTGTTTGGCAAGCTGCTGTAAGTTTTCGATGAAATCTTTACTACT
Leersia.tisserantii_NC_016677  AGCCTTTGTTTGGCAAGCTGCTGTAAGTTTTCGATGAAATCTTTACTACT

O.sativa_Japonica_AY522330     CTGTCTGCCAAATTGAATCATGTATTCATTCTAAAAAAA-TTCGAAAAAT
O.australiensis_GU592209       CTGTCTGCCAAATGGAATCATGTATTCATTCTAAAAAAA-TTCGAAAAAT
O.rufipogon_NC_022668          CTGTCTGCCAAATTGAATCATGTATTCATTCTAAAAAAA-TTCGAAAAAT
O.rufipogon_NC_017835          CTGTCTGCCAAATTGAATCATGTATTCATTCTAAAAAAA-TTCGAAAAAT
O.nivara_NC_005973             CTGTCTGCCAAATTGAATCATGTATTCATTCTAAAAAAA-TTCGAAAAAT
O.sativa.Indica_NC_008155      CTGTCTGCCAAATTGAATCATGTATTCATTCTAAAAAAA-TTCGAAAAAT
O.meridionalis_NC_016927       CTGTCTGCCAAATTGAATCATGTATTCATTCTAAAAAAA-TTCGAAAAAT
O.australiensis_KJ830774       CTGTCTGCCAAATGGAATCATGTATTCATTCTAAAAAAA-TTCGAAAAAT
Leersia.tisserantii_NC_016677  CTGTCTGCCAAATTGAATCATATATTCATTCTAAAAAAAATTATAAAAAT

O.sativa_Japonica_AY522330     GGATAAGAGCCGAGAAGTCTTATATTATGAACCTTCGATTCTAAAATTCA
O.australiensis_GU592209       GGATAAGAGCCGAGAAGTCTTATATTATGAATCTTCGATTCTAAAATTCA
O.rufipogon_NC_022668          GGATAAGAGCCGAGAAGTCTTATATTATGAACCTTCGATTCTAAAATTCA
O.rufipogon_NC_017835          GGATAAGAGCCGAGAAGTCTTATATTATGAACCTTCGATTCTAAAATTCA
O.nivara_NC_005973             GGATAAGAGCCGAGAAGTCTTATATTATGAACCTTCGATTCTAAAATTCA
O.sativa.Indica_NC_008155      GGATAAGAGCCGAGAAGTCTTATATTATGAACCTTCGATTCTAAAATTCA
O.meridionalis_NC_016927       GGATAAGAGCCGAGAAGTCTTATATTATGAACCTTCGATTCTAAAATTCA
O.australiensis_KJ830774       GGATAAGAGCCGAGAAGTCTTATATTATGAATCTTCGATTCTAAAATTCA
Leersia.tisserantii_NC_016677  GGATAAGAGCCGAGAAGTCTTATATTATGAACCTTCGATTCTAAAATTCA

O.sativa_Japonica_AY522330     AATTCTTCTACATTGAATGTATAGCTGCAGCAATAAATTTGGATCAGCCT
O.australiensis_GU592209       AATTCTTCTACATTGAATGTATAGCTGCAGCAATAAATTTGGATCAGCCT
O.rufipogon_NC_022668          AATTCTTCTACATTGAATGTATAGCTGCAGCAATAAATTTGGATCAGCCT
O.rufipogon_NC_017835          AATTCTTCTACATTGAATGTATAGCTGCAGCAATAAATTTGGATCAGCCT
O.nivara_NC_005973             AATTCTTCTACATTGAATGTATAGCTGCAGCAATAAATTTGGATCAGCCT
O.sativa.Indica_NC_008155      AATTCTTCTACATTGAATGTATAGCTGCAGCAATAAATTTGGATCAGCCT
O.meridionalis_NC_016927       AATTCTTCTACATTGAATGTATAGCTGCAGCAATAAATTTGGATCAGCCT
O.australiensis_KJ830774       AATTCTTCTACATTGAATGTATAGCTGCAGCAATAAATTTGGATCAGCCT
Leersia.tisserantii_NC_016677  AATTCTTCTACATTGAATGTATAGCTGCAGCAATAAATTTGGATCAGCCT

O.sativa_Japonica_AY522330     TTCTACTCCCTGCATCTACGTTGAGCAGGTATCTTTAGGTAACCGCACAA
O.australiensis_GU592209       TTCTACTCCCTGCATCTACGTTGAGCAGGTATCTTTAGGTAACCGCACAA
O.rufipogon_NC_022668          TTCTACTCCCTGCATCTACGTTGAGCAGGTATCTTTAGGTAACCGCACAA
O.rufipogon_NC_017835          TTCTACTCCCTGCATCTACGTTGAGCAGGTATCTTTAGGTAACCGCACAA
O.nivara_NC_005973             TTCTACTCCCTGCATCTACGTTGAGCAGGTATCTTTAGGTAACCGCACAA
O.sativa.Indica_NC_008155      TTCTACTCCCTGCATCTACGTTGAGCAGGTATCTTTAGGTAACCGCACAA
O.meridionalis_NC_016927       TTCTACTCCCTGCATCTACGTTGAGCAGGTATCTTTAGGTAACCGCACAA
O.australiensis_KJ830774       TTCTACTCCCTGCATCTACGTTGAGCAGGTATCTTTAGGTAACCGCACAA
Leersia.tisserantii_NC_016677  TTCTACTCCCTGCATCTACGTTGAGCAGGTACCTTTAGGTAACCGCACAA

O.sativa_Japonica_AY522330     TACCTAACCTAATTTATTGATAAGAGTGCTTATT-----ATAAATCAATT
O.australiensis_GU592209       TACCTAACCTAATTTATTGATAAGAGTGTTTATT-----ATAAATCAATT
O.rufipogon_NC_022668          TACCTAACCTAATTTATTGATAAGAGTGCTTATT-----ATAAATCAATT
O.rufipogon_NC_017835          TACCTAACCTAATTTATTGATAAGAGTGCTTATT-----ATAAATCAATT
O.nivara_NC_005973             TACCTAACCTAATTTATTGATAAGAGTGCTTATT-----ATAAATCAATT
O.sativa.Indica_NC_008155      TACCTAACCTAATTTATTGATAAGAGTGCTTATT-----ATAAATCAATT
O.meridionalis_NC_016927       TACCTAACCTAATTTATTGATAAGAGTGCTTATT-----ATAAATCAATT
O.australiensis_KJ830774       TACCTAACCTAATTTATTGATAAGAGTGTTTATT-----ATAAATCAATT
Leersia.tisserantii_NC_016677  TACCTAA---AATTTATTGATAAGAGTGCTTATTTTATTAAAAATCAATT

O.sativa_Japonica_AY522330     CTTGCAATTTTTTTCAAAAATTGATTTTTGCATTTTTAGGTGTCAAAATA
O.australiensis_GU592209       CTTGCAATTTTTTTCAAAAATTGATTTTTGCATTTTTAGGTGTCAAAATA
O.rufipogon_NC_022668          CTTGCAATTTTTTTCAAAAATTGATTTTTGCATTTTTAGGTGTCAAAATA
O.rufipogon_NC_017835          CTTGCAATTTTTTTCAAAAATTGATTTTTGCATTTTTAGGTGTCAAAATA
O.nivara_NC_005973             CTTGCAATTTTTTTCAAAAATTGATTTTTGCATTTTTAGGTGTCAAAATA
O.sativa.Indica_NC_008155      CTTGCAATTTTTTTCAAAAATTGATTTTTGCATTTTTAGGTGTCAAAATA
O.meridionalis_NC_016927       CTTGCAATTTTTTTCAAAAATTGATTTTTGCATTTTTAGGTGTCAAAATA
O.australiensis_KJ830774       CTTGCAATTTTTTTCAAAAATTGATTTTTGCATTTTTAGGTGTCAAAATA
Leersia.tisserantii_NC_016677  CTTGCAATTTTTTTCCAAAATTGATTTTTGCATTTTTAGGTGTCAAAATA

O.sativa_Japonica_AY522330     AACAAAACCCATCCTAGTGGATTTGTGTGGTAAGGAAAAACGGGTAATCT
O.australiensis_GU592209       AACAAAACCCATCCTAGTGGATTTGTGTGGTAAGGAAAAACGGGTAATCT
O.rufipogon_NC_022668          AACAAAACCCATCCTAGTGGATTTGTGTGGTAAGGAAAAACGGGTAATCT
O.rufipogon_NC_017835          AACAAAACCCATCCTAGTGGATTTGTGTGGTAAGGAAAAACGGGTAATCT
O.nivara_NC_005973             AACAAAACCCATCCTAGTGGATTTGTGTGGTAAGGAAAAACGGGTAATCT
O.sativa.Indica_NC_008155      AACAAAACCCATCCTAGTGGATTTGTGTGGTAAGGAAAAACGGGTAATCT
O.meridionalis_NC_016927       AACAAAACCCATCCTAGTGGATTTGTGTGGTAAGGAAAAACGGGTAATCT
O.australiensis_KJ830774       AACAAAACCCATCCTAGTGGATTTGTGTGGTAAGGAAAAACGGGTAATCT
Leersia.tisserantii_NC_016677  AACAAAACCCATACTAGTGGATTTGTGCGATAAGGAAAAACGGGTAATCT

O.sativa_Japonica_AY522330     ATTCCTTAAAAAAAAATCTTGGAGATTATGTAATGCTTACTCTCAAACTT
O.australiensis_GU592209       ATTCCTTAAAAAAAAATCTTGGAGATTATGTAATGCTTACTCTCAAACTT
O.rufipogon_NC_022668          ATTCCTTAAAAAAAAATCTTGGAGATTATGTAATGCTTACTCTCAAACTT
O.rufipogon_NC_017835          ATTCCTTAAAAAAAAATCTTGGAGATTATGTAATGCTTACTCTCAAACTT
O.nivara_NC_005973             ATTCCTTAAAAAAAAATCTTGGAGATTATGTAATGCTTACTCTCAAACTT
O.sativa.Indica_NC_008155      ATTCCTTAAAAAAAAATCTTGGAGATTATGTAATGCTTACTCTCAAACTT
O.meridionalis_NC_016927       ATTCCTTAAAAAAAAATCTTGGAGATTATGTAATGCTTACTCTCAAACTT
O.australiensis_KJ830774       ATTCCTTAAAAAAAAATCTTGGAGATTATGTAATGCTTACTCTCAAACTT
Leersia.tisserantii_NC_016677  ATTCCTTAAAAAAAAATCTTGGAGATTATGTAATGCTTACTCTCAAACTT

O.sativa_Japonica_AY522330     TTTGTTTATACAGTAGTGATATTCTTTGTTTCCCTCTTTATCTTTGGATT
O.australiensis_GU592209       TTTGTTTATACAGTAGTGATATTCTTTGTTTCCCTCTTTATCTTTGGATT
O.rufipogon_NC_022668          TTTGTTTATACAGTAGTGATATTCTTTGTTTCCCTCTTTATCTTTGGATT
O.rufipogon_NC_017835          TTTGTTTATACAGTAGTGATATTCTTTGTTTCCCTCTTTATCTTTGGATT
O.nivara_NC_005973             TTTGTTTATACAGTAGTGATATTCTTTGTTTCCCTCTTTATCTTTGGATT
O.sativa.Indica_NC_008155      TTTGTTTATACAGTAGTGATATTCTTTGTTTCCCTCTTTATCTTTGGATT
O.meridionalis_NC_016927       TTTGTTTATACAGTAGTGATATTCTTTGTTTCCCTCTTTATCTTTGGATT
O.australiensis_KJ830774       TTTGTTTATACAGTAGTGATATTCTTTGTTTCCCTCTTTATCTTTGGATT
Leersia.tisserantii_NC_016677  TTTGTTTATACAGTAGTGATATTCTTTGTTTCCCTCTTTATCTTTGGATT

O.sativa_Japonica_AY522330     CTTATCTAATGATCCAGGACGTAATCCTGGGCGTGACGAGTAAAAATCCA
O.australiensis_GU592209       CTTATCTAATGATCCAGGACGTAATCCTGGGCGTGACGAGTAAAAATCCA
O.rufipogon_NC_022668          CTTATCTAATGATCCAGGACGTAATCCTGGGCGTGACGAGTAAAAATCCA
O.rufipogon_NC_017835          CTTATCTAATGATCCAGGACGTAATCCTGGGCGTGACGAGTAAAAATCCA
O.nivara_NC_005973             CTTATCTAATGATCCAGGACGTAATCCTGGGCGTGACGAGTAAAAATCCA
O.sativa.Indica_NC_008155      CTTATCTAATGATCCAGGACGTAATCCTGGGCGTGACGAGTAAAAATCCA
O.meridionalis_NC_016927       CTTATCTAATGATCCAGGACGTAATCCTGGGCGTGACGAGTAAAAATCCA
O.australiensis_KJ830774       CTTATCTAATGATCCAGGACGTAATCCTGGGCGTGACGAGTAAAAATCCA
Leersia.tisserantii_NC_016677  CTTATCTAATGACCCAGGACGTAATCCTGGGCGTGACGAGTAAAAATCCA

O.sativa_Japonica_AY522330     AAATTTTTTCTTACAAATTGGATTTGTTTCATACATTTATCTACGAGAAA
O.australiensis_GU592209       AAATTTTTTCTTACAAATTGGATTTGTTTCATACATTTATCTACGAGAAA
O.rufipogon_NC_022668          AAATTTTTTCTTACAAATTGGATTTGTTTCATACATTTATCTACGAGAAA
O.rufipogon_NC_017835          AAATTTTTTCTTACAAATTGGATTTGTTTCATACATTTATCTACGAGAAA
O.nivara_NC_005973             AAATTTTTTCTTACAAATTGGATTTGTTTCATACATTTATCTACGAGAAA
O.sativa.Indica_NC_008155      AAATTTTTTCTTACAAATTGGATTTGTTTCATACATTTATCTACGAGAAA
O.meridionalis_NC_016927       AAATTTTTTCTTACAAATTGGATTTGTTTCATACATTTATCTACGAGAAA
O.australiensis_KJ830774       AAATTTTTTCTTACAAATTGGATTTGTTTCATACATTTATCTACGAGAAA
Leersia.tisserantii_NC_016677  AAAAAATTTCTTACAAATTGGGTTTGTTTCGTACATTTATCTACGAGAAA

O.sativa_Japonica_AY522330     ATCCGGGGGTCAGAATTCCTTCCAATTCGAAAGTCCCAAACGATCCGAGG
O.australiensis_GU592209       ATCCGGGGGTCAGAATTCCTTCCAATTCGAAAGTCCCAAATGATCCGAGG
O.rufipogon_NC_022668          ATCCGGGGGTCAGAATTCCTTCCAATTCGAAAGTCCCAAACGATCCGAGG
O.rufipogon_NC_017835          ATCCGGGGGTCAGAATTCCTTCCAATTCGAAAGTCCCAAACGATCCGAGG
O.nivara_NC_005973             ATCCGGGGGTCAGAATTCCTTCCAATTCGAAAGTCCCAAACGATCCGAGG
O.sativa.Indica_NC_008155      ATCCGGGGGTCAGAATTCCTTCCAATTCGAAAGTCCCAAACGATCCGAGG
O.meridionalis_NC_016927       ATCCGGGGGTCAGAATTCCTTCCAATTCGAAAGTCCCAAACGATCCGAGG
O.australiensis_KJ830774       ATCCGGGGGTCAGAATTCCTTCCAATTCGAAAGTCCCAAATGATCCGAGG
Leersia.tisserantii_NC_016677  ATCTGGGGGTCAGAATTCCTTCCAATTCGAAAGTCCCAAATGATCCGAGG

O.sativa_Japonica_AY522330     GGGCGGAAAGAGAGGGATTCGAACCCTCGGTACAAAAAAATTGTACAACG
O.australiensis_GU592209       GGGCGGAAAGAGAGGGATTCGAACCCTCGGTACAAAAAAATTGTACAACG
O.rufipogon_NC_022668          GGGCGGAAAGAGAGGGATTCGAACCCTCGGTACAAAAAAATTGTACAACG
O.rufipogon_NC_017835          GGGCGGAAAGAGAGGGATTCGAACCCTCGGTACAAAAAAATTGTACAACG
O.nivara_NC_005973             GGGCGGAAAGAGAGGGATTCGAACCCTCGGTACAAAAAAATTGTACAACG
O.sativa.Indica_NC_008155      GGGCGGAAAGAGAGGGATTCGAACCCTCGGTACAAAAAAATTGTACAACG
O.meridionalis_NC_016927       GGGCGGAAAGAGAGGGATTCGAACCCTCGGTACAAAAAAATTGTACAACG
O.australiensis_KJ830774       GGGCGGAAAGAGAGGGATTCGAACCCTCGGTACAAAAAAATTGTACAACG
Leersia.tisserantii_NC_016677  GGGCGGAAAGAGAGGGATTCGAACCCTCGGTACAAAAAAATTGTACAACG

O.sativa_Japonica_AY522330     GATTAGCAATCCGCCGCTTTAGTCCACTCAGCCATCTCTCCCCGTTCCAA
O.australiensis_GU592209       GATTAGCAATCCGCCGCTTTAGTCCACTCAGCCATCTCTCCCCGTTCCAA
O.rufipogon_NC_022668          GATTAGCAATCCGCCGCTTTAGTCCACTCAGCCATCTCTCCCCGTTCCAA
O.rufipogon_NC_017835          GATTAGCAATCCGCCGCTTTAGTCCACTCAGCCATCTCTCCCCGTTCCAA
O.nivara_NC_005973             GATTAGCAATCCGCCGCTTTAGTCCACTCAGCCATCTCTCCCCGTTCCAA
O.sativa.Indica_NC_008155      GATTAGCAATCCGCCGCTTTAGTCCACTCAGCCATCTCTCCCCGTTCCAA
O.meridionalis_NC_016927       GATTAGCAATCCGCCGCTTTAGTCCACTCAGCCATCTCTCCCCGTTCCAA
O.australiensis_KJ830774       GATTAGCAATCCGCCGCTTTAGTCCACTCAGCCATCTCTCCCCGTTCCAA
Leersia.tisserantii_NC_016677  GATTAGCAATCCGCCGCTTTAGTCCACTCAGCCATCTCTCCCCGTTCCAA

O.sativa_Japonica_AY522330     ATCGAAAGGTTTCCGTGATATGACAGAGGCAAGAAATAACGATTGCAAAA
O.australiensis_GU592209       ATCGAAAGGTTTCCGTGATATGACAGAGGCAAGAAATAACGATTGCAAAA
O.rufipogon_NC_022668          ATCGAAAGGTTTCCGTGATATGACAGAGGCAAGAAATAACGATTGCAAAA
O.rufipogon_NC_017835          ATCGAAAGGTTTCCGTGATATGACAGAGGCAAGAAATAACGATTGCAAAA
O.nivara_NC_005973             ATCGAAAGGTTTCCGTGATATGACAGAGGCAAGAAATAACGATTGCAAAA
O.sativa.Indica_NC_008155      ATCGAAAGGTTTCCGTGATATGACAGAGGCAAGAAATAACGATTGCAAAA
O.meridionalis_NC_016927       ATCGAAAGGTTTCCGTGATATGACAGAGGCAAGAAATAACGATTGCAAAA
O.australiensis_KJ830774       ATCGAAAGGTTTCCGTGATATGACAGAGGCAAGAAATAACGATTGCAAAA
Leersia.tisserantii_NC_016677  ATCGAAAGATTTCCGTTATATGACAGAGGCAAGAAATAACGATTGCAAAA

O.sativa_Japonica_AY522330     AATCCTTCCTTTTTCTTTCAAAAGTTCAAAAAAATT-ATATTGCCAATTC
O.australiensis_GU592209       AATTCTTCCTTTTTCTTTCAAAAGTTCAAAAAAATT-ATATTGCCAACTC
O.rufipogon_NC_022668          AATCCTTCCTTTTTCTTTCAAAAGTTCAAAAAAATT-ATATTGCCAATTC
O.rufipogon_NC_017835          AATCCTTCCTTTTTCTTTCAAAAGTTCAAAAAAATT-ATATTGCCAATTC
O.nivara_NC_005973             AATCCTTCCTTTTTCTTTCAAAAGTTCAAAAAAATT-ATATTGCCAATTC
O.sativa.Indica_NC_008155      AATCCTTCCTTTTTCTTTCAAAAGTTCAAAAAAATT-ATATTGCCAATTC
O.meridionalis_NC_016927       AATCCTTCCTTTTTCTTTCAAAAGTTCAAAAAAATT-ATATTGCCAATTC
O.australiensis_KJ830774       AATTCTTCCTTTTTCTTTCAAAAGTTCAAAAAAATTTATATTGCCAACTC
Leersia.tisserantii_NC_016677  AATCCTTCCTTTTTCTTTCAAAAGTGCAAAAAAAATTATATTGCCAATTC

O.sativa_Japonica_AY522330     CATTTTAGTTATATTCTTTTTTCTTAATGTTAATAAAAAAAAGAAGAAAA
O.australiensis_GU592209       CATTTTAGTTATATTCTTTTTTCTTAATGTTAATAAAAAAAAGAAGAATT
O.rufipogon_NC_022668          CATTTTAGTTATATTCTTTTTTCTTAATGTTAATAAAAAAAAGAAGAAAA
O.rufipogon_NC_017835          CATTTTAGTTATATTCTTTTTTCTTAATGTTAATAAAAAAAAGAAGAAAA
O.nivara_NC_005973             CATTTTAGTTATATTCTTTTTTCTTAATGTTAATAAAAAAAAGAAGAAAA
O.sativa.Indica_NC_008155      CATTTTAGTTATATTCTTTTTTCTTAATGTTAATAAAAAAAAGAAGAAAA
O.meridionalis_NC_016927       CATTTTAGTTATATTCTTTTTTCTTAATGTTAATAAAAAAAAGAAGAAAA
O.australiensis_KJ830774       CATTTTAGTTATATTCTTTTTTCTTAATGTTAATAAAAAAAAGAAGAATT
Leersia.tisserantii_NC_016677  CGTTTTAGTTATATTCTTTTTTCTTAATGTTAATAAAAATAAGAAGAAAA

O.sativa_Japonica_AY522330     TTCTTCTTTTTTCTTTCTAATTCTAAAATTGGATATTGGCTAAAAGACAA
O.australiensis_GU592209       TTCTTCTTTTTTCTTTCTAATTCTAAAATTGGATATTGGCTAAAAGACAA
O.rufipogon_NC_022668          TTCTTCTTTTTTCTTTCTAATTCTAAAATTGGATATTGGCTAAAAGACAA
O.rufipogon_NC_017835          TTCTTCTTTTTTCTTTCTAATTCTAAAATTGGATATTGGCTAAAAGACAA
O.nivara_NC_005973             TTCTTCTTTTTTCTTTCTAATTCTAAAATTGGATATTGGCTAAAAGACAA
O.sativa.Indica_NC_008155      TTCTTCTTTTTTCTTTCTAATTCTAAAATTGGATATTGGCTAAAAGACAA
O.meridionalis_NC_016927       TTCTTCTTTTTTCTTTCTAATTCTAAAATTGGATATTGGCTAAAAGACAA
O.australiensis_KJ830774       TTCTTCTTTTTTCTTTCTAATTCTAAAATTGGATATTGGCTAAAAGACAA
Leersia.tisserantii_NC_016677  TTCTTCTTTTTTCTTTCT------CAAATTGGATATTGGCTGAAAGACAA

O.sativa_Japonica_AY522330     TCGGATAGATTTTCTCTTCAGCAGGCATTTCCATA--------------T
O.australiensis_GU592209       TCAGATAGATTTTCTCTTCAGCGGGCATTTCCATA--------------T
O.rufipogon_NC_022668          TCAGATAGATTTTCTCTTTAGCAGGCATTTCCATA--------------T
O.rufipogon_NC_017835          TCAGATAGATTTTCTCTTCAGCAGGCATTTCCATA--------------T
O.nivara_NC_005973             TCAGATAGATTTTCTCTTCAGCAGGCATTTCCATA--------------T
O.sativa.Indica_NC_008155      TCGGATAGATTTTCTCTTCAGCAGGCATTTCCATA--------------T
O.meridionalis_NC_016927       TCAGATAGATTTTCTCTTTAGCAGGCATTTCCATA--------------T
O.australiensis_KJ830774       TCAGATAGATTTTCTCTTCAGCGGGCATTTCCATA--------------T
Leersia.tisserantii_NC_016677  TCAGATAGATTTTCTCTTCAGCGAGCATTTCCATACGAGCATTTCCATAT

O.sativa_Japonica_AY522330     AGGACTTGTTATAATAAAACAAGCAGGTTATAGAAAAAAA-----CTCTT
O.australiensis_GU592209       AGGACTTGTTATAATAAAACAAGCAGGTTATATAAAAAAA-----CTCTT
O.rufipogon_NC_022668          AGGACTTGTTATAATAAAACAAGCAGGTTATAGAAAAGAAAAAAACTCTT
O.rufipogon_NC_017835          AGGACTTGTTATAATAAAACAAGCAGGTTATAGAAAAAAA-----CTCTT
O.nivara_NC_005973             AGGACTTGTTATAATAAAACAAGCAGGTTATAGAAAAAAA-----CTCTT
O.sativa.Indica_NC_008155      AGGACTTGTTATAATAAAACAAGCAGGTTATAGAAAAAAA-----CTCTT
O.meridionalis_NC_016927       AGGACTTGTTATAATAAAACAAGCAGGTTATAGAAAAGAAAAAAACTCTT
O.australiensis_KJ830774       AGGACTTGTTATAATAAAACAAGCAGGTTATATAAAAAAA-----CTCTT
Leersia.tisserantii_NC_016677  AGGACTTGTTATAATAAAACAAGCGGGTTATATAAAAAA------CTCTT

O.sativa_Japonica_AY522330     TTTTTT--ATTATTTATCAACAAAGCAAAAAGGGG-TCTTATCAAACCAA
O.australiensis_GU592209       TTTTTT--ATTATTTATCAACAAAGCAAAAAGGGG-TCTTATCAAACCAA
O.rufipogon_NC_022668          TTTTTT--ATTATTTATCAACAAAGCAAAAAGGGG-TCTTATCAAACCAA
O.rufipogon_NC_017835          TTTTTT--ATTATTTATCAACAAAGCAAAAAGGGG-TCTTATCAAACCAA
O.nivara_NC_005973             TTTTTT--ATTATTTATCAACAAAGCAAAAAGGGG-TCTTATCAAACCAA
O.sativa.Indica_NC_008155      TTTTTT--ATTATTTATCAACAAAGCAAAAAGGGG-TCTTATCAAACCAA
O.meridionalis_NC_016927       TTTTTT--ATTATTTATCAACAAAGCAAAAAGGGG-TCTTATCAAACCAA
O.australiensis_KJ830774       TTTTTTTTATTATTTATCAACAAAGCAAAAAGGGG-TCTTATCAAACCAA
Leersia.tisserantii_NC_016677  TTTTTG--ATTATTTATCAACAAAGCAAAAAGGGGGTCTTAGCAAACCAA

O.sativa_Japonica_AY522330     CCCACCCCATAAAATTGGAAAGAAAGATAAAGTAAGTGGACCTGACTCCT
O.australiensis_GU592209       CCCACCCCATAAAATTGGAAAGAAAGATAAAGTAAGTGGACCTGACTCCT
O.rufipogon_NC_022668          CCCACCCCATAAAATTGGAAAGAAAGATAAAGTAAGTGGACCTGACTCCT
O.rufipogon_NC_017835          CCCACCCCATAAAATTGGAAAGAAAGATAAAGTAAGTGGACCTGACTCCT
O.nivara_NC_005973             CCCACCCCATAAAATTGGAAAGAAAGATAAAGTAAGTGGACCTGACTCCT
O.sativa.Indica_NC_008155      CCCACCCCATAAAATTGGAAAGAAAGATAAAGTAAGTGGACCTGACTCCT
O.meridionalis_NC_016927       CCCACCCCATAAAATTGGAAAGAAAGATAAAGTAAGTGGACCTGACTCCT
O.australiensis_KJ830774       CCCACCCCATAAAATTGGAAAGAAAGATAAAGTAAGTGGACCTGACTCCT
Leersia.tisserantii_NC_016677  CCCATCTCATAAAATAGGAAAGAAAGATAAAGTAAGTGGACCTGACTCCT

O.sativa_Japonica_AY522330     TGAATGAGGCCTCTATCCGCTATTCTGATATATAAATTCGATGTAGATGA
O.australiensis_GU592209       TGAATGAGGCCTCTATCCGCTATTCTGATATATAAATTCGATGTAGATGA
O.rufipogon_NC_022668          TGAATGAGGCCTCTATCCGCTATTCTGATATATAAATTCGATGTAGATGA
O.rufipogon_NC_017835          TGAATGAGGCCTCTATCCGCTATTCTGATATATAAATTCGATGTAGATGA
O.nivara_NC_005973             TGAATGAGGCCTCTATCCGCTATTCTGATATATAAATTCGATGTAGATGA
O.sativa.Indica_NC_008155      TGAATGAGGCCTCTATCCGCTATTCTGATATATAAATTCGATGTAGATGA
O.meridionalis_NC_016927       TGAATGAGGCCTCTATCCGCTATTCTGATATATAAATTCGATGTAGATGA
O.australiensis_KJ830774       TGAATGAGGCCTCTATCCGCTATTCTGATATATAAATTCGATGTAGATGA
Leersia.tisserantii_NC_016677  TGAATGATGTCTCTATCCGCTATTCTGATATATAAATTTGATGTAGATGA

O.sativa_Japonica_AY522330     AATTGTATAAGTGGATTTTTTTGTATTTCCTTAGACTTAGACCACGCAAG
O.australiensis_GU592209       AATTGTATAAGTGGATTTTTTTGTATTTCCTTAGACTTAGACCGCGCAAG
O.rufipogon_NC_022668          AATTGTATAAGTGGATTTTTTTGTATTTCCTTAGACTTAGACCACGCAAG
O.rufipogon_NC_017835          AATTGTATAAGTGGATTTTTTTGTATTTCCTTAGACTTAGACCACGCAAG
O.nivara_NC_005973             AATTGTATAAGTGGATTTTTTTGTATTTCCTTAGACTTAGACCACGCAAG
O.sativa.Indica_NC_008155      AATTGTATAAGTGGATTTTTTTGTATTTCCTTAGACTTAGACCACGCAAG
O.meridionalis_NC_016927       AATTGTATAAGTGGATTTTTTTGTATTTCCTTAGACTTAGACCACGCAAG
O.australiensis_KJ830774       AATTGTATAAGTGGATTTTTTTGTATTTCCTTAGACTTAGACCGCGCAAG
Leersia.tisserantii_NC_016677  AATTGTATAAGCGGATTTTTTTGTATTTCCTTAGACTTAGACCGCGCAAG

O.sativa_Japonica_AY522330     GCAAGAATTTCTCGCTATTTACTATTTCATATTCTTGTTACTAGATGTTC
O.australiensis_GU592209       GCAAGAATTTCTCGCTATTTACGATTTCATATTCTTGTTACTAGATGTTC
O.rufipogon_NC_022668          GCAAGAATTTCTCGCTATTTACTATTTCATATTCTTGTTACTAGATGTTC
O.rufipogon_NC_017835          GCAAGAATTTCTCGCTATTTACTATTTCATATTCTTGTTACTAGATGTTC
O.nivara_NC_005973             GCAAGAATTTCTCGCTATTTACTATTTCATATTCTTGTTACTAGATGTTC
O.sativa.Indica_NC_008155      GCAAGAATTTCTCGCTATTTACTATTTCATATTCTTGTTACTAGATGTTC
O.meridionalis_NC_016927       GCAAGAATTTCTCGCTATTTACTATTTCATATTCTTGTTACTAGATGTTC
O.australiensis_KJ830774       GCAAGAATTTCTCGCTATTTACGATTTCATATTCTTGTTACTAGATGTTC
Leersia.tisserantii_NC_016677  GCAAGAATTT----------ACGATTTCATATTCTTGTTACTAGATGTTC

O.sativa_Japonica_AY522330     TATAGGAATAAGAAGAAATCGCAACCCCTTTCCGCTACACATAAAAATGG
O.australiensis_GU592209       TATAGGAATAAGAAGAAATCGCAACCCCTTTCCGCTACACATAAAAATTG
O.rufipogon_NC_022668          TATAGGAATAAGAAGAAATCGCAACCCCTTTCCGCTACACATAAAAATGG
O.rufipogon_NC_017835          TATAGGAATAAGAAGAAATCGCAACCCCTTTCCGCTACACATAAAAATGG
O.nivara_NC_005973             TATAGGAATAAGAAGAAATCGCAACCCCTTTCCGCTACACATAAAAATGG
O.sativa.Indica_NC_008155      TATAGGAATAAGAAGAAATCGCAACCCCTTTCCGCTACACATAAAAATGG
O.meridionalis_NC_016927       TATAGGAATAAGAAGAAATCGCAACCCCTTTCCGCTACACATAAAAATGG
O.australiensis_KJ830774       TATAGGAATAAGAAGAAATCGCAACCCCTTTCCGCTACACATAAAAATTG
Leersia.tisserantii_NC_016677  TATAGGAATAAGAAGAAATCGCAACTCCTTTCCGCTACACATAAAAATTG

O.sativa_Japonica_AY522330     ATTTCGAAAGTCAATTTTTCTTTTCAATATCTTTA-CTTTTTTT--CAGA
O.australiensis_GU592209       ATTTCGAAAGTCAATTTTTCTTTTCAATATCTTTA-TTTTTTTT--CAGA
O.rufipogon_NC_022668          ATTTCGAAAGTCAATTTTTCTTTTCAATATCTTTA-CTTTTTTT--CAGA
O.rufipogon_NC_017835          ATTTCGAAAGTCAATTTTTCTTTTCAATATCTTTA-CTTTTTTT--CAGA
O.nivara_NC_005973             ATTTCGAAAGTCAATTTTTCTTTTCAATATCTTTA-CTTTTTTT------
O.sativa.Indica_NC_008155      ATTTCGAAAGTCAATTTTTCTTTTCAATATCTTTA-CTTTTTTT------
O.meridionalis_NC_016927       ATTTCGAAAGTCAATTTTTCTTTTCAATATCTTTA-CTTTTTTT--CAGA
O.australiensis_KJ830774       ATTTCGAAAGTCAATTTTTCTTTTCAATATCTTTATCTTTTTTTTTCAGA
Leersia.tisserantii_NC_016677  ATTTCGAAAGTAAATTTTTCTTTTCAAT-------TCTTTTTTT--CAGA

O.sativa_Japonica_AY522330     ATCCTATTTTTGTTCTTATACCCATGCAATAGAGAGCGAGTGGGAAAAGG
O.australiensis_GU592209       ATCCTATTTTTGTTCTTATACCCATGCAATAGAGAGCGAGTGGGAAAAGA
O.rufipogon_NC_022668          ATCCTATTTTTGTTCTTATACCCATGCAATAGAGAGCGAGTGGGAAAAGA
O.rufipogon_NC_017835          ATCCTATTTTTGTTCTTATACCCATGCAATAGAGAGCGAGTGGGAAAAGA
O.nivara_NC_005973             --------------------------------------------------
O.sativa.Indica_NC_008155      --------------------------------------------------
O.meridionalis_NC_016927       ATCCTATTTTTGTTCTTATACCCATGCAATAGAGAGCGAGTGGGAAAAGA
O.australiensis_KJ830774       ATCCTATTTTTGTTCTTATACCCATGCAATAGAGAGCGAGTGGGAAAAGA
Leersia.tisserantii_NC_016677  ATCCTATTTTTGTTCTTACACCCATGCAATAGAGAGCGAGTGGGAAAAGA

O.sativa_Japonica_AY522330     GAGGTTACTTTTTTTCATTTTTCCCTTAAAAAATAGGCTTTCTTGGAAAT
O.australiensis_GU592209       GAGGTTACTTTTTTTCATTTTTCCCTTAAAAGATAGGATTTCTTGGAAAT
O.rufipogon_NC_022668          GAGGTTACTTTTTTTCATTTTTCCCTTAAAAAATAGGCTTTCTTGGAAAT
O.rufipogon_NC_017835          GAGGTTACTTTTTTTCATTTTTCCCTTAAAAAATAGGCTTTCTTGGAAAT
O.nivara_NC_005973             ---------------CATTTTTCCCTTAAAAAATAGGCTTTCTTGGAAAT
O.sativa.Indica_NC_008155      ---------------CATTTTTCCCTTAAAAAATAGGCTTTCTTGGAAAT
O.meridionalis_NC_016927       GAGGTTACTTTTTTTCATTTTTCCCTTAAAAAATAGGCTTTCTTGGAAAT
O.australiensis_KJ830774       GAGGTTACTTTTTTTCATTTTTCCCTTAAAAGATAGGATTTCTTGGAAAT
Leersia.tisserantii_NC_016677  GAGGTTACTTTTTT-CATTTTTGCCTTAAAAGATAGGCTTTCTTGGAAAT

O.sativa_Japonica_AY522330     AGGAATCATGGAATAATCCTGAATTCCAATGTTTATTTCTATAGTATAAG
O.australiensis_GU592209       AGAAATCATGGAATAATCCTGAATTCCAATGTTTATTTCTATAGTATAAG
O.rufipogon_NC_022668          AGGAATCATGGAATAATCCTGAATTCCAATGTTTATTTCTATAGTATAAG
O.rufipogon_NC_017835          AGGAATCATGGAATAATCCTGAATTCCAATGTTTATTTCTATAGTATAAG
O.nivara_NC_005973             AGGAATCATGGAATAATCCTGAATTCCAATGTTTATTTCTATAGTATAAG
O.sativa.Indica_NC_008155      AGGAATCATGGAATAATCCTGAATTCCAATGTTTATTTCTATAGTATAAG
O.meridionalis_NC_016927       AGGAATCATGGAATAATCCTGAATTCCAATGTTTATTTCTATAGTATAAG
O.australiensis_KJ830774       AGAAATCATGGAATAATCCTGAATTCCAATGTTTATTTCTATAGTATAAG
Leersia.tisserantii_NC_016677  AGGAATCATGGAATAATCCTGAATTCCAATGTTTATTTCTATAGTATAAG

O.sativa_Japonica_AY522330     AAAAACTAATTGAATCAAATTCATGGATTTACCACGACCTCGGCTGTGAC
O.australiensis_GU592209       AAAAACTAATTGAATCAAATTCATGGATTTACCACGACCTCGGTTGTGAC
O.rufipogon_NC_022668          AAAAACTAATTGAATCAAATTCATGGATTTACCACGACCTCGGCTGTGAC
O.rufipogon_NC_017835          AAAAACTAATTGAATCAAATTCATGGATTTACCACGACCTCGGCTGTGAC
O.nivara_NC_005973             AAAAACTAATTGAATCAAATTCATGGATTTACCACGACCTCGGCTGTGAC
O.sativa.Indica_NC_008155      AAAAACTAATTGAATCAAATTCATGGATTTACCACGACCTCGGCTGTGAC
O.meridionalis_NC_016927       AAAAACTAATTGAATCAAATTCATGGATTTACCACGACCTCGGCTGTGAC
O.australiensis_KJ830774       AAAAACTAATTGAATCAAATTCATGGATTTACCACGACCTCGGTTGTGAC
Leersia.tisserantii_NC_016677  AAAAACTAATTGAATCTAATTCATGGATTTACCCCGACCTCGGTTGTGAC

O.sativa_Japonica_AY522330     CCCATAGATAAAAATGCAAAATTTCTATCTTCGAGACCATTGAAAAAAGG
O.australiensis_GU592209       CCCATAGATAAAAATGCAAAATTTCTATCTTCGAGACCATTGAAAAAAGG
O.rufipogon_NC_022668          CCCATAGATAAAAATGCAAAATTTCTATCTTCGAGACCATTGAAAAAAGG
O.rufipogon_NC_017835          CCCATAGATAAAAATGCAAAATTTCTATCTTCGAGACCATTGAAAAAAGG
O.nivara_NC_005973             CCCATAGATAAAAATGCAAAATTTCTATCTTCGAGACCATTGAAAAAAGG
O.sativa.Indica_NC_008155      CCCATAGATAAAAATGCAAAATTTCTATCTTCGAGACCATTGAAAAAAGG
O.meridionalis_NC_016927       CCCATAGATAAAAATGCAAAATTTCTATCTTCGAGACCATTGAAAAAAGG
O.australiensis_KJ830774       CCCATAGATAAAAATGCAAAATTTCTATCTTCGAGACCATTGAAAAAAGG
Leersia.tisserantii_NC_016677  CCCATGGATAAAAATGCAAAATTTCTATCTTCGAGACCATTGAAAAAGGG

O.sativa_Japonica_AY522330     CATTGAACGAGAAAAAA-TCGTCCACAGATAATC----TATCGTATGCCT
O.australiensis_GU592209       CATTGAACGAGAAAAAA-TCGTCCACAGATAATC----TATCGTATGCCT
O.rufipogon_NC_022668          CATTGAACGAGAAAAAA-TCGTCCACAGATAATC----TATCGTATGCCT
O.rufipogon_NC_017835          CATTGAACGAGAAAAAA-TCGTCCACAGATAATC----TATCGTATGCCT
O.nivara_NC_005973             CATTGAACGAGAAAAAA-TCGTCCACAGATAATC----TATCGTATGCCT
O.sativa.Indica_NC_008155      CATTGAACGAGAAAAAA-TCGTCCACAGATAATC----TATCGTATGCCT
O.meridionalis_NC_016927       CATTGAACGAGAAAAAA-TCGTCCACAGATAATC----TATCGTATGCCT
O.australiensis_KJ830774       CATTGAACGAGAAAAAACTCGTCCACAGATAATCAAAGTATCGTATGCCT
Leersia.tisserantii_NC_016677  CATTGAACGAGAAAAAAATCGTCCACAGATAATCAAACTATCGTATGCCT

O.sativa_Japonica_AY522330     TGGAAGTGATATAAGGTGCTCGGAAATGGTTGAAGTAATTGAATAGGAGG
O.australiensis_GU592209       TGGAAATGATATAAGGTGCTCGGAAATGGTTGAAGTAATTGAATAGGAGG
O.rufipogon_NC_022668          TGGAAGTGATATAAGGTGCTCGGAAATGGTTGAAGTAATTGAATAGGAGG
O.rufipogon_NC_017835          TGGAAGTGATATAAGGTGCTCGGAAATGGTTGAAGTAATTGAATAGGAGG
O.nivara_NC_005973             TGGAAGTGATATAAGGTGCTCGGAAATGGTTGAAGTAATTGAATAGGAGG
O.sativa.Indica_NC_008155      TGGAAGTGATATAAGGTGCTCGGAAATGGTTGAAGTAATTGAATAGGAGG
O.meridionalis_NC_016927       TGGAAGTGATATAAGGTGCTCGGAAATGGTTGAAGTAATTGAATAGGAGG
O.australiensis_KJ830774       TGGAAATGATATAAGGTGCTCGGAAATGGTTGAAGTAATTGAATAGGAGG
Leersia.tisserantii_NC_016677  TGGAAGTGATATAAGGTGCTCGGAAATGGTTGAAGTAATTGAATAGGAGG

O.sativa_Japonica_AY522330     ATCACTATGACTATAGCCCTTGGTAGAGTTACTAAAGAAGAAAATGATTT
O.australiensis_GU592209       ATAACTATGACTATAGCCCTTGGTAGAGTTACTAAAGAAGAAAATGATTT
O.rufipogon_NC_022668          ATCACTATGACTATAGCCCTTGGTAGAGTTACTAAAGAAGAAAATGATTT
O.rufipogon_NC_017835          ATCACTATGACTATAGCCCTTGGTAGAGTTACTAAAGAAGAAAATGATTT
O.nivara_NC_005973             ATCACTATGACTATAGCCCTTGGTAGAGTTACTAAAGAAGAAAATGATTT
O.sativa.Indica_NC_008155      ATCACTATGACTATAGCCCTTGGTAGAGTTACTAAAGAAGAAAATGATTT
O.meridionalis_NC_016927       ATCACTATGACTATAGCCCTTGGTAGAGTTACTAAAGAAGAAAATGATTT
O.australiensis_KJ830774       ATAACTATGACTATAGCCCTTGGTAGAGTTACTAAAGAAGAAAATGATTT
Leersia.tisserantii_NC_016677  ATCACTATGACTATAGCCCTTGGTAGAGTTACTAAAGAAGAAAATGATTT

O.sativa_Japonica_AY522330     ATTTGATATTATGGACGACTGGTTACGAAGGGACCGTTTTGTTTTTGTAG
O.australiensis_GU592209       ATTTGATATTATGGACGACTGGTTACGAAGGGATCGTTTTGTTTTTGTAG
O.rufipogon_NC_022668          ATTTGATATTATGGACGACTGGTTACGAAGGGACCGTTTTGTTTTTGTAG
O.rufipogon_NC_017835          ATTTGATATTATGGACGACTGGTTACGAAGGGACCGTTTTGTTTTTGTAG
O.nivara_NC_005973             ATTTGATATTATGGACGACTGGTTACGAAGGGACCGTTTTGTTTTTGTAG
O.sativa.Indica_NC_008155      ATTTGATATTATGGACGACTGGTTACGAAGGGACCGTTTTGTTTTTGTAG
O.meridionalis_NC_016927       ATTTGATATTATGGACGACTGGTTACGAAGGGACCGTTTTGTTTTTGTAG
O.australiensis_KJ830774       ATTTGATATTATGGACGACTGGTTACGAAGGGATCGTTTTGTTTTTGTAG
Leersia.tisserantii_NC_016677  ATTTGATATTATGGACGACTGGTTACGAAGGGACCGTTTCGTTTTTGTAG

O.sativa_Japonica_AY522330     GATGGTCTGGCCTATTGCTTTTTCCTTGTGCTTATTTCGCTTTAGGAGGT
O.australiensis_GU592209       GATGGTCTGGTCTATTGCTTTTTCCTTGTGCTTATTTCGCTTTAGGAGGT
O.rufipogon_NC_022668          GATGGTCTGGCCTATTGCTTTTTCCTTGTGCTTATTTCGCTTTAGGAGGT
O.rufipogon_NC_017835          GATGGTCTGGCCTATTGCTTTTTCCTTGTGCTTATTTCGCTTTAGGAGGT
O.nivara_NC_005973             GATGGTCTGGCCTATTGCTTTTTCCTTGTGCTTATTTCGCTTTAGGAGGT
O.sativa.Indica_NC_008155      GATGGTCTGGCCTATTGCTTTTTCCTTGTGCTTATTTCGCTTTAGGAGGT
O.meridionalis_NC_016927       GATGGTCTGGCCTATTGCTTTTTCCTTGTGCTTATTTCGCTTTAGGAGGT
O.australiensis_KJ830774       GATGGTCTGGTCTATTGCTTTTTCCTTGTGCTTATTTCGCTTTAGGAGGT
Leersia.tisserantii_NC_016677  GATGGTCCGGCCTATTGCTTTTTCCTTGCGCTTATTTCGCTTTAGGAGGT

O.sativa_Japonica_AY522330     TGGTTTACAGGGACAACTTTTGTAACTTCTTGGTATACCCATGGATTGGC
O.australiensis_GU592209       TGGTTTACAGGGACAACTTTTGTAACTTCTTGGTATACCCATGGATTGGC
O.rufipogon_NC_022668          TGGTTTACAGGGACAACTTTTGTAACTTCTTGGTATACCCATGGATTGGC
O.rufipogon_NC_017835          TGGTTTACAGGGACAACTTTTGTAACTTCTTGGTATACCCATGGATTGGC
O.nivara_NC_005973             TGGTTTACAGGGACAACTTTTGTAACTTCTTGGTATACCCATGGATTGGC
O.sativa.Indica_NC_008155      TGGTTTACAGGGACAACTTTTGTAACTTCTTGGTATACCCATGGATTGGC
O.meridionalis_NC_016927       TGGTTTACAGGGACAACTTTTGTAACTTCTTGGTATACCCATGGATTGGC
O.australiensis_KJ830774       TGGTTTACAGGGACAACTTTTGTAACTTCTTGGTATACCCATGGATTGGC
Leersia.tisserantii_NC_016677  TGGTTTACAGGGACAACTTTTGTAACTTCTTGGTATACCCATGGATTGGC

O.sativa_Japonica_AY522330     GAGTTCCTATTTGGAAGGTTGCAATTTCTTAACCGCAGCAGTTTCCACCC
O.australiensis_GU592209       GAGTTCCTATTTGGAAGGTTGCAATTTCTTAACCGCAGCAGTTTCCACCC
O.rufipogon_NC_022668          GAGTTCCTATTTGGAAGGTTGCAATTTCTTAACCGCAGCAGTTTCCACCC
O.rufipogon_NC_017835          GAGTTCCTATTTGGAAGGTTGCAATTTCTTAACCGCAGCAGTTTCCACCC
O.nivara_NC_005973             GAGTTCCTATTTGGAAGGTTGCAATTTCTTAACCGCAGCAGTTTCCACCC
O.sativa.Indica_NC_008155      GAGTTCCTATTTGGAAGGTTGCAATTTCTTAACCGCAGCAGTTTCCACCC
O.meridionalis_NC_016927       GAGTTCCTATTTGGAAGGTTGCAATTTCTTAACCGCAGCAGTTTCCACCC
O.australiensis_KJ830774       GAGTTCCTATTTGGAAGGTTGCAATTTCTTAACCGCAGCAGTTTCCACCC
Leersia.tisserantii_NC_016677  GAGTTCCTATTTGGAAGGTTGCAATTTCTTAACCGCAGCAGTTTCTACCC

O.sativa_Japonica_AY522330     CTGCCAATAGTTTAGCACACTCTTTGTTGCTACTATGGGGCCCGGAAGCA
O.australiensis_GU592209       CTGCCAATAGTTTAGCACACTCTTTGTTGCTACTATGGGGCCCGGAAGCA
O.rufipogon_NC_022668          CTGCCAATAGTTTAGCACACTCTTTGTTGCTACTATGGGGCCCGGAAGCA
O.rufipogon_NC_017835          CTGCCAATAGTTTAGCACACTCTTTGTTGCTACTATGGGGCCCGGAAGCA
O.nivara_NC_005973             CTGCCAATAGTTTAGCACACTCTTTGTTGCTACTATGGGGCCCGGAAGCA
O.sativa.Indica_NC_008155      CTGCCAATAGTTTAGCACACTCTTTGTTGCTACTATGGGGCCCGGAAGCA
O.meridionalis_NC_016927       CTGCCAATAGTTTAGCACACTCTTTGTTGCTACTATGGGGCCCGGAAGCA
O.australiensis_KJ830774       CTGCCAATAGTTTAGCACACTCTTTGTTGCTACTATGGGGCCCGGAAGCA
Leersia.tisserantii_NC_016677  CTGCAAATAGTTTAGCACACTCTTTGTTGCTACTATGGGGCCCAGAAGCA

O.sativa_Japonica_AY522330     CAAGGGGATTTTACTCGTTGGTGTCAATTAGGTGGTCTGTGGACTTTTGT
O.australiensis_GU592209       CAAGGGGATTTTACTCGTTGGTGTCAATTAGGTGGTCTGTGGACTTTTGT
O.rufipogon_NC_022668          CAAGGGGATTTTACTCGTTGGTGTCAATTAGGTGGTCTGTGGACTTTTGT
O.rufipogon_NC_017835          CAAGGGGATTTTACTCGTTGGTGTCAATTAGGTGGTCTGTGGACTTTTGT
O.nivara_NC_005973             CAAGGGGATTTTACTCGTTGGTGTCAATTAGGTGGTCTGTGGACTTTTGT
O.sativa.Indica_NC_008155      CAAGGGGATTTTACTCGTTGGTGTCAATTAGGTGGTCTGTGGACTTTTGT
O.meridionalis_NC_016927       CAAGGGGATTTTACTCGTTGGTGTCAATTAGGTGGTCTGTGGACTTTTGT
O.australiensis_KJ830774       CAAGGGGATTTTACTCGTTGGTGTCAATTAGGTGGTCTGTGGACTTTTGT
Leersia.tisserantii_NC_016677  CAAGGGGATTTTACTCGTTGGTGTCAATTAGGTGGTCTGTGGACTTTTGT

O.sativa_Japonica_AY522330     TGCTCTCCATGGGGCTTTTGCACTAATAGGTTTCATGTTACGTCAATTTG
O.australiensis_GU592209       TGCTCTCCATGGGGCTTTTGCACTAATAGGTTTCATGTTACGTCAATTTG
O.rufipogon_NC_022668          TGCTCTCCATGGGGCTTTTGCACTAATAGGTTTCATGTTACGTCAATTTG
O.rufipogon_NC_017835          TGCTCTCCATGGGGCTTTTGCACTAATAGGTTTCATGTTACGTCAATTTG
O.nivara_NC_005973             TGCTCTCCATGGGGCTTTTGCACTAATAGGTTTCATGTTACGTCAATTTG
O.sativa.Indica_NC_008155      TGCTCTCCATGGGGCTTTTGCACTAATAGGTTTCATGTTACGTCAATTTG
O.meridionalis_NC_016927       TGCTCTCCATGGGGCTTTTGCACTAATAGGTTTCATGTTACGTCAATTTG
O.australiensis_KJ830774       TGCTCTCCATGGGGCTTTTGCACTAATAGGTTTCATGTTACGTCAATTTG
Leersia.tisserantii_NC_016677  TGCTCTTCATGGGGCTTTTGCACTAATAGGTTTCATGTTACGTCAATTTG

O.sativa_Japonica_AY522330     AACTTGCTCGGTCTGTTCAATTGCGGCCTTATAATGCAATTTCATTCTCT
O.australiensis_GU592209       AACTTGCTCGGTCTGTTCAATTGCGGCCTTATAATGCAATTTCATTCTCT
O.rufipogon_NC_022668          AACTTGCTCGGTCTGTTCAATTGCGACCTTATAATGCAATTTCATTCTCT
O.rufipogon_NC_017835          AACTTGCTCGGTCTGTTCAATTGCGGCCTTATAATGCAATTTCATTCTCT
O.nivara_NC_005973             AACTTGCTCGGTCTGTTCAATTGCGGCCTTATAATGCAATTTCATTCTCT
O.sativa.Indica_NC_008155      AACTTGCTCGGTCTGTTCAATTGCGGCCTTATAATGCAATTTCATTCTCT
O.meridionalis_NC_016927       AACTTGCTCGGTCTGTTCAATTGCGGCCTTATAATGCAATTTCATTCTCT
O.australiensis_KJ830774       AACTTGCTCGGTCTGTTCAATTGCGGCCTTATAATGCAATTTCATTCTCT
Leersia.tisserantii_NC_016677  AACTTGCTCGGTCTGTTCAATTGCGACCTTATAATGCAATTTCATTCTCT

O.sativa_Japonica_AY522330     GGCCCAATCGCTGTTTTTGTTTCCGTATTCCTGATTTATCCACTGGGGCA
O.australiensis_GU592209       GGCCCAATCGCTGTTTTTGTTTCCGTATTCCTGATTTATCCACTGGGGCA
O.rufipogon_NC_022668          GGCCCAATCGCTGTTTTTGTTTCCGTATTCCTGATTTATCCACTGGGGCA
O.rufipogon_NC_017835          GGCCCAATCGCTGTTTTTGTTTCCGTATTCCTGATTTATCCACTGGGGCA
O.nivara_NC_005973             GGCCCAATCGCTGTTTTTGTTTCCGTATTCCTGATTTATCCACTGGGGCA
O.sativa.Indica_NC_008155      GGCCCAATCGCTGTTTTTGTTTCCGTATTCCTGATTTATCCACTGGGGCA
O.meridionalis_NC_016927       GGCCCAATCGCTGTTTTTGTTTCCGTATTCCTGATTTATCCACTGGGGCA
O.australiensis_KJ830774       GGCCCAATCGCTGTTTTTGTTTCCGTATTCCTGATTTATCCACTGGGGCA
Leersia.tisserantii_NC_016677  GGCCCAATCGCTGTTTTTGTTTCCGTATTCCTGATTTATCCACTGGGGCA

O.sativa_Japonica_AY522330     ATCCGGTTGGTTCTTTGCGCCGAGTTTTGGCGTAGCAGCGATATTTCGAT
O.australiensis_GU592209       ATCCGGTTGGTTCTTTGCGCCGAGTTTTGGCGTAGCAGCGATATTTCGAT
O.rufipogon_NC_022668          ATCCGGTTGGTTCTTTGCGCCGAGTTTTGGCGTAGCAGCGATATTTCGAT
O.rufipogon_NC_017835          ATCCGGTTGGTTCTTTGCGCCGAGTTTTGGCGTAGCAGCGATATTTCGAT
O.nivara_NC_005973             ATCCGGTTGGTTCTTTGCGCCGAGTTTTGGCGTAGCAGCGATATTTCGAT
O.sativa.Indica_NC_008155      ATCCGGTTGGTTCTTTGCGCCGAGTTTTGGCGTAGCAGCGATATTTCGAT
O.meridionalis_NC_016927       ATCCGGTTGGTTCTTTGCGCCGAGTTTTGGCGTAGCAGCGATATTTCGAT
O.australiensis_KJ830774       ATCCGGTTGGTTCTTTGCGCCGAGTTTTGGCGTAGCAGCGATATTTCGAT
Leersia.tisserantii_NC_016677  ATCCGGTTGGTTCTTTGCGCCGAGTTTTGGCGTAGCAGCGATATTTCGAT

O.sativa_Japonica_AY522330     TCATCCTCTTCTTCCAAGGATTTCATAATTGGACGTTGAACCCATTTCAT
O.australiensis_GU592209       TCATCCTCTTCTTCCAAGGATTTCATAATTGGACGTTGAACCCATTTCAT
O.rufipogon_NC_022668          TCATCCTCTTCTTCCAAGGATTTCATAATTGGACGTTGAACCCATTTCAT
O.rufipogon_NC_017835          TCATCCTCTTCTTCCAAGGATTTCATAATTGGACGTTGAACCCATTTCAT
O.nivara_NC_005973             TCATCCTCTTCTTCCAAGGATTTCATAATTGGACGTTGAACCCATTTCAT
O.sativa.Indica_NC_008155      TCATCCTCTTCTTCCAAGGATTTCATAATTGGACGTTGAACCCATTTCAT
O.meridionalis_NC_016927       TCATCCTCTTCTTCCAAGGATTTCATAATTGGACGTTGAACCCATTTCAT
O.australiensis_KJ830774       TCATCCTCTTCTTCCAAGGATTTCATAATTGGACGTTGAACCCATTTCAT
Leersia.tisserantii_NC_016677  TCATCCTCTTCTTCCAAGGATTTCATAATTGGACGTTGAACCCATTTCAT

O.sativa_Japonica_AY522330     ATGATGGGAGTTGCCGGAGTATTAGGCGCGGCTCTGCTATGCGCTATTCA
O.australiensis_GU592209       ATGATGGGAGTTGCCGGAGTATTAGGCGCGGCTCTGCTATGCGCTATTCA
O.rufipogon_NC_022668          ATGATGGGAGTTGCCGGAGTATTAGGCGCGGCTCTGCTATGCGCTATTCA
O.rufipogon_NC_017835          ATGATGGGAGTTGCCGGAGTATTAGGCGCGGCTCTGCTATGCGCTATTCA
O.nivara_NC_005973             ATGATGGGAGTTGCCGGAGTATTAGGCGCGGCTCTGCTATGCGCTATTCA
O.sativa.Indica_NC_008155      ATGATGGGAGTTGCCGGAGTATTAGGCGCGGCTCTGCTATGCGCTATTCA
O.meridionalis_NC_016927       ATGATGGGAGTTGCCGGAGTATTAGGCGCGGCTCTGCTATGCGCTATTCA
O.australiensis_KJ830774       ATGATGGGAGTTGCCGGAGTATTAGGCGCGGCTCTGCTATGCGCTATTCA
Leersia.tisserantii_NC_016677  ATGATGGGAGTTGCCGGAGTATTAGGCGCGGCTCTGCTATGCGCTATTCA

O.sativa_Japonica_AY522330     TGGGGCAACCGTGGAAAACACTCTATTTGAGGACGGTGATGGTGCAAATA
O.australiensis_GU592209       TGGGGCAACCGTGGAAAACACTCTATTTGAGGACGGTGATGGTGCAAATA
O.rufipogon_NC_022668          TGGGGCAACCGTGGAAAACACTCTATTTGAGGACGGTGATGGTGCAAATA
O.rufipogon_NC_017835          TGGGGCAACCGTGGAAAACACTCTATTTGAGGACGGTGATGGTGCAAATA
O.nivara_NC_005973             TGGGGCAACCGTGGAAAACACTCTATTTGAGGACGGTGATGGTGCAAATA
O.sativa.Indica_NC_008155      TGGGGCAACCGTGGAAAACACTCTATTTGAGGACGGTGATGGTGCAAATA
O.meridionalis_NC_016927       TGGGGCAACCGTGGAAAACACTCTATTTGAGGACGGTGATGGTGCAAATA
O.australiensis_KJ830774       TGGGGCAACCGTGGAAAACACTCTATTTGAGGACGGTGATGGTGCAAATA
Leersia.tisserantii_NC_016677  TGGCGCAACCGTGGAAAACACTCTATTTGAGGACGGTGATGGTGCAAATA

O.sativa_Japonica_AY522330     CCTTCCGCGCTTTTAACCCAACTCAAGCTGAAGAAACTTATTCAATGGTC
O.australiensis_GU592209       CCTTCCGCGCTTTTAACCCAACTCAAGCCGAAGAAACTTATTCAATGGTC
O.rufipogon_NC_022668          CCTTCCGCGCTTTTAACCCAACTCAAGCTGAAGAAACTTATTCAATGGTC
O.rufipogon_NC_017835          CCTTCCGCGCTTTTAACCCAACTCAAGCTGAAGAAACTTATTCAATGGTC
O.nivara_NC_005973             CCTTCCGCGCTTTTAACCCAACTCAAGCTGAAGAAACTTATTCAATGGTC
O.sativa.Indica_NC_008155      CCTTCCGCGCTTTTAACCCAACTCAAGCTGAAGAAACTTATTCAATGGTC
O.meridionalis_NC_016927       CCTTCCGCGCTTTTAACCCAACTCAAGCTGAAGAAACTTATTCAATGGTC
O.australiensis_KJ830774       CCTTCCGCGCTTTTAACCCAACTCAAGCCGAAGAAACTTATTCAATGGTC
Leersia.tisserantii_NC_016677  CCTTCCGCGCTTTTAACCCAACTCAAGCTGAAGAAACTTATTCAATGGTC

O.sativa_Japonica_AY522330     ACCGCTAATCGCTTTTGGTCCCAAATCTTTGGTGTTGCTTTTTCCAATAA
O.australiensis_GU592209       ACCGCTAATCGCTTTTGGTCCCAAATCTTTGGTGTTGCTTTTTCCAATAA
O.rufipogon_NC_022668          ACCGCTAATCGCTTTTGGTCCCAAATCTTTGGTGTTGCTTTTTCCAATAA
O.rufipogon_NC_017835          ACCGCTAATCGCTTTTGGTCCCAAATCTTTGGTGTTGCTTTTTCCAATAA
O.nivara_NC_005973             ACCGCTAATCGCTTTTGGTCCCAAATCTTTGGTGTTGCTTTTTCCAATAA
O.sativa.Indica_NC_008155      ACCGCTAATCGCTTTTGGTCCCAAATCTTTGGTGTTGCTTTTTCCAATAA
O.meridionalis_NC_016927       ACCGCTAATCGCTTTTGGTCCCAAATCTTTGGTGTTGCTTTTTCCAATAA
O.australiensis_KJ830774       ACCGCTAATCGCTTTTGGTCCCAAATCTTTGGTGTTGCTTTTTCCAATAA
Leersia.tisserantii_NC_016677  ACTGCTAATCGCTTTTGGTCCCAAATCTTTGGTGTTGCTTTTTCCAATAA

O.sativa_Japonica_AY522330     ACGTTGGTTACATTTCTTTATGCTATTTGTACCGGTCACCGGTTTATGGA
O.australiensis_GU592209       ACGTTGGTTACATTTCTTTATGCTATTTGTACCGGTCACCGGTTTATGGA
O.rufipogon_NC_022668          ACGTTGGTTACATTTCTTTATGCTATTTGTACCGGTCACCGGTTTATGGA
O.rufipogon_NC_017835          ACGTTGGTTACATTTCTTTATGCTATTTGTACCGGTCACCGGTTTATGGA
O.nivara_NC_005973             ACGTTGGTTACATTTCTTTATGCTATTTGTACCGGTCACCGGTTTATGGA
O.sativa.Indica_NC_008155      ACGTTGGTTACATTTCTTTATGCTATTTGTACCGGTCACCGGTTTATGGA
O.meridionalis_NC_016927       ACGTTGGTTACATTTCTTTATGCTATTTGTACCGGTCACCGGTTTATGGA
O.australiensis_KJ830774       ACGTTGGTTACATTTCTTTATGCTATTTGTACCGGTCACCGGTTTATGGA
Leersia.tisserantii_NC_016677  ACGTTGGTTACATTTCTTTATGCTATTTGTACCGGTCACCGGTTTATGGA

O.sativa_Japonica_AY522330     TGAGTGCTATTGGCGTAGTCGGCCTGGCTCTGAACCTACGTGCCTATGAC
O.australiensis_GU592209       TGAGTGCTATTGGCGTAGTCGGCCTGGCTCTGAACCTACGTGCCTATGAC
O.rufipogon_NC_022668          TGAGTGCTATTGGCGTAGTCGGCCTGGCTCTGAACCTACGTGCCTATGAC
O.rufipogon_NC_017835          TGAGTGCTATTGGCGTAGTCGGCCTGGCTCTGAACCTACGTGCCTATGAC
O.nivara_NC_005973             TGAGTGCTATTGGCGTAGTCGGCCTGGCTCTGAACCTACGTGCCTATGAC
O.sativa.Indica_NC_008155      TGAGTGCTATTGGCGTAGTCGGCCTGGCTCTGAACCTACGTGCCTATGAC
O.meridionalis_NC_016927       TGAGTGCTATTGGCGTAGTCGGCCTGGCTCTGAACCTACGTGCCTATGAC
O.australiensis_KJ830774       TGAGTGCTATTGGCGTAGTCGGCCTGGCTCTGAACCTACGTGCCTATGAC
Leersia.tisserantii_NC_016677  TGAGTGCTATTGGCGTAGTCGGCCTGGCTCTGAACCTACGTGCCTATGAC

O.sativa_Japonica_AY522330     TTCGTTTCCCAGGAAATCCGTGCAGCGGAAGATCCTGAATTTGAGACTTT
O.australiensis_GU592209       TTCGTTTCCCAGGAAATCCGTGCAGCGGAAGATCCTGAATTTGAGACTTT
O.rufipogon_NC_022668          TTCGTTTCCCAGGAAATCCGTGCAGCGGAAGATCCTGAATTTGAGACTTT
O.rufipogon_NC_017835          TTCGTTTCCCAGGAAATCCGTGCAGCGGAAGATCCTGAATTTGAGACTTT
O.nivara_NC_005973             TTCGTTTCCCAGGAAATCCGTGCAGCGGAAGATCCTGAATTTGAGACTTT
O.sativa.Indica_NC_008155      TTCGTTTCCCAGGAAATCCGTGCAGCGGAAGATCCTGAATTTGAGACTTT
O.meridionalis_NC_016927       TTCGTTTCCCAGGAAATCCGTGCAGCGGAAGATCCTGAATTTGAGACTTT
O.australiensis_KJ830774       TTCGTTTCCCAGGAAATCCGTGCAGCGGAAGATCCTGAATTTGAGACTTT
Leersia.tisserantii_NC_016677  TTCGTTTCCCAGGAAATCCGTGCAGCGGAAGATCCTGAATTTGAGACTTT

O.sativa_Japonica_AY522330     CTACACCAAAAATATTCTTTTAAACGAGGGTATTCGTGCGTGGATGGCAG
O.australiensis_GU592209       CTACACCAAAAATATTCTTTTAAACGAGGGTATTCGTGCGTGGATGGCAG
O.rufipogon_NC_022668          CTACACCAAAAATATTCTTTTAAACGAGGGTATTCGTGCGTGGATGGCAG
O.rufipogon_NC_017835          CTACACCAAAAATATTCTTTTAAACGAGGGTATTCGTGCGTGGATGGCAG
O.nivara_NC_005973             CTACACCAAAAATATTCTTTTAAACGAGGGTATTCGTGCGTGGATGGCAG
O.sativa.Indica_NC_008155      CTACACCAAAAATATTCTTTTAAACGAGGGTATTCGTGCGTGGATGGCAG
O.meridionalis_NC_016927       CTACACCAAAAATATTCTTTTAAACGAGGGTATTCGTGCGTGGATGGCAG
O.australiensis_KJ830774       CTACACCAAAAATATTCTTTTAAACGAGGGTATTCGTGCGTGGATGGCAG
Leersia.tisserantii_NC_016677  CTACACCAAAAATATTCTTTTAAACGAGGGTATTCGTGCGTGGATGGCAG

O.sativa_Japonica_AY522330     CTCAGGATCAGCCTCATGAAAATCTTATATTCCCTGAGGAGGTTCTACCA
O.australiensis_GU592209       CTCAGGATCAGCCTCATGAAAATCTTATATTCCCTGAGGAGGTTCTACCA
O.rufipogon_NC_022668          CTCAGGATCAGCCTCATGAAAATCTTATATTCCCTGAGGAGGTTCTACCA
O.rufipogon_NC_017835          CTCAGGATCAGCCTCATGAAAATCTTATATTCCCTGAGGAGGTTCTACCA
O.nivara_NC_005973             CTCAGGATCAGCCTCATGAAAATCTTATATTCCCTGAGGAGGTTCTACCA
O.sativa.Indica_NC_008155      CTCAGGATCAGCCTCATGAAAATCTTATATTCCCTGAGGAGGTTCTACCA
O.meridionalis_NC_016927       CTCAGGATCAGCCTCATGAAAATCTTATATTCCCTGAGGAGGTTCTACCA
O.australiensis_KJ830774       CTCAGGATCAGCCTCATGAAAATCTTATATTCCCTGAGGAGGTTCTACCA
Leersia.tisserantii_NC_016677  CTCAGGATCAGCCTCATGAAAATCTTATATTCCCTGAGGAGGTTCTACCA

O.sativa_Japonica_AY522330     CGTGGAAACGCTCTTTAATGGAACTTTTGTTTTAGCTGGTCGTGACCAAG
O.australiensis_GU592209       CGTGGAAACGCTCTTTAATGGAACTTTCGTTTTAGCTGGTCGTGACCAAG
O.rufipogon_NC_022668          CGTGGAAACGCTCTTTAATGGAACTTTTGTTTTAGCTGGTCGTGACCAAG
O.rufipogon_NC_017835          CGTGGAAACGCTCTTTAATGGAACTTTTGTTTTAGCTGGTCGTGACCAAG
O.nivara_NC_005973             CGTGGAAACGCTCTTTAATGGAACTTTTGTTTTAGCTGGTCGTGACCAAG
O.sativa.Indica_NC_008155      CGTGGAAACGCTCTTTAATGGAACTTTTGTTTTAGCTGGTCGTGACCAAG
O.meridionalis_NC_016927       CGTGGAAACGCTCTTTAATGGAACTTTTGTTTTAGCTGGTCGTGACCAAG
O.australiensis_KJ830774       CGTGGAAACGCTCTTTAATGGAACTTTCGTTTTAGCTGGTCGTGACCAAG
Leersia.tisserantii_NC_016677  CGTGGAAACGCTCTTTAATGGAACTTTCGTTTTAGCTGGTCGTGACCAAG

O.sativa_Japonica_AY522330     AAACCACCGGTTTTGCTTGGTGGGCCGGGAATGCCAGACTTATCAATTTG
O.australiensis_GU592209       AAACCACCGGTTTTGCTTGGTGGGCCGGGAATGCCAGACTTATCAATTTG
O.rufipogon_NC_022668          AAACCACCGGTTTTGCTTGGTGGGCCGGGAATGCCAGACTTATCAATTTG
O.rufipogon_NC_017835          AAACCACCGGTTTTGCTTGGTGGGCCGGGAATGCCAGACTTATCAATTTG
O.nivara_NC_005973             AAACCACCGGTTTTGCTTGGTGGGCCGGGAATGCCAGACTTATCAATTTG
O.sativa.Indica_NC_008155      AAACCACCGGTTTTGCTTGGTGGGCCGGGAATGCCAGACTTATCAATTTG
O.meridionalis_NC_016927       AAACCACCGGTTTTGCTTGGTGGGCCGGGAATGCCAGACTTATCAATTTG
O.australiensis_KJ830774       AAACCACCGGTTTTGCTTGGTGGGCCGGGAATGCCAGACTTATCAATTTG
Leersia.tisserantii_NC_016677  AAACCACCGGTTTTGCTTGGTGGGCTGGGAATGCCAGACTTATCAATTTG

O.sativa_Japonica_AY522330     TCGGGTAAACTACTTGGAGCTCACGTAGCCCATGCAGGATTAATCGTATT
O.australiensis_GU592209       TCGGGTAAACTACTTGGAGCTCACGTAGCCCATGCAGGATTAATCGTATT
O.rufipogon_NC_022668          TCGGGTAAACTACTTGGAGCTCACGTAGCCCATGCAGGATTAATCGTATT
O.rufipogon_NC_017835          TCGGGTAAACTACTTGGAGCTCACGTAGCCCATGCAGGATTAATCGTATT
O.nivara_NC_005973             TCGGGTAAACTACTTGGAGCTCACGTAGCCCATGCAGGATTAATCGTATT
O.sativa.Indica_NC_008155      TCGGGTAAACTACTTGGAGCTCACGTAGCCCATGCAGGATTAATCGTATT
O.meridionalis_NC_016927       TCGGGTAAACTACTTGGAGCTCACGTAGCCCATGCAGGATTAATCGTATT
O.australiensis_KJ830774       TCGGGTAAACTACTTGGAGCTCACGTAGCCCATGCAGGATTAATCGTATT
Leersia.tisserantii_NC_016677  TCGGGTAAACTACTTGGAGCTCACGTAGCCCATGCAGGATTAATCGTATT

O.sativa_Japonica_AY522330     CTGGGCCGGAGCAATGAACCTATTTGAAGTGGCCCATTTCGTACCAGAAA
O.australiensis_GU592209       CTGGGCCGGAGCAATGAACCTATTTGAAGTGGCCCATTTCGTACCAGAAA
O.rufipogon_NC_022668          CTGGGCCGGAGCAATGAACCTATTTGAAGTGGCCCATTTCGTACCAGAAA
O.rufipogon_NC_017835          CTGGGCCGGAGCAATGAACCTATTTGAAGTGGCCCATTTCGTACCAGAAA
O.nivara_NC_005973             CTGGGCCGGAGCAATGAACCTATTTGAAGTGGCCCATTTCGTACCAGAAA
O.sativa.Indica_NC_008155      CTGGGCCGGAGCAATGAACCTATTTGAAGTGGCCCATTTCGTACCAGAAA
O.meridionalis_NC_016927       CTGGGCCGGAGCAATGAACCTATTTGAAGTGGCCCATTTCGTACCAGAAA
O.australiensis_KJ830774       CTGGGCCGGAGCAATGAACCTATTTGAAGTGGCCCATTTCGTACCAGAAA
Leersia.tisserantii_NC_016677  CTGGGCCGGAGCAATGAACCTATTTGAAGTGGCTCATTTCGTACCAGAAA

O.sativa_Japonica_AY522330     AACCCATGTATGAACAAGGGTTGATTTTACTTCCGCACTTAGCTACTCTA
O.australiensis_GU592209       AACCCATGTATGAACAAGGGTTGATTTTACTTCCGCACTTAGCTACTCTA
O.rufipogon_NC_022668          AACCCATGTATGAACAAGGGTTGATTTTACTTCCGCACTTAGCTACTCTA
O.rufipogon_NC_017835          AACCCATGTATGAACAAGGGTTGATTTTACTTCCGCACTTAGCTACTCTA
O.nivara_NC_005973             AACCCATGTATGAACAAGGGTTGATTTTACTTCCGCACTTAGCTACTCTA
O.sativa.Indica_NC_008155      AACCCATGTATGAACAAGGGTTGATTTTACTTCCGCACTTAGCTACTCTA
O.meridionalis_NC_016927       AACCCATGTATGAACAAGGGTTGATTTTACTTCCGCACTTAGCTACTCTA
O.australiensis_KJ830774       AACCCATGTATGAACAAGGGTTGATTTTACTTCCGCACTTAGCTACTCTA
Leersia.tisserantii_NC_016677  AACCCATGTATGAACAAGGGTTGATTTTACTTCCGCACTTAGCTACTCTA

O.sativa_Japonica_AY522330     GGTTGGGGAGTAGGGCCCGGGGGAGAAGTTCTAGATACTTTTCCGTACTT
O.australiensis_GU592209       GGTTGGGGAGTAGGGCCAGGAGGAGAAGTTCTAGATACTTTTCCGTACTT
O.rufipogon_NC_022668          GGTTGGGGAGTAGGGCCCGGGGGAGAAGTTCTAGATACTTTTCCGTACTT
O.rufipogon_NC_017835          GGTTGGGGAGTAGGGCCCGGGGGAGAAGTTCTAGATACTTTTCCGTACTT
O.nivara_NC_005973             GGTTGGGGAGTAGGGCCCGGGGGAGAAGTTCTAGATACTTTTCCGTACTT
O.sativa.Indica_NC_008155      GGTTGGGGAGTAGGGCCCGGGGGAGAAGTTCTAGATACTTTTCCGTACTT
O.meridionalis_NC_016927       GGTTGGGGAGTAGGGCCCGGGGGAGAAGTTCTAGATACTTTTCCGTACTT
O.australiensis_KJ830774       GGTTGGGGAGTAGGGCCAGGAGGAGAAGTTCTAGATACTTTTCCGTACTT
Leersia.tisserantii_NC_016677  GGTTGGGGAGTAGGGCCAGGGGGAGAAGTTCTAGATACTTTTCCGTACTT

O.sativa_Japonica_AY522330     TGTATCTGGAGTACTTCATCTAATTTCCTCCGCAGTCTTAGGCTTCGGTG
O.australiensis_GU592209       TGTATCTGGAGTACTTCATCTAATTTCCTCCGCAGTCTTAGGCTTCGGTG
O.rufipogon_NC_022668          TGTATCTGGAGTACTTCATCTAATTTCCTCCGCAGTCTTAGGCTTCGGTG
O.rufipogon_NC_017835          TGTATCTGGAGTACTTCATCTAATTTCCTCCGCAGTCTTAGGCTTCGGTG
O.nivara_NC_005973             TGTATCTGGAGTACTTCATCTAATTTCCTCCGCAGTCTTAGGCTTCGGTG
O.sativa.Indica_NC_008155      TGTATCTGGAGTACTTCATCTAATTTCCTCCGCAGTCTTAGGCTTCGGTG
O.meridionalis_NC_016927       TGTATCTGGAGTACTTCATCTAATTTCCTCCGCAGTCTTAGGCTTCGGTG
O.australiensis_KJ830774       TGTATCTGGAGTACTTCATCTAATTTCCTCCGCAGTCTTAGGCTTCGGTG
Leersia.tisserantii_NC_016677  TGTATCTGGAGTACTTCATCTAATTTCCTCCGCAGTCTTAGGCTTTGGTG

O.sativa_Japonica_AY522330     GCATTTATCACGCGCTTCTGGGACCGGAGACTCTTGAAGAATCTTTTCCA
O.australiensis_GU592209       GTATTTATCACGCGCTTCTGGGACCTGAGACTCTTGAAGAATCTTTTCCA
O.rufipogon_NC_022668          GCATTTATCACGCGCTTCTGGGACCGGAGACTCTTGAAGAATCTTTTCCA
O.rufipogon_NC_017835          GCATTTATCACGCGCTTCTGGGACCGGAGACTCTTGAAGAATCTTTTCCA
O.nivara_NC_005973             GCATTTATCACGCGCTTCTGGGACCGGAGACTCTTGAAGAATCTTTTCCA
O.sativa.Indica_NC_008155      GCATTTATCACGCGCTTCTGGGACCGGAGACTCTTGAAGAATCTTTTCCA
O.meridionalis_NC_016927       GCATTTATCACGCGCTTCTGGGACCGGAGACTCTTGAAGAATCTTTTCCA
O.australiensis_KJ830774       GTATTTATCACGCGCTTCTGGGACCTGAGACTCTTGAAGAATCTTTTCCA
Leersia.tisserantii_NC_016677  GCATTTATCACGCGCTTCTGGGACCCGAGACTCTTGAAGAATCTTTTCCA

O.sativa_Japonica_AY522330     TTCTTTGGTTATGTGTGGAAAGATAGAAATAAAATGACTACAATTTTGGG
O.australiensis_GU592209       TTCTTTGGTTATGTGTGGAAAGATAGAAATAAAATGACTACAATTTTGGG
O.rufipogon_NC_022668          TTCTTTGGTTATGTGTGGAAAGATAGAAATAAAATGACTACAATTTTGGG
O.rufipogon_NC_017835          TTCTTTGGTTATGTGTGGAAAGATAGAAATAAAATGACTACAATTTTGGG
O.nivara_NC_005973             TTCTTTGGTTATGTGTGGAAAGATAGAAATAAAATGACTACAATTTTGGG
O.sativa.Indica_NC_008155      TTCTTTGGTTATGTGTGGAAAGATAGAAATAAAATGACTACAATTTTGGG
O.meridionalis_NC_016927       TTCTTTGGTTATGTGTGGAAAGATAGAAATAAAATGACTACAATTTTGGG
O.australiensis_KJ830774       TTCTTTGGTTATGTGTGGAAAGATAGAAATAAAATGACTACAATTTTGGG
Leersia.tisserantii_NC_016677  TTCTTTGGTTATGTATGGAAAGATAGAAATAAAATGACTACAATTTTGGG

O.sativa_Japonica_AY522330     TATTCACCTAATTTTGTTAGGTATAGGTGCTTTTCTTCTAGTACTCAAAG
O.australiensis_GU592209       TATTCACCTAATTTTGTTAGGTATAGGTGCTTTTCTTCTAGTACTCAAAG
O.rufipogon_NC_022668          TATTCACCTAATTTTGTTAGGTATAGGTGCTTTTCTTCTAGTACTCAAAG
O.rufipogon_NC_017835          TATTCACCTAATTTTGTTAGGTATAGGTGCTTTTCTTCTAGTACTCAAAG
O.nivara_NC_005973             TATTCACCTAATTTTGTTAGGTATAGGTGCTTTTCTTCTAGTACTCAAAG
O.sativa.Indica_NC_008155      TATTCACCTAATTTTGTTAGGTATAGGTGCTTTTCTTCTAGTACTCAAAG
O.meridionalis_NC_016927       TATTCACCTAATTTTGTTAGGTATAGGTGCTTTTCTTCTAGTACTCAAAG
O.australiensis_KJ830774       TATTCACCTAATTTTGTTAGGTATAGGTGCTTTTCTTCTAGTACTCAAAG
Leersia.tisserantii_NC_016677  TATTCATTTAATTTTGTTAGGTATAGGTGCTTTTCTTCTAGTACTCAAAG

O.sativa_Japonica_AY522330     CTCTTTATTTTGGCGGTATATATGATACCTGGGCTCCTGGGGGAGGAGAT
O.australiensis_GU592209       CTCTTTATTTTGGCGGTATATATGATACCTGGGCTCCTGGGGGAGGAGAT
O.rufipogon_NC_022668          CTCTTTATTTTGGCGGTATATATGATACCTGGGCTCCTGGGGGAGGAGAT
O.rufipogon_NC_017835          CTCTTTATTTTGGCGGTATATATGATACCTGGGCTCCTGGGGGAGGAGAT
O.nivara_NC_005973             CTCTTTATTTTGGCGGTATATATGATACCTGGGCTCCTGGGGGAGGAGAT
O.sativa.Indica_NC_008155      CTCTTTATTTTGGCGGTATATATGATACCTGGGCTCCTGGGGGAGGAGAT
O.meridionalis_NC_016927       CTCTTTATTTTGGCGGTATATATGATACCTGGGCTCCTGGGGGAGGAGAT
O.australiensis_KJ830774       CTCTTTATTTTGGCGGTATATATGATACCTGGGCTCCTGGGGGAGGAGAT
Leersia.tisserantii_NC_016677  CTCTTTTTTTTGGCGGTATATATGATACCTGGGCTCCTGGAGGAGGAGAT

O.sativa_Japonica_AY522330     GTAAGAAAAATTACCAATTTGACCCTTAGCCCCGGTGTTATATTTGGTTA
O.australiensis_GU592209       GTAAGAAAAATTACCAATTTGACCCTTAGCCCCGGTGTTATATTTGGTTA
O.rufipogon_NC_022668          GTAAGAAAAATTACCAATTTGACCCTTAGCCCCGGTGTTATATTTGGTTA
O.rufipogon_NC_017835          GTAAGAAAAATTACCAATTTGACCCTTAGCCCCGGTGTTATATTTGGTTA
O.nivara_NC_005973             GTAAGAAAAATTACCAATTTGACCCTTAGCCCCGGTGTTATATTTGGTTA
O.sativa.Indica_NC_008155      GTAAGAAAAATTACCAATTTGACCCTTAGCCCCGGTGTTATATTTGGTTA
O.meridionalis_NC_016927       GTAAGAAAAATTACCAATTTGACCCTTAGCCCCGGTGTTATATTTGGTTA
O.australiensis_KJ830774       GTAAGAAAAATTACCAATTTGACCCTTAGCCCCGGTGTTATATTTGGTTA
Leersia.tisserantii_NC_016677  GTAAGAAAAATTACCAATTTGACCCTTAGCCCCAGTGTTATATTTGGTTA

O.sativa_Japonica_AY522330     TTTACTAAAATCCCCTTTTGGGGGAGAGGGTTGGATTGTTAGTGTGGATG
O.australiensis_GU592209       TTTACTAAAATCCCCTTTTGGGGGAGAGGGTTGGATTGTTAGTGTGGATG
O.rufipogon_NC_022668          TTTACTAAAATCCCCTTTTGGGGGAGAGGGTTGGATTGTTAGTGTGGATG
O.rufipogon_NC_017835          TTTACTAAAATCCCCTTTTGGGGGAGAGGGTTGGATTGTTAGTGTGGATG
O.nivara_NC_005973             TTTACTAAAATCCCCTTTTGGGGGAGAGGGTTGGATTGTTAGTGTGGATG
O.sativa.Indica_NC_008155      TTTACTAAAATCCCCTTTTGGGGGAGAGGGTTGGATTGTTAGTGTGGATG
O.meridionalis_NC_016927       TTTACTAAAATCCCCTTTTGGGGGAGAGGGTTGGATTGTTAGTGTGGATG
O.australiensis_KJ830774       TTTACTAAAATCCCCTTTTGGGGGAGAGGGTTGGATTGTTAGTGTGGATG
Leersia.tisserantii_NC_016677  TTTACTAAAATCCCCTTTTGGGGGAGAGGGTTGGATTGTTAGTGTGGATG

O.sativa_Japonica_AY522330     ATTTAGAAGATATAATTGGGGGACATGTATGGTTGGGTTTCATTTGTGTA
O.australiensis_GU592209       ATTTAGAAGATATAATTGGGGGACATGTATGGTTGGGTTTCATTTGTGTA
O.rufipogon_NC_022668          ATTTAGAAGATATAATTGGGGGACATGTATGGTTGGGTTTCATTTGTGTA
O.rufipogon_NC_017835          ATTTAGAAGATATAATTGGGGGACATGTATGGTTGGGTTTCATTTGTGTA
O.nivara_NC_005973             ATTTAGAAGATATAATTGGGGGACATGTATGGTTGGGTTTCATTTGTGTA
O.sativa.Indica_NC_008155      ATTTAGAAGATATAATTGGGGGACATGTATGGTTGGGTTTCATTTGTGTA
O.meridionalis_NC_016927       ATTTAGAAGATATAATTGGGGGACATGTATGGTTGGGTTTCATTTGTGTA
O.australiensis_KJ830774       ATTTAGAAGATATAATTGGGGGACATGTATGGTTGGGTTTCATTTGTGTA
Leersia.tisserantii_NC_016677  ATTTAGAAGATATAATCGGGGGACATGTATGGTTGGGTTTCATTTGTGTA

O.sativa_Japonica_AY522330     TTTGGCGGAATTTGGCATATCTTAACCAAACCCTTCGCATGGGCTCGCCG
O.australiensis_GU592209       TTTGGCGGAATTTGGCATATCTTAACCAAACCCTTCGCATGGGCTCGCCG
O.rufipogon_NC_022668          TTTGGCGGAATTTGGCATATCTTAACCAAACCCTTCGCATGGGCTCGCCG
O.rufipogon_NC_017835          TTTGGCGGAATTTGGCATATCTTAACCAAACCCTTCGCATGGGCTCGCCG
O.nivara_NC_005973             TTTGGCGGAATTTGGCATATCTTAACCAAACCCTTCGCATGGGCTCGCCG
O.sativa.Indica_NC_008155      TTTGGCGGAATTTGGCATATCTTAACCAAACCCTTCGCATGGGCTCGCCG
O.meridionalis_NC_016927       TTTGGCGGAATTTGGCATATCTTAACCAAACCCTTCGCATGGGCTCGCCG
O.australiensis_KJ830774       TTTGGCGGAATTTGGCATATCTTAACCAAACCCTTCGCATGGGCTCGCCG
Leersia.tisserantii_NC_016677  TTTGGCGGAATTTGGCATATCTTAACCAAACCTTTTGCATGGGCTCGCCG

O.sativa_Japonica_AY522330     TGCATTTGTATGGTCTGGAGAAGCTTACTTGTCTTATAGTTTAGGCGCTT
O.australiensis_GU592209       TGCATTTGTATGGTCTGGAGAAGCTTACTTGTCTTATAGTTTAGGCGCTT
O.rufipogon_NC_022668          TGCATTTGTATGGTCTGGAGAAGCTTACTTGTCTTATAGTTTAGGCGCTT
O.rufipogon_NC_017835          TGCATTTGTATGGTCTGGAGAAGCTTACTTGTCTTATAGTTTAGGCGCTT
O.nivara_NC_005973             TGCATTTGTATGGTCTGGAGAAGCTTACTTGTCTTATAGTTTAGGCGCTT
O.sativa.Indica_NC_008155      TGCATTTGTATGGTCTGGAGAAGCTTACTTGTCTTATAGTTTAGGCGCTT
O.meridionalis_NC_016927       TGCATTTGTATGGTCTGGAGAAGCTTACTTGTCTTATAGTTTAGGCGCTT
O.australiensis_KJ830774       TGCATTTGTATGGTCTGGAGAAGCTTACTTGTCTTATAGTTTAGGCGCTT
Leersia.tisserantii_NC_016677  TGCATTTGTATGGTCTGGAGAAGCTTACTTGTCTTATAGTTTAGGCGCTT

O.sativa_Japonica_AY522330     TATCTGTCTTTGGTTTTATCGCTTGTTGTTTTGTCTGGTTCAATAATACA
O.australiensis_GU592209       TATCTGTCTTTGGTTTTATCGCTTGTTGTTTTGTCTGGTTCAATAATACA
O.rufipogon_NC_022668          TATCTGTCTTTGGTTTTATCGCTTGTTGTTTTGTCTGGTTCAATAATACA
O.rufipogon_NC_017835          TATCTGTCTTTGGTTTTATCGCTTGTTGTTTTGTCTGGTTCAATAATACA
O.nivara_NC_005973             TATCTGTCTTTGGTTTTATCGCTTGTTGTTTTGTCTGGTTCAATAATACA
O.sativa.Indica_NC_008155      TATCTGTCTTTGGTTTTATCGCTTGTTGTTTTGTCTGGTTCAATAATACA
O.meridionalis_NC_016927       TATCTGTCTTTGGTTTTATCGCTTGTTGTTTTGTCTGGTTCAATAATACA
O.australiensis_KJ830774       TATCTGTCTTTGGTTTTATCGCTTGTTGTTTTGTCTGGTTCAATAATACA
Leersia.tisserantii_NC_016677  TATCTGTCTTTGGTTTTATCGCTTGTTGTTTTGTCTGGTTCAATAATACG

O.sativa_Japonica_AY522330     GCTTATCCGAGTGAGTTTTATGGACCTACTGGGCCAGAAGCTTCTCAAGC
O.australiensis_GU592209       GCTTATCCGAGTGAGTTTTATGGACCTACTGGGCCAGAAGCTTCTCAAGC
O.rufipogon_NC_022668          GCTTATCCGAGTGAGTTTTATGGACCTACTGGGCCAGAAGCTTCTCAAGC
O.rufipogon_NC_017835          GCTTATCCGAGTGAGTTTTATGGACCTACTGGGCCAGAAGCTTCTCAAGC
O.nivara_NC_005973             GCTTATCCGAGTGAGTTTTATGGACCTACTGGGCCAGAAGCTTCTCAAGC
O.sativa.Indica_NC_008155      GCTTATCCGAGTGAGTTTTATGGACCTACTGGGCCAGAAGCTTCTCAAGC
O.meridionalis_NC_016927       GCTTATCCGAGTGAGTTTTATGGACCTACTGGGCCAGAAGCTTCTCAAGC
O.australiensis_KJ830774       GCTTATCCGAGTGAGTTTTATGGACCTACTGGGCCAGAAGCTTCTCAAGC
Leersia.tisserantii_NC_016677  GCTTATCCGAGTGAGTTTTATGGACCTACTGGGCCAGAAGCTTCTCAAGC

O.sativa_Japonica_AY522330     TCAAGCATTTACTTTTCTAGTTAGAGATCAGCGTCTTGGAGCTAATGTGG
O.australiensis_GU592209       TCAAGCATTTACTTTTCTAGTTAGAGATCAGCGTCTTGGAGCTAATGTGG
O.rufipogon_NC_022668          TCAAGCATTTACTTTTCTAGTTAGAGATCAGCGTCTTGGAGCTAATGTGG
O.rufipogon_NC_017835          TCAAGCATTTACTTTTCTAGTTAGAGATCAGCGTCTTGGAGCTAATGTGG
O.nivara_NC_005973             TCAAGCATTTACTTTTCTAGTTAGAGATCAGCGTCTTGGAGCTAATGTGG
O.sativa.Indica_NC_008155      TCAAGCATTTACTTTTCTAGTTAGAGATCAGCGTCTTGGAGCTAATGTGG
O.meridionalis_NC_016927       TCAAGCATTTACTTTTCTAGTTAGAGATCAGCGTCTTGGAGCTAATGTGG
O.australiensis_KJ830774       TCAAGCATTTACTTTTCTAGTTAGAGATCAGCGTCTTGGAGCTAATGTGG
Leersia.tisserantii_NC_016677  TCAAGCATTTACTTTTCTAGTTAGAGATCAGCGTCTTGGAGCTAATGTGG

O.sativa_Japonica_AY522330     GATCTGCCCAAGGACCCACAGGTTTAGGTAAATATCTAATGCGTTCCCCA
O.australiensis_GU592209       GATCTGCCCAAGGACCCACAGGTTTAGGTAAATATCTAATGCGTTCCCCA
O.rufipogon_NC_022668          GATCTGCCCAAGGACCCACAGGTTTAGGTAAATATCTAATGCGTTCCCCA
O.rufipogon_NC_017835          GATCTGCCCAAGGACCCACAGGTTTAGGTAAATATCTAATGCGTTCCCCA
O.nivara_NC_005973             GATCTGCCCAAGGACCCACAGGTTTAGGTAAATATCTAATGCGTTCCCCA
O.sativa.Indica_NC_008155      GATCTGCCCAAGGACCCACAGGTTTAGGTAAATATCTAATGCGTTCCCCA
O.meridionalis_NC_016927       GATCTGCCCAAGGACCCACAGGTTTAGGTAAATATCTAATGCGTTCCCCA
O.australiensis_KJ830774       GATCTGCCCAAGGACCCACAGGTTTAGGTAAATATCTAATGCGTTCCCCA
Leersia.tisserantii_NC_016677  GATCCGCTCAAGGACCCACAGGTTTAGGTAAATACCTAATGCGTTCCCCA

O.sativa_Japonica_AY522330     ACGGGAGAGGTTATTTTTGGAGGGGAAACTATGCGTTTTTGGGACCTTCG
O.australiensis_GU592209       ACGGGAGAGGTTATTTTTGGAGGGGAAACTATGCGTTTTTGGGACCTTCG
O.rufipogon_NC_022668          ACGGGAGAGGTTATTTTTGGAGGGGAAACTATGCGTTTTTGGGACCTTCG
O.rufipogon_NC_017835          ACGGGAGAGGTTATTTTTGGAGGGGAAACTATGCGTTTTTGGGACCTTCG
O.nivara_NC_005973             ACGGGAGAGGTTATTTTTGGAGGGGAAACTATGCGTTTTTGGGACCTTCG
O.sativa.Indica_NC_008155      ACGGGAGAGGTTATTTTTGGAGGGGAAACTATGCGTTTTTGGGACCTTCG
O.meridionalis_NC_016927       ACGGGAGAGGTTATTTTTGGAGGGGAAACTATGCGTTTTTGGGACCTTCG
O.australiensis_KJ830774       ACGGGAGAGGTTATTTTTGGAGGGGAAACTATGCGTTTTTGGGACCTTCG
Leersia.tisserantii_NC_016677  ACGGGAGAGGTTATTTTTGGAGGGGAAACTATGCGTTTTTGGGACCTTCG

O.sativa_Japonica_AY522330     TGCTCCATGGTTAGAACCTCTAAGGGGCCCCAACGGTTTGGACTTGAGTA
O.australiensis_GU592209       TGCTCCATGGTTAGAACCTCTAAGGGGCCCCAACGGTTTGGACTTGAGTA
O.rufipogon_NC_022668          TGCTCCATGGTTAGAACCTCTAAGGGGCCCCAACGGTTTGGACTTGAGTA
O.rufipogon_NC_017835          TGCTCCATGGTTAGAACCTCTAAGGGGCCCCAACGGTTTGGACTTGAGTA
O.nivara_NC_005973             TGCTCCATGGTTAGAACCTCTAAGGGGCCCCAACGGTTTGGACTTGAGTA
O.sativa.Indica_NC_008155      TGCTCCATGGTTAGAACCTCTAAGGGGCCCCAACGGTTTGGACTTGAGTA
O.meridionalis_NC_016927       TGCTCCATGGTTAGAACCTCTAAGGGGCCCCAACGGTTTGGACTTGAGTA
O.australiensis_KJ830774       TGCTCCATGGTTAGAACCTCTAAGGGGCCCCAACGGTTTGGACTTGAGTA
Leersia.tisserantii_NC_016677  TGCTCCATGGTTAGAACCCCTAAGGGGCCCCAACGGTTTGGACTTGAGTA

O.sativa_Japonica_AY522330     GGTTGAAAAAAGACATACAACCTTGGCAAGAACGACGTTCGGCAGAATAT
O.australiensis_GU592209       GGTTGAAAAAAGACATACAACCTTGGCAAGAACGACGTTCGGCAGAATAT
O.rufipogon_NC_022668          GGTTGAAAAAAGACATACAACCTTGGCAAGAACGACGTTCGGCAGAATAT
O.rufipogon_NC_017835          GGTTGAAAAAAGACATACAACCTTGGCAAGAACGACGTTCGGCAGAATAT
O.nivara_NC_005973             GGTTGAAAAAAGACATACAACCTTGGCAAGAACGACGTTCGGCAGAATAT
O.sativa.Indica_NC_008155      GGTTGAAAAAAGACATACAACCTTGGCAAGAACGACGTTCGGCAGAATAT
O.meridionalis_NC_016927       GGTTGAAAAAAGACATACAACCTTGGCAAGAACGACGTTCGGCAGAATAT
O.australiensis_KJ830774       GGTTGAAAAAAGACATACAACCTTGGCAAGAACGACGTTCGGCAGAATAT
Leersia.tisserantii_NC_016677  GGTTGAAAAAAGACATACAACCTTGGCAAGAACGACGTTCGGCAGAATAT

O.sativa_Japonica_AY522330     ATGACCCATGCTCCTTTAGGCTCTTTAAATTCTGTGGGTGGCGTAGCTAC
O.australiensis_GU592209       ATGACCCATGCTCCTTTAGGCTCTTTAAATTCTGTGGGTGGCGTAGCTAC
O.rufipogon_NC_022668          ATGACCCATGCTCCTTTAGGCTCTTTAAATTCTGTGGGTGGCGTAGCTAC
O.rufipogon_NC_017835          ATGACCCATGCTCCTTTAGGCTCTTTAAATTCTGTGGGTGGCGTAGCTAC
O.nivara_NC_005973             ATGACCCATGCTCCTTTAGGCTCTTTAAATTCTGTGGGTGGCGTAGCTAC
O.sativa.Indica_NC_008155      ATGACCCATGCTCCTTTAGGCTCTTTAAATTCTGTGGGTGGCGTAGCTAC
O.meridionalis_NC_016927       ATGACCCATGCTCCTTTAGGCTCTTTAAATTCTGTGGGTGGCGTAGCTAC
O.australiensis_KJ830774       ATGACCCATGCTCCTTTAGGCTCTTTAAATTCTGTGGGTGGCGTAGCTAC
Leersia.tisserantii_NC_016677  ATGACCCATGCTCCTTTAGGCTCTTTAAATTCTGTGGGTGGTGTAGCTAC

O.sativa_Japonica_AY522330     CGAGATCAATGCAGTTAATTATGTTTCTCCTAGAAGTTGGTTAGCGACTT
O.australiensis_GU592209       CGAGATCAATGCAGTTAATTATGTTTCTCCTAGAAGTTGGTTAGCGACCT
O.rufipogon_NC_022668          CGAGATCAATGCAGTTAATTATGTTTCTCCTAGAAGTTGGTTAGCGACTT
O.rufipogon_NC_017835          CGAGATCAATGCAGTTAATTATGTTTCTCCTAGAAGTTGGTTAGCGACTT
O.nivara_NC_005973             CGAGATCAATGCAGTTAATTATGTTTCTCCTAGAAGTTGGTTAGCGACTT
O.sativa.Indica_NC_008155      CGAGATCAATGCAGTTAATTATGTTTCTCCTAGAAGTTGGTTAGCGACTT
O.meridionalis_NC_016927       CGAGATCAATGCAGTTAATTATGTTTCTCCTAGAAGTTGGTTAGCGACTT
O.australiensis_KJ830774       CGAGATCAATGCAGTTAATTATGTTTCTCCTAGAAGTTGGTTAGCGACCT
Leersia.tisserantii_NC_016677  CGAGATCAATGCAGTTAATTATGTCTCTCCTAGAAGTTGGTTAGCGACCT

O.sativa_Japonica_AY522330     CCCATTTTGTTCTAGGATTCTTCTTTTTTGTGGGCCATTTGTGGCATGCA
O.australiensis_GU592209       CCCATTTTGTTCTAGGATTCTTCTTTTTTGTGGGCCATTTGTGGCATGCA
O.rufipogon_NC_022668          CCCATTTTGTTCTAGGATTCTTCTTTTTTGTGGGCCATTTGTGGCATGCA
O.rufipogon_NC_017835          CCCATTTTGTTCTAGGATTCTTCTTTTTTGTGGGCCATTTGTGGCATGCA
O.nivara_NC_005973             CCCATTTTGTTCTAGGATTCTTCTTTTTTGTGGGCCATTTGTGGCATGCA
O.sativa.Indica_NC_008155      CCCATTTTGTTCTAGGATTCTTCTTTTTTGTGGGCCATTTGTGGCATGCA
O.meridionalis_NC_016927       CCCATTTTGTTCTAGGATTCTTCTTTTTTGTGGGCCATTTGTGGCATGCA
O.australiensis_KJ830774       CCCATTTTGTTCTAGGATTCTTCTTTTTTGTGGGCCATTTGTGGCATGCA
Leersia.tisserantii_NC_016677  CCCATTTTGTTCTAGGATTCTTCTTTTTTGTGGGCCATTTGTGGCATGCA

O.sativa_Japonica_AY522330     GGAAGAGCCCGGGCTGCTGCAGCAGGATTTGAAAAGGGAATCGATCGTGA
O.australiensis_GU592209       GGAAGAGCCCGGGCTGCTGCAGCAGGATTTGAAAAGGGAATCGATCGTGA
O.rufipogon_NC_022668          GGAAGAGCCCGGGCTGCTGCAGCAGGATTTGAAAAGGGAATCGATCGTGA
O.rufipogon_NC_017835          GGAAGAGCCCGGGCTGCTGCAGCAGGATTTGAAAAGGGAATCGATCGTGA
O.nivara_NC_005973             GGAAGAGCCCGGGCTGCTGCAGCAGGATTTGAAAAGGGAATCGATCGTGA
O.sativa.Indica_NC_008155      GGAAGAGCCCGGGCTGCTGCAGCAGGATTTGAAAAGGGAATCGATCGTGA
O.meridionalis_NC_016927       GGAAGAGCCCGGGCTGCTGCAGCAGGATTTGAAAAGGGAATCGATCGTGA
O.australiensis_KJ830774       GGAAGAGCCCGGGCTGCTGCAGCAGGATTTGAAAAGGGAATCGATCGTGA
Leersia.tisserantii_NC_016677  GGAAGAGCCCGGGCTGCTGCAGCAGGATTTGAAAAGGGAATCGATCGTGA

O.sativa_Japonica_AY522330     TTTGGAGCCTGTTCTTTACATGACCCCTCTTAACTAAGATTTTCTTATTT
O.australiensis_GU592209       TTTGGAGCCTGTTCTTTACATGACCCCTCTTAACTAAGATTTTCTTATTT
O.rufipogon_NC_022668          TTTGGAGCCTGTTCTTTACATGACCCCTCTTAACTAAGATTTTCTTATTT
O.rufipogon_NC_017835          TTTGGAGCCTGTTCTTTACATGACCCCTCTTAACTAAGATTTTCTTATTT
O.nivara_NC_005973             TTTGGAGCCTGTTCTTTACATGACCCCTCTTAACTAAGATTTTCTTATTT
O.sativa.Indica_NC_008155      TTTGGAGCCTGTTCTTTACATGACCCCTCTTAACTAAGATTTTCTTATTT
O.meridionalis_NC_016927       TTTGGAGCCTGTTCTTTACATGACCCCTCTTAACTAAGATTTTCTTATTT
O.australiensis_KJ830774       TTTGGAGCCTGTTCTTTACATGACCCCTCTTAACTAAGATTTTCTTATTT
Leersia.tisserantii_NC_016677  TTTGGAGCCTGTTCTTTACATGACCCCTCTTAACTAAGATTTTCTTATTT

O.sativa_Japonica_AY522330     ATACCTGTTCTACTGTTT-------------TTTTCTGTTCTGGCTCGGT
O.australiensis_GU592209       ATACCTGTTCTACTGTTT-------------TTTTCTGTTCTGGCTCGGT
O.rufipogon_NC_022668          ATACCTGTTCTACTGTTT-------------TTTTCTGTTCTGGCTCGGT
O.rufipogon_NC_017835          ATACCTGTTCTACTGTTT-------------TTTTCTGTTCTGGCTCGGT
O.nivara_NC_005973             ATACCTGTTCTACTGTTT-------------TTTTCTGTTCTGGCTCGGT
O.sativa.Indica_NC_008155      ATACCTGTTCTACTGTTT-------------TTTTCTGTTCTGGCTCGGT
O.meridionalis_NC_016927       ATACCTGTTCTACTGTTT-------------TTTTCTGTTCTGGCTCGGT
O.australiensis_KJ830774       ATACCTGTTCTACTGTTT-------------TTTTCTGTTCTGGCTCGGT
Leersia.tisserantii_NC_016677  ATACCTGTTCTACTGTTTCTTTATTTGTTTTTTTTCTGTTCTGGCTCGGT

O.sativa_Japonica_AY522330     TATTCTATCTAGCCGAGCCATTCATTCCTTTCTATGAAAGAAAGATAAGG
O.australiensis_GU592209       TATTCTATCTAGCCGAGCCATTCATTCCTTTCTATGAAAGAAAGATAAGA
O.rufipogon_NC_022668          TATTCTATCTAGCCGAGCCATTCATTCCTTTCTATGAAAGAAAGATAAGG
O.rufipogon_NC_017835          TATTCTATCTAGCCGAGCCATTCATTCCTTTCTATGAAAGAAAGATAAGG
O.nivara_NC_005973             TATTCTATCTAGCCGAGCCATTCATTCCTTTCTATGAAAGAAAGATAAGG
O.sativa.Indica_NC_008155      TATTCTATCTAGCCGAGCCATTCATTCCTTTCTATGAAAGAAAGATAAGG
O.meridionalis_NC_016927       TATTCTATCTAGCCGAGCCATTCATTCCTTTCTATGAAAGAAAGATAAGG
O.australiensis_KJ830774       TATTCTATCTAGCCGAGCCATTCATTCCTTTCTATGAAAGAAAGATAAGA
Leersia.tisserantii_NC_016677  TATTTTATCTAGCCGAGCCATTCATTCCTTTCTATGAAAGAAAGATAGGG

O.sativa_Japonica_AY522330     GGACAGAACAAAAAAAA-CAAATAAAGAAACAAACGTATTCAATACGCAA
O.australiensis_GU592209       GGACAGAACAAAAAAAA-CAAATAAAGAAACAAACGTATTCAATACGCAA
O.rufipogon_NC_022668          GGACAGAACAAAAAAAAACAAATAAAGAAACAAACGTATTCAATACGCAA
O.rufipogon_NC_017835          GGACAGAACAAAAAAAA-CAAATAAAGAAACAAACGTATTCAATACGCAA
O.nivara_NC_005973             GGACAGAACAAAAAAAA-CAAATAAAGAAACAAACGTATTCAATACGCAA
O.sativa.Indica_NC_008155      GGACAGAACAAAAAAAA-CAAATAAAGAAACAAACGTATTCAATACGCAA
O.meridionalis_NC_016927       GGACAGAACAAAAAAAAACAAATAAAGAAACAAACGTATTCAATACGCAA
O.australiensis_KJ830774       GGACAGAACAAAAAAAA-CAAATAAAGAAACAAACGTATTCAATACGCAA
Leersia.tisserantii_NC_016677  GGACAGAACAAAAAAAA-CAAATAAAGAAACAAACTTATTCAATAAGCAA

O.sativa_Japonica_AY522330     AAGAAAAGAGAGAGGAAAGCAAAAGGAGAGAGAGGGATTCGAACCCTCGA
O.australiensis_GU592209       AAGAAAAGAGAGAGGAAAGCAAAAGGAGAGAGAGGGATTCGAACCCTCGA
O.rufipogon_NC_022668          AAGAAAAGAGAGAGGAAAGCAAAAGGAGAGAGAGGGATTCGAACCCTCGA
O.rufipogon_NC_017835          AAGAAAAGAGAGAGGAAAGCAAAAGGAGAGAGAGGGATTCGAACCCTCGA
O.nivara_NC_005973             AAGAAAAGAGAGAGGAAAGCAAAAGGAGAGAGAGGGATTCGAACCCTCGA
O.sativa.Indica_NC_008155      AAGAAAAGAGAGAGGAAAGCAAAAGGAGAGAGAGGGATTCGAACCCTCGA
O.meridionalis_NC_016927       AAGAAAAGAGAGAGGAAAGCAAAAGGAGAGAGAGGGATTCGAACCCTCGA
O.australiensis_KJ830774       AAGAAAAGAGAGAGGAAAGCAAAAGGAGAGAGAGGGATTCGAACCCTCGA
Leersia.tisserantii_NC_016677  AAGAAAAGAGAG-GGAAAGCAAAAGGAGAGAGAGGGATTCGAACCCTCGA

O.sativa_Japonica_AY522330     TAGTTCCTAGAACTATACCGGTTTTCAAGACCGGAGCTATCAACCACTCA
O.australiensis_GU592209       TAGTTCCTAGAACTATACCGGTTTTCAAGACCGGAGCTATCAACCACTCA
O.rufipogon_NC_022668          TAGTTCCTAGAACTATACCGGTTTTCAAGACCGGAGCTATCAACCACTCA
O.rufipogon_NC_017835          TAGTTCCTAGAACTATACCGGTTTTCAAGACCGGAGCTATCAACCACTCA
O.nivara_NC_005973             TAGTTCCTAGAACTATACCGGTTTTCAAGACCGGAGCTATCAACCACTCA
O.sativa.Indica_NC_008155      TAGTTCCTAGAACTATACCGGTTTTCAAGACCGGAGCTATCAACCACTCA
O.meridionalis_NC_016927       TAGTTCCTAGAACTATACCGGTTTTCAAGACCGGAGCTATCAACCACTCA
O.australiensis_KJ830774       TAGTTCCTAGAACTATACCGGTTTTCAAGACCGGAGCTATCAACCACTCA
Leersia.tisserantii_NC_016677  TAGTTCATAGAACTATACCGGTTTTCAAGACCGGAGCTATCAACCACTCA

O.sativa_Japonica_AY522330     GCCATCTCTCCACAGCCTAATCCTTATTTTATTCCTACAAATAGAACATA
O.australiensis_GU592209       GCCATCTCTCCACAGCCTAATCCTTATTTTATTCCTACAAATAGAACATA
O.rufipogon_NC_022668          GCCATCTCTCCACAGCCTAATCCTTATTTTATTCCTACAAATAGAACATA
O.rufipogon_NC_017835          GCCATCTCTCCACAGCCTAATCCTTATTTTATTCCTACAAATAGAACATA
O.nivara_NC_005973             GCCATCTCTCCACAGCCTAATCCTTATTTTATTCCTACAAATAGAACATA
O.sativa.Indica_NC_008155      GCCATCTCTCCACAGCCTAATCCTTATTTTATTCCTACAAATAGAACATA
O.meridionalis_NC_016927       GCCATCTCTCCACAGCCTAATCCTTATTTTATTCCTACAAATAGAACATA
O.australiensis_KJ830774       GCCATCTCTCCACAGCCTAATCCTTATTTTATTCCTACAAATAGAACATA
Leersia.tisserantii_NC_016677  GCCATCTCTCCACAGCCTAATCCTTATTTTATTCCTACAAATAGAACATA

O.sativa_Japonica_AY522330     GCCATACGAAATGACTCACTAACCTCTAGAAACATCTCAAATACAAATCC
O.australiensis_GU592209       GCCATACGAAATGACCCACTAACCTCTAGAAACATCTCAAATACAAATCC
O.rufipogon_NC_022668          GCCATACGAAATGACTCACTAACCTCTAGAAACATCTCAAATACAAATCC
O.rufipogon_NC_017835          GCCATACGAAATGACTCACTAACCTCTAGAAACATCTCAAATACAAATCC
O.nivara_NC_005973             GCCATACGAAATGACTCACTAACCTCTAGAAACATCTCAAATACAAATCC
O.sativa.Indica_NC_008155      GCCATACGAAATGACTCACTAACCTCTAGAAACATCTCAAATACAAATCC
O.meridionalis_NC_016927       GCCATACGAAATGACTCACTAACCTCTAGAAACATCTCAAATACAAATCC
O.australiensis_KJ830774       GCCATACGAAATGACCCACTAACCTCTAGAAACATCTCAAATACAAATCC
Leersia.tisserantii_NC_016677  GCCATATGAAATGAACCACTAACCTCTAGAAACATCTCAAATACAAACCC

O.sativa_Japonica_AY522330     CTTTTCGATATATTTCTGTATACTGTATCCATGTATACAGGATCCG----
O.australiensis_GU592209       CTTTTCGATATATTTCTGTATACTGTATACATGGATACAGGATCCG----
O.rufipogon_NC_022668          CTTTTCGATATATTTCTGTATACTGTATCCATGTATACAGGATCCG----
O.rufipogon_NC_017835          CTTTTCGATATATTTCTGTATACTGTATCCATGTATACAGGATCCG----
O.nivara_NC_005973             CTTTTCGATATATTTCTGTATACTGTATCCATGTATACAGGATCCG----
O.sativa.Indica_NC_008155      CTTTTCGATATATTTCTGTATACTGTATCCATGTATACAGGATCCG----
O.meridionalis_NC_016927       CTTTTCGATATATTTCTGTATACTGTATCCATGTATACAGGATCCG----
O.australiensis_KJ830774       CTTTTCGATATATTTCTGTATACTGTATACATGGATACAGGATCCG----
Leersia.tisserantii_NC_016677  CCTTTCGATATATCTCTGTATACTGTATACATGGATACAGGATCCGCTAT

O.sativa_Japonica_AY522330     ------CTATATCCGCTTGTGAAATAAAGCATAAAACCCCCTCAACCCCA
O.australiensis_GU592209       ------TTATATCTGCTTGTGAAATAAAGAATAAAACCCCCTCAACCCCA
O.rufipogon_NC_022668          ------CTATATCTGCTTGTGAAATAAAGCATAAAATCCCCTCAACCCCA
O.rufipogon_NC_017835          ------CTATATCCGCTTGTGAAATAAAGCATAAAACCCCCTCAACCCCA
O.nivara_NC_005973             ------CTATATCCGCTTGTGAAATAAAGCATAAAACCCCCTCAACCCCA
O.sativa.Indica_NC_008155      ------CTATATCCGCTTGTGAAATAAAGCATAAAACCCCCTCAACCCCA
O.meridionalis_NC_016927       ------CTATATCTGCTTGTGAAATAAAGCATAAAATCCCCTCAACCCCA
O.australiensis_KJ830774       ------TTATATCTGCTTGTGAAATAAAGAATAAAACCCCCTCAACCCCA
Leersia.tisserantii_NC_016677  ATATGCTTATATCTGCTTGTGAAATAAAGAAGAAAACCCCTTCAACCCCA

O.sativa_Japonica_AY522330     TATCCAAATAAAAAAAGTGGTGAGTAATAAGTTTTAAAGAGAAGAATCAA
O.australiensis_GU592209       TATCCAAATAAAAAAAGTGGTGAGTAATAAGTTTTAAAGAGAAGAATCAA
O.rufipogon_NC_022668          TATCCAAATAAAAAAAGTGGTGAGTAATAAGTTTTAAAGAGAAGAATCAA
O.rufipogon_NC_017835          TATCCAAATAAAAAAAGTGGTGAGTAATAAGTTTTAAAGAGAAGAATCAA
O.nivara_NC_005973             TATCCAAATAAAAAAAGTGGTGAGTAATAAGTTTTAAAGAGAAGAATCAA
O.sativa.Indica_NC_008155      TATCCAAATAAAAAAAGTGGTGAGTAATAAGTTTTAAAGAGAAGAATCAA
O.meridionalis_NC_016927       TATCCAAATAAAAAAAGTGGTGAGTAATAAGTTTTAAAGAGAAGAATCAA
O.australiensis_KJ830774       TATCCAAATAAAAAAAGTGGTGAGTAATAAGTTTTAAAGAGAAGAATCAA
Leersia.tisserantii_NC_016677  TATTCAAA---AAAAAGTGATGAGTAATAAGTTTTAAAGAGAAGAATCAA

O.sativa_Japonica_AY522330     TGGATTCATGATTAAACCCCTCCTACTTCTTGTATTTTATTACAATTTTG
O.australiensis_GU592209       TGGATTCATGATTAAACCCCTCCTACTTCTTGTATTTTATTACAATTTTG
O.rufipogon_NC_022668          TGGATTCATGATTAAACCCCTCCTACTTCTTGTATTTTATTACAATTTTG
O.rufipogon_NC_017835          TGGATTCATGATTAAACCCCTCCTACTTCTTGTATTTTATTACAATTTTG
O.nivara_NC_005973             TGGATTCATGATTAAACCCCTCCTACTTCTTGTATTTTATTACAATTTTG
O.sativa.Indica_NC_008155      TGGATTCATGATTAAACCCCTCCTACTTCTTGTATTTTATTACAATTTTG
O.meridionalis_NC_016927       TGGATTCATGATTAAACCCCTCCTACTTCTTGTATTTTATTACAATTTTG
O.australiensis_KJ830774       TGGATTCATGATTAAACCCCTCCTACTTCTTGTATTTTATTACAATTTTG
Leersia.tisserantii_NC_016677  TGGATTCATGATTAAACCCCTCCTACTTCTTGTATTTTATTACAATATTG

O.sativa_Japonica_AY522330     ATTAAGTGAGGGATCAAATATAATATGTAGTCAACTTTATTTGATGGTAA
O.australiensis_GU592209       ATTAAGTGAGGGATCAAATATAATATGTAGTCAACTTTATTTGATGGTAG
O.rufipogon_NC_022668          ATTAAGTGAGGGATCAAATATAATATGTAGTCAACTTTATTTGATGGTAA
O.rufipogon_NC_017835          ATTAAGTGAGGGATCAAATATAATATGTAGTCAACTTTATTTGATGGTAA
O.nivara_NC_005973             ATTAAGTGAGGGATCAAATATAATATGTAGTCAACTTTATTTGATGGTAA
O.sativa.Indica_NC_008155      ATTAAGTGAGGGATCAAATATAATATGTAGTCAACTTTATTTGATGGTAA
O.meridionalis_NC_016927       ATTAAGTGAGGGATCAAATATAATATGTAGTCAACTTTATTTGATGGTAA
O.australiensis_KJ830774       ATTAAGTGAGGGATCAAATATAATATGTAGTCAACTTTATTTGATGGTAG
Leersia.tisserantii_NC_016677  ATTAAGTGAGGGATCAAATATAATATGTAGTCAACTTTATTTGATGGTAG

O.sativa_Japonica_AY522330     CTTGGAGGATTAGAAATATGACTATTGCTTTCCAATTAGCTGTTTTTGCA
O.australiensis_GU592209       CTTGGAGGATTAGAAATATGACTATTGCTTTCCAATTAGCTGTTTTTGCA
O.rufipogon_NC_022668          CTTGGAGGATTAGAAATATGACTATTGCTTTCCAATTAGCTGTTTTTGCA
O.rufipogon_NC_017835          CTTGGAGGATTAGAAATATGACTATTGCTTTCCAATTAGCTGTTTTTGCA
O.nivara_NC_005973             CTTGGAGGATTAGAAATATGACTATTGCTTTCCAATTAGCTGTTTTTGCA
O.sativa.Indica_NC_008155      CTTGGAGGATTAGAAATATGACTATTGCTTTCCAATTAGCTGTTTTTGCA
O.meridionalis_NC_016927       CTTGGAGGATTAGAAATATGACTATTGCTTTCCAATTAGCTGTTTTTGCA
O.australiensis_KJ830774       CTTGGAGGATTAGAAATATGACTATTGCTTTCCAATTAGCTGTTTTTGCA
Leersia.tisserantii_NC_016677  CTTGGAGGATTAGAAATATGACTATTGCTTTCCAATTAGCTGTTTTTGCA

O.sativa_Japonica_AY522330     TTAATTGTGACTTCCTCAGTCTTAGTCATTAGTGTACCCCTTGTATTTGC
O.australiensis_GU592209       TTAATTGTGACTTCTTCAGTCTTAGTCATTAGTGTACCCCTTGTATTTGC
O.rufipogon_NC_022668          TTAATTGTGACTTCCTCAGTCTTAGTCATTAGTGTACCCCTTGTATTTGC
O.rufipogon_NC_017835          TTAATTGTGACTTCCTCAGTCTTAGTCATTAGTGTACCCCTTGTATTTGC
O.nivara_NC_005973             TTAATTGTGACTTCCTCAGTCTTAGTCATTAGTGTACCCCTTGTATTTGC
O.sativa.Indica_NC_008155      TTAATTGTGACTTCCTCAGTCTTAGTCATTAGTGTACCCCTTGTATTTGC
O.meridionalis_NC_016927       TTAATTGTGACTTCCTCAGTCTTAGTCATTAGTGTACCCCTTGTATTTGC
O.australiensis_KJ830774       TTAATTGTGACTTCTTCAGTCTTAGTCATTAGTGTACCCCTTGTATTTGC
Leersia.tisserantii_NC_016677  TTAATTGTGACTTCCTCAGTCTTAGTCATTAGTGTACCCCTTGTATTTGC

O.sativa_Japonica_AY522330     TTCTCCTGATGGTTGGTCAAACAATAAAAACGTTGTATTTTCCGGTACAT
O.australiensis_GU592209       TTCTCCTGATGGTTGGTCAAACAATAAAAACGTTGTATTTTCCGGTACAT
O.rufipogon_NC_022668          TTCTCCTGATGGTTGGTCAAACAATAAAAACGTTGTATTTTCCGGTACAT
O.rufipogon_NC_017835          TTCTCCTGATGGTTGGTCAAACAATAAAAACGTTGTATTTTCCGGTACAT
O.nivara_NC_005973             TTCTCCTGATGGTTGGTCAAACAATAAAAACGTTGTATTTTCCGGTACAT
O.sativa.Indica_NC_008155      TTCTCCTGATGGTTGGTCAAACAATAAAAACGTTGTATTTTCCGGTACAT
O.meridionalis_NC_016927       TTCTCCTGATGGTTGGTCAAACAATAAAAACGTTGTATTTTCCGGTACAT
O.australiensis_KJ830774       TTCTCCTGATGGTTGGTCAAACAATAAAAACGTTGTATTTTCCGGTACAT
Leersia.tisserantii_NC_016677  TTCTCCTGATGGTTGGTCAAATAATAAAAACGTTGTATTTTCCGGTACAT

O.sativa_Japonica_AY522330     CATTATGGATTGGACTGGTCTTTCTGGTAGCTATTCTAAATTCTCTCATT
O.australiensis_GU592209       CATTATGGATTGGACTAGTCTTTCTGGTAGCTATTCTAAATTCTCTCATT
O.rufipogon_NC_022668          CATTATGGATTGGACTGGTCTTTCTGGTAGCTATTCTAAATTCTCTCATT
O.rufipogon_NC_017835          CATTATGGATTGGACTGGTCTTTCTGGTAGCTATTCTAAATTCTCTCATT
O.nivara_NC_005973             CATTATGGATTGGACTGGTCTTTCTGGTAGCTATTCTAAATTCTCTCATT
O.sativa.Indica_NC_008155      CATTATGGATTGGACTGGTCTTTCTGGTAGCTATTCTAAATTCTCTCATT
O.meridionalis_NC_016927       CATTATGGATTGGACTGGTCTTTCTGGTAGCTATTCTAAATTCTCTCATT
O.australiensis_KJ830774       CATTATGGATTGGACTAGTCTTTCTGGTAGCTATTCTAAATTCTCTCATT
Leersia.tisserantii_NC_016677  CATTATGGATTGGACTAGTCTTTCTGGTAGCTATTCTAAATTCTCTCATT

O.sativa_Japonica_AY522330     TCTTAAATGTGTTTAGTATTTAGTAGCCCGATACAAAATAAAAAA--GGG
O.australiensis_GU592209       TCTTAAATGTGTTTAGTATTTAGTAGCCCGATACAAAATAAAAAA--GGG
O.rufipogon_NC_022668          TCTTAAATGTGTTTAGTAGTTAGTAGCCCGCTACAAAATAAAAAA--GGG
O.rufipogon_NC_017835          TCTTAAATGTGTTTAGTATTTAGTAGCCCGATACAAAATAAAAAA--GGG
O.nivara_NC_005973             TCTTAAATGTGTTTAGTATTTAGTAGCCCGATACAAAATAAAAAA--GGG
O.sativa.Indica_NC_008155      TCTTAAATGTGTTTAGTATTTAGTAGCCCGATACAAAATAAAAAA--GGG
O.meridionalis_NC_016927       TCTTAAATGTGTTTAGTATTTAGTAGCCCGATACAAAATAAAAAA--GGG
O.australiensis_KJ830774       TCTTAAATGTGTTTAGTATTTAGTAGCCCGATACAAAATAAAAAA--GGG
Leersia.tisserantii_NC_016677  TCTTAAAT-----TAGTATTTAGTAGCCCGATACAAAATAAAAAAAAAGG

O.sativa_Japonica_AY522330     CCGTTT----------ATTCGGATTGTGAGACGCATTAAAATGCAATTTG
O.australiensis_GU592209       CCGTTT----------ATTCGGATTGTGAGACGCATTAAAATGCAATTTG
O.rufipogon_NC_022668          CCGTTT----------ATTCGGATTGTGAGACGCATTAAAATGCAATTTG
O.rufipogon_NC_017835          CCGTTT----------ATTCGGATTGTGAGACGCATTAAAATGCAATTTG
O.nivara_NC_005973             CCGTTT----------ATTCGGATTGTGAGACGCATTAAAATGCAATTTG
O.sativa.Indica_NC_008155      CCGTTT----------ATTCGGATTGTGAGACGCATTAAAATGCAATTTG
O.meridionalis_NC_016927       CCGTTT----------ATTCGGATTGTGAGACGCATTAAAATGCAATTTG
O.australiensis_KJ830774       CCGTTT----------ATTCGGATTGTGAGACGCATTAAAATGCAATTTG
Leersia.tisserantii_NC_016677  CCATTTCGTCGAAAAAATTCGGATTGTGAGACGCATTAAAATGCAATTTG

O.sativa_Japonica_AY522330     CGCCCCGAATTGATTGACAGACAATTAAATTAATAAAAAGAAAACTCAAA
O.australiensis_GU592209       CGGCCCGAATTGATTGACAGACAATTAAATTAATAAAAAGAAAACTCAAA
O.rufipogon_NC_022668          CGCCCCGAATTGATTGACAGACAATTAAATTAATAAAAAGAAAACTCAAA
O.rufipogon_NC_017835          CGCCCCGAATTGATTGACAGACAATTAAATTAATAAAAAGAAAACTCAAA
O.nivara_NC_005973             CGCCCCGAATTGATTGACAGACAATTAAATTAATAAAAAGAAAACTCAAA
O.sativa.Indica_NC_008155      CGCCCCGAATTGATTGACAGACAATTAAATTAATAAAAAGAAAACTCAAA
O.meridionalis_NC_016927       CGCCCCGAATTGATTGACAGACAATTAAATTAATAAAAAGAAAACTCAAA
O.australiensis_KJ830774       CGGCCCGAATTGATTGACAGACAATTAAATTAATAAAAAGAAAACTCAAA
Leersia.tisserantii_NC_016677  CGGTCCGAATTGATTGACAGAC-----AATTAATAAAAAGAAAACTCAAA

O.sativa_Japonica_AY522330     TAGAAAATGAAACGGTCGACCCAGACATAGACGGTCGACCCAGGCGGATA
O.australiensis_GU592209       TAGAAAATGAAACGGTCGACCCAGACATAGACGGTCGACCCAGGCGGATA
O.rufipogon_NC_022668          TAGAAAATGAAACGGTCGACCCAGACATAGACGGTCGACCCAGGCGGATA
O.rufipogon_NC_017835          TAGAAAATGAAACGGTCGACCCAGACATAGACGGTCGACCCAGGCGGATA
O.nivara_NC_005973             TAGAAAATGAAACGGTCGACCCAGACATAGACGGTCGACCCAGGCGGATA
O.sativa.Indica_NC_008155      TAGAAAATGAAACGGTCGACCCAGACATAGACGGTCGACCCAGGCGGATA
O.meridionalis_NC_016927       TAGAAAATGAAACGGTCGACCCAGACATAGACGGTCGACCCAGGCGGATA
O.australiensis_KJ830774       TAGAAAATGAAACGGTCGACCCAGACATAGACGGTCGACCCAGGCGGATA
Leersia.tisserantii_NC_016677  TAGAAAATGAAACGGTCGACCCAGACATAGACGGTCGACCCAGGCGGATA

O.sativa_Japonica_AY522330     TA-----CCCTATAAAATATAGGACGTAGCGAGCGTAGTTCAATGGTAAA
O.australiensis_GU592209       TA-----CCCTATAAAATATAGGACGTAGCGAGCGTAGTTCAATGGTAAA
O.rufipogon_NC_022668          TA-----CCCTATAAAATATAGGACGTAGCGAGCGTAGTTCAATGGTAAA
O.rufipogon_NC_017835          TA-----CCCTATAAAATATAGGACGTAGCGAGCGTAGTTCAATGGTAAA
O.nivara_NC_005973             TAATATACCCCATAAAATATAGGACGTAGCGAGCGTAGTTCAATGGTAAA
O.sativa.Indica_NC_008155      TA-----CCCTATAAAATATAGGACGTAGCGAGCGTAGTTCAATGGTAAA
O.meridionalis_NC_016927       TA-----CCCTATAAAATATAGGACGTAGCGAGCGTAGTTCAATGGTAAA
O.australiensis_KJ830774       TA-----CCCTATAAAATATAGGACGTAGCGAGCGTAGTTCAATGGTAAA
Leersia.tisserantii_NC_016677  TA-----TCCTATAAAATATAGGACGTAGCGAGCGTAGTTCAATGGTAAA

O.sativa_Japonica_AY522330     ACATCTCCTTGCCAAGGAGAAGATACGGGTTCGATTCCCGCCGCTCGCCA
O.australiensis_GU592209       ACATCTCCTTGCCAAGGAGAAGATACGGGTTCGATTCCCGCCGCTCGCCA
O.rufipogon_NC_022668          ACATCTCCTTGCCAAGGAGAAGATACGGGTTCGATTCCCGCCGCTCGCCA
O.rufipogon_NC_017835          ACATCTCCTTGCCAAGGAGAAGATACGGGTTCGATTCCCGCCGCTCGCCA
O.nivara_NC_005973             ACATCTCCTTGCCAAGGAGAAGATACGGGTTCGATTCCCGCCGCTCGCCA
O.sativa.Indica_NC_008155      ACATCTCCTTGCCAAGGAGAAGATACGGGTTCGATTCCCGCCGCTCGCCA
O.meridionalis_NC_016927       ACATCTCCTTGCCAAGGAGAAGATACGGGTTCGATTCCCGCCGCTCGCCA
O.australiensis_KJ830774       ACATCTCCTTGCCAAGGAGAAGATACGGGTTCGATTCCCGCCGCTCGCCA
Leersia.tisserantii_NC_016677  ACATCTCCTTGCCAAGGAGAAGATACGGGTTCGATTCCCGCCGCTCGCCA

O.sativa_Japonica_AY522330     GCTTAATTTAGTAAGGTACTATGATAAAAAATTTAGTCTACTTTTATTAA
O.australiensis_GU592209       GCTTAATTTAGTAAGGTACTATGATAAAAAATTTAGTCTACTTTTATTAA
O.rufipogon_NC_022668          GCTTAATTTAGTAAGGTACTATGATAAAAAATTTAGTCTACTTTTATTAA
O.rufipogon_NC_017835          GCTTAATTTAGTAAGGTACTATGATAAAAAATTTAGTCTACTTTTATTAA
O.nivara_NC_005973             GCTTAATTTAGTAAGGTACTATGATAAAAAATTTAGTCTACTTTTATTAA
O.sativa.Indica_NC_008155      GCTTAATTTAGTAAGGTACTATGATAAAAAATTTAGTCTACTTTTATTAA
O.meridionalis_NC_016927       GCTTAATTTAGTAAGGTACTATGATAAAAAATTTAGTCTACTTTTATTAA
O.australiensis_KJ830774       GCTTAATTTAGTAAGGTACTATGATAAAAAATTTAGTCTACTTTTATTAA
Leersia.tisserantii_NC_016677  GCTTAATTTCGTAAGGTACTATGATAAAAAATTTAGTCTACTTATATTAA

O.sativa_Japonica_AY522330     AGTAATAGGTGTTAGTCTAGTACCGTACCCCTTTACTATCTTAACCCCC-
O.australiensis_GU592209       AGTAATAGGTGTTAGTCTAGTACCGTACCCCTTTACTATCTTAACCCCC-
O.rufipogon_NC_022668          AGTAATAGGTGTTAGTCTAGTACCGTACCCCTTTACTATCTTAGCCCCC-
O.rufipogon_NC_017835          AGTAATAGGTGTTAGTCTAGTACCGTACCCCTTTACTATCTTAGCCCCC-
O.nivara_NC_005973             AGTAATAGGTGTTAGTCTAGTACCGTACCCCTTTACTATCTTAGCCCCC-
O.sativa.Indica_NC_008155      AGTAATAGGTGTTAGTCTAGTACCGTACCCCTTTACTATCTTAGCCCCC-
O.meridionalis_NC_016927       AGTAATAGGTGTTAGTCTAGTACCGTACCCCTTTACTATCTTAGCCCCC-
O.australiensis_KJ830774       AGTAATAGGTGTTAGTCTAGTACCGTACCCCTT-ACTATCTTAGCCCCCC
Leersia.tisserantii_NC_016677  AGTAATGGGTCTTAGTCTAGTACTGTAGACCTT-ACTATCTTAGCCCCCC

O.sativa_Japonica_AY522330     TTTGC-ACCCCACTCAAAAAAAGAGCACTACAGCGGCGGGAATCGAACTC
O.australiensis_GU592209       TTTGT-ACCCCACTCAAAAAAAGAGCACTGCAGCGGCGGGAATCGAACTC
O.rufipogon_NC_022668          TTTGC-ACCCCACTCAAAAAAAGAGCACTACAGCGGCGGGAATCGAACTC
O.rufipogon_NC_017835          TTTGC-ACCCCACTCAAAAAAAGAGCACTACAGCGGCGGGAATCGAACTC
O.nivara_NC_005973             TTTGC-ACCCCACTCAAAAAAAGAGCACTACAGCGGCGGGAATCGAACTC
O.sativa.Indica_NC_008155      TTTGC-ACCCCACTCAAAAAAAGAGCACTACAGCGGCGGGAATCGAACTC
O.meridionalis_NC_016927       TTTGC-ACCCCACTCAAAAAAAGAGCACTACAGCGGCGGGAATCGAACTC
O.australiensis_KJ830774       TTTGT-ACCCCACTCAAAAAAAGAGCACTGCAGCGGCGGGAATCGAACTC
Leersia.tisserantii_NC_016677  TTTTACACCCCACTCAAAAAAATAGCACTACAGCGGCGGGAATCGAACTC

O.sativa_Japonica_AY522330     GGCAACAGGGTTCCCTAAACCGGGGATTCACCGAAACAAACAACCAGCAA
O.australiensis_GU592209       GGCAACAGGGCTCCCTAAATCGGGGATTGACCGAGACAAACAACCAGCAA
O.rufipogon_NC_022668          GGCAACAGGGTTCCCTAAACCGGGGATTCACCGAAACAAACAACCAGCAA
O.rufipogon_NC_017835          GGCAACAGGGTTCCCTAAACCGGGGATTCACCGAAACAAACAACCAGCAA
O.nivara_NC_005973             GGCAACAGGGTTCCCTAAACCGGGGATTCACCGAAACAAACAACCAGCAA
O.sativa.Indica_NC_008155      GGCAACAGGGTTCCCTAAACCGGGGATTCACCGAAACAAACAACCAGCAA
O.meridionalis_NC_016927       GGCAACAGGGTTCCCTAAACCGGGGATTCACCGAAACAAACAACCAGCAA
O.australiensis_KJ830774       GGCAACAGGGCTCCCTAAATCGGGGATTGACCGAGACAAACAACCAGCAA
Leersia.tisserantii_NC_016677  GGCAACAGGGATTTCTAAATGGGGGATTCACTGAGACAAACAACTGGCAA

O.sativa_Japonica_AY522330     ACAGCTTTTAAAGGGAAGGGAGATAGACTGTGCCTTTCTTTCATTTATTT
O.australiensis_GU592209       ACAGCTTTTAAAGGGAAGGGAGATTGACTGTGCCTTTCTTTCATTTATTT
O.rufipogon_NC_022668          ACAGCTTTTAAAGGGAAGGGAGATAGACTGTGCCTTTCTTTCATTTATTT
O.rufipogon_NC_017835          ACAGCTTTTAAAGGGAAGGGAGATAGACTGTGCCTTTCTTTCATTTATTT
O.nivara_NC_005973             ACAGCTTTTAAAGGGAAGGGAGATAGACTGTGCCTTTCTTTCATTTATTT
O.sativa.Indica_NC_008155      ACAGCTTTTAAAGGGAAGGGAGATAGACTGTGCCTTTCTTTCATTTATTT
O.meridionalis_NC_016927       ACAGCTTTTAAAGGGAAGGGAGATAGACTGTGCCTTTCTTTCATTTATTT
O.australiensis_KJ830774       ACAGCTTTTAAAGGGAAGGGAGATTGACTGTGCCTTTCTTTCATTTATTT
Leersia.tisserantii_NC_016677  ACAGCTTTTAAAGGGA-GGGGGATAGACTGTGCCTTTCTTTCTTTTTTTT

O.sativa_Japonica_AY522330     TTT---CTTTTCTGCAAGGTAGGGAGGGGGCCTTGAGAGTTCCTCTTGTG
O.australiensis_GU592209       TTT---CTTTTCTGCAAGGTAGGTAGGGGGCCTTGAGAGTTCCTCTTGTG
O.rufipogon_NC_022668          TTT---CTTTTCTGCAAGGTAGG----GGGCCTTGAGAGTTCCTCTTGTG
O.rufipogon_NC_017835          TTT---CTTTTCTGCAAGGTAGG----GGGCCTTGAGAGTTCCTCTTGTG
O.nivara_NC_005973             TTT---CTTTTCTGCAAGGTAGG----GGGCCTTGAGAGTTCCTCTTGTG
O.sativa.Indica_NC_008155      TTT---CTTTTCTGCAAGGTAGG----GGGCCTTGAGAGTTCCTCTTGTG
O.meridionalis_NC_016927       TTT---CTTTTCTGCAAGGTAGG----GGGCCTTGAGAGTTCCTCTTGTG
O.australiensis_KJ830774       TTT----TTTTCTGCAAGGTAGG----GGGCCTTGAGAGTTCCTCTTGTG
Leersia.tisserantii_NC_016677  TTTTTGCTTTTCTGCGAGGTAGG----GGGCCTTGAGAGTTCCTCTTGTA

O.sativa_Japonica_AY522330     GTAGCAAGTTACTTCGCAACCTGCTCAATTTGGCCTTATAGGGTCGGGAA
O.australiensis_GU592209       GTAGCAAGTTACTTCGCAACCTGCTCAATTTGGCCTTATAGGGCCGGGAA
O.rufipogon_NC_022668          GTAGCAAGTTACTTCGCAACCTGCTCAATTTGGCCTTATAGGGTCGGGAA
O.rufipogon_NC_017835          GTAGCAAGTTACTTCGCAACCTGCTCAATTTGGCCTTATAGGGTCGGGAA
O.nivara_NC_005973             GTAGCAAGTTACTTCGCAACCTGCTCAATTTGGCCTTATAGGGTCGGGAA
O.sativa.Indica_NC_008155      GTAGCAAGTTACTTCGCAACCTGCTCAATTTGGCCTTATAGGGTCGGGAA
O.meridionalis_NC_016927       GTAGCAAGTTACTTCGCAACCTGCTCAATTTGGCCTTATAGGGTCGGGAA
O.australiensis_KJ830774       GTAGCAAGTTACTTCGCAACCTGCTCAATTTGGCCTTATAGGGCCGGGAA
Leersia.tisserantii_NC_016677  GAGGCAAGTTACTTCGCAACCTGCTCAATTTGGCCTTATAGGGTCAGAAA

O.sativa_Japonica_AY522330     CTAATGAATAAAAAGGGTTGGATACCGCCCAACCACCCAGCCCTCTACCA
O.australiensis_GU592209       CTAATGAATAAAAAGGGTTGGATACCGCCCAACCACCCAGCCCTCTACCA
O.rufipogon_NC_022668          CTAATGAATAAAAAGGGTTGGATACCGCCCAACCACCCAGCCCTCTACCA
O.rufipogon_NC_017835          CTAATGAATAAAAAGGGTTGGATACCGCCCAACCACCCAGCCCTCTACCA
O.nivara_NC_005973             CTAATGAATAAAAAGGGTTGGATACCGCCCAACCACCCAGCCCTCTACCA
O.sativa.Indica_NC_008155      CTAATGAATAAAAAGGGTTGGATACCGCCCAACCACCCAGCCCTCTACCA
O.meridionalis_NC_016927       CTAATGAATAAAAAGGGTTGGATACCGCCCAACCACCCAGCCCTCTACCA
O.australiensis_KJ830774       CTAATGAATAAAAAGGGTTGGATACCGCCCAACCACCCAGCCCTCTACCA
Leersia.tisserantii_NC_016677  CTAATGAATAAAAGGGGTTGGATACCGCCCAACCA----GCCCTCTACCA

O.sativa_Japonica_AY522330     TGTCTAGACAAATAGAATAGTTATTTTATACAGACTGCTAAGTGCGGAGA
O.australiensis_GU592209       TATCTAGACAAATAGAATAGTCCTTTTATACAGACTGCTAAGTGCGGAGA
O.rufipogon_NC_022668          TATCTAGACAAATAGAATAGTCCTTTTATACAGACTGCTAAGTGCGGAGA
O.rufipogon_NC_017835          TATCTAGACAAATAGAATAGTCCTTTTATACAGACTGCTAAGTGCGGAGA
O.nivara_NC_005973             TATCTAGACAAATAGAATAGTCCTTTTATACAGACTGCTAAGTGCGGAGA
O.sativa.Indica_NC_008155      TATCTAGACAAATAGAATAGTCCTTTTATACAGACTGCTAAGTGCGGAGA
O.meridionalis_NC_016927       TATCTAGACAAATAGAATAGTCCTTTTATACAGACTGCTAAGTGCGGAGA
O.australiensis_KJ830774       TATCTAGACAAATAGAATAGTCCTTTTATACAGACTGCTAAGTGCGGAGA
Leersia.tisserantii_NC_016677  TATCTAGACAAATAGAATAGTCCTTTTATACAGACTGCTAAGTGCGGAGA

O.sativa_Japonica_AY522330     CGGGAATCGAACCCGTGACCTCAAGGTTATGAGCCTCGTGAGCTACCAAA
O.australiensis_GU592209       CGGGAATCGAACCCGTGACCTCAAGGTTATGAGCCTCGTGAGCTACCAAA
O.rufipogon_NC_022668          CGGGAATCGAACCCGTGACCTCAAGGTTATGAGCCTCGTGAGCTACCAAA
O.rufipogon_NC_017835          CGGGAATCGAACCCGTGACCTCAAGGTTATGAGCCTCGTGAGCTACCAAA
O.nivara_NC_005973             CGGGAATCGAACCCGTGACCTCAAGGTTATGAGCCTCGTGAGCTACCAAA
O.sativa.Indica_NC_008155      CGGGAATCGAACCCGTGACCTCAAGGTTATGAGCCTCGTGAGCTACCAAA
O.meridionalis_NC_016927       CGGGAATCGAACCCGTGACCTCAAGGTTATGAGCCTCGTGAGCTACCAAA
O.australiensis_KJ830774       CGGGAATCGAACCCGTGACCTCAAGGTTATGAGCCTCGTGAGCTACCAAA
Leersia.tisserantii_NC_016677  CGGGAATCGAACCCGTGACCTCAAGGTTATGAGCCTCGTGAGCTACCAAA

O.sativa_Japonica_AY522330     CTGCTCTACTCCGCTCTGGAGCGCTGGAAACCGGTGGACGAAAAAGGTTG
O.australiensis_GU592209       CTGCTCTACTCCGCTCTGGAGCGCTGGAAACCGGTGGACGAAAAAGGTTG
O.rufipogon_NC_022668          CTGCTCTACTCCGCTCTGGAGCGCTGGAAACCGGTGGACGAAAAAGGTTG
O.rufipogon_NC_017835          CTGCTCTACTCCGCTCTGGAGCGCTGGAAACCGGTGGACGAAAAAGGTTG
O.nivara_NC_005973             CTGCTCTACTCCGCTCTGGAGCGCTGGAAACCGGTGGACGAAAAAGGTTG
O.sativa.Indica_NC_008155      CTGCTCTACTCCGCTCTGGAGCGCTGGAAACCGGTGGACGAAAAAGGTTG
O.meridionalis_NC_016927       CTGCTCTACTCCGCTCTGGAGCGCTGGAAACCGGTGGACGAAAAAGGTTG
O.australiensis_KJ830774       CTGCTCTACTCCGCTCTGGAGCGCTGGAAACCGGTGGACGAAAAAGGTTG
Leersia.tisserantii_NC_016677  CTGCTCTACTCCGCTCTGGAGCGCTGGAAACCGGTGGACGAAAAAGGTTG

O.sativa_Japonica_AY522330     AATACAGGCCTCTACCATGTCTAGACAAATAGAATAGTTATTTTATACAG
O.australiensis_GU592209       AATACAGGTCTCTAACATGTCTAGACAAATAGAATAGTTCTTTTGTACAG
O.rufipogon_NC_022668          AATACAGGCCTCTACCATGTCTAGACAAATAGAATAGTTATTTTATACAG
O.rufipogon_NC_017835          AATACAGGCCTCTACCATGTCTAGACAAATAGAATAGTTATTTTATACAG
O.nivara_NC_005973             AATACAGGCCTCTACCATGTCTAGACAAATAGAATAGTTATTTTATACAG
O.sativa.Indica_NC_008155      AATACAGGCCTCTACCATGTCTAGACAAATAGAATAGTTATTTTATACAG
O.meridionalis_NC_016927       AATACAGGCCTCTACCATGTCTAGACAAATAGAATAGTTATTTTATACAG
O.australiensis_KJ830774       AATACAGGTCTCTAACATGTCTAGACAAATAGAATAGTTCTTTTGTACAG
Leersia.tisserantii_NC_016677  AATACAGGCCTCTACCATCTCTAGACAAATAGAATAGTTCTTTTCTCCAG

O.sativa_Japonica_AY522330     AATGGAGCGGGTAGCGGGAATCGAACCCGCATCGTTAGCTTGGAAGGCTA
O.australiensis_GU592209       AATGGAGCGGGTAGCGGGAATCGAACCCGCATCGTTAGCTTGGAAGGCTA
O.rufipogon_NC_022668          AATGGAGCGGGTAGCGGGAATCGAACCCGCATCGTTAGCTTGGAAGGCTA
O.rufipogon_NC_017835          AATGGAGCGGGTAGCGGGAATCGAACCCGCATCGTTAGCTTGGAAGGCTA
O.nivara_NC_005973             AATGGAGCGGGTAGCGGGAATCGAACCCGCATCGTTAGCTTGGAAGGCTA
O.sativa.Indica_NC_008155      AATGGAGCGGGTAGCGGGAATCGAACCCGCATCGTTAGCTTGGAAGGCTA
O.meridionalis_NC_016927       AATGGAGCGGGTAGCGGGAATCGAACCCGCATCGTTAGCTTGGAAGGCTA
O.australiensis_KJ830774       AATGGAGCGGGTAGCGGGAATCGAACCCGCATCGTTAGCTTGGAAGGCTA
Leersia.tisserantii_NC_016677  AATGGAGCGGGTAGCGGGAATCGAACCCGCATCGTTAGCTTGGAAGGCTA

O.sativa_Japonica_AY522330     GGGGTTATAGTCGACGTTGGTTGATTATTATTAACGTCTCTAATTCAAAA
O.australiensis_GU592209       GGGGTTATAGTCGACGTTGGTTGATTATTGTTAACGTCTCTAATTCAAAA
O.rufipogon_NC_022668          GGGGTTATAGTCGACGTTGGTTGATTATTATTAACGTCTCTAATTCAAAA
O.rufipogon_NC_017835          GGGGTTATAGTCGACGTTGGTTGATTATTATTAACGTCTCTAATTCAAAA
O.nivara_NC_005973             GGGGTTATAGTCGACGTTGGTTGATTATTATTAACGTCTCTAATTCAAAA
O.sativa.Indica_NC_008155      GGGGTTATAGTCGACGTTGGTTGATTATTATTAACGTCTCTAATTCAAAA
O.meridionalis_NC_016927       GGGGTTATAGTCGACGTTGGTTGATTATTATTAACGTCTCTAATTCAAAA
O.australiensis_KJ830774       GGGGTTATAGTCGACGTTGGTTGATTATTGTTAACGTCTCTAATTCAAAA
Leersia.tisserantii_NC_016677  GGGGTTATAGTCGACGTTAGTTGATTATTATTAACGTCTCTAATTCAAAA

O.sativa_Japonica_AY522330     CCGAACATGAAATTTTGATTTCATTCGGCTCCTTTATGGGTATTCTCACC
O.australiensis_GU592209       CCGAACATGAAATTTTGATTTCATTCGGCTCCTTTATGGGTATTCTCACC
O.rufipogon_NC_022668          CCGAACATGAAATTTTGATTTCATTCGGCTCCTTTATGGGTATTCTCACC
O.rufipogon_NC_017835          CCGAACATGAAATTTTGATTTCATTCGGCTCCTTTATGGGTATTCTCACC
O.nivara_NC_005973             CCGAACATGAAATTTTGATTTCATTCGGCTCCTTTATGGGTATTCTCACC
O.sativa.Indica_NC_008155      CCGAACATGAAATTTTGATTTCATTCGGCTCCTTTATGGGTATTCTCACC
O.meridionalis_NC_016927       CCGAACATGAAATTTTGATTTCATTCGGCTCCTTTATGGGTATTCTCACC
O.australiensis_KJ830774       CCGAACATGAAATTTTGATTTCATTCGGCTCCTTTATGGGTATTCTCACC
Leersia.tisserantii_NC_016677  CCGAACATGAAATTTTGATTTCATTCGGCTCCTTTATGGGTATTCTCACC

O.sativa_Japonica_AY522330     ACTTAACATCTAAGTCAGCTTTTTTGTCTGAATGGAACCAAGGCTCTCTG
O.australiensis_GU592209       ACTTAACATCTAAGTCAGCTTTTTTGACTGAATGGAACCAAGGCTCTCTG
O.rufipogon_NC_022668          ACTTAACATCTAAGTCAGCTTTTTTGTCTGAATGGAACCAAGGCTCTCTG
O.rufipogon_NC_017835          ACTTAACATCTAAGTCAGCTTTTTTGTCTGAATGGAACCAAGGCTCTCTG
O.nivara_NC_005973             ACTTAACATCTAAGTCAGCTTTTTTGTCTGAATGGAACCAAGGCTCTCTG
O.sativa.Indica_NC_008155      ACTTAACATCTAAGTCAGCTTTTTTGTCTGAATGGAACCAAGGCTCTCTG
O.meridionalis_NC_016927       ACTTAACATCTAAGTCAGCTTTTTTGTCTGAATGGAACCAAGGCTCTCTG
O.australiensis_KJ830774       ACTTAACATCTAAGTCAGCTTTTTTGACTGAATGGAACCAAGGCTCTCTG
Leersia.tisserantii_NC_016677  ACTTAACATCTAAGTCAGCTTTTTTGTCTGAATGGAACCAAAGCTCTCTG

O.sativa_Japonica_AY522330     CTTTCTAGATGATCCCTAAAGAGTAGGAGATAGAAATTTGCCTAAATCTA
O.australiensis_GU592209       CTTTCTAGATGATCCCTAAAGAATAGGAGATAGAAATTTGCCTAAATCTA
O.rufipogon_NC_022668          CTTTCTAGATGATCCCTAAAGAGTAGGAGATAGAAATTTGCCTAAATCTA
O.rufipogon_NC_017835          CTTTCTAGATGATCCCTAAAGAGTAGGAGATAGAAATTTGCCTAAATCTA
O.nivara_NC_005973             CTTTCTAGATGATCCCTAAAGAGTAGGAGATAGAAATTTGCCTAAATCTA
O.sativa.Indica_NC_008155      CTTTCTAGATGATCCCTAAAGAGTAGGAGATAGAAATTTGCCTAAATCTA
O.meridionalis_NC_016927       CTTTCTAGATGATCCCTAAAGAGTAGGAGATAGAAATTTGCCTAAATCTA
O.australiensis_KJ830774       CTTTCTAGATGATCCCTAAAGAATAGGAGATAGAAATTTGCCTAAATCTA
Leersia.tisserantii_NC_016677  CTTTCTAGATGATCCCTAAAGAGTAGGAGATAGAAATTTGCCTAAATCTA

O.sativa_Japonica_AY522330     TCTAATCTAATTACTTCGTTCCCTAATTTCATTTAAGAGATCCTGAGGAA
O.australiensis_GU592209       TCTAATCTAATTACTTCGTTCCCTAATTTCATTTAAGAGATCCTGAGGAA
O.rufipogon_NC_022668          TCTAATCTAATTACTTCGTTCCCTAATTTCATTTAAGAGATCCTGAGGAA
O.rufipogon_NC_017835          TCTAATCTAATTACTTCGTTCCCTAATTTCATTTAAGAGATCCTGAGGAA
O.nivara_NC_005973             TCTAATCTAATTACTTCGTTCCCTAATTTCATTTAAGAGATCCTGAGGAA
O.sativa.Indica_NC_008155      TCTAATCTAATTACTTCGTTCCCTAATTTCATTTAAGAGATCCTGAGGAA
O.meridionalis_NC_016927       TCTAATCTAATTACTTCGTTCCCTAATTTCATTTAAGAGATCCTGAGGAA
O.australiensis_KJ830774       TCTAATCTAATTACTTCGTTCCCTAATTTCATTTAAGAGATCCTGAGGAA
Leersia.tisserantii_NC_016677  TCTAATCTAATTACTTCGTTCTCTAATTTCATTTAAGAGATCCTGAGGAA

O.sativa_Japonica_AY522330     AAGAATTGGGTTTCCACCGAGCTGAAACAATATGCTGATGGTTCTAGTAA
O.australiensis_GU592209       AAGAATTGGGTTTCCACCGAGCTGAAACAATATGCTGATGGTTCTAGTAA
O.rufipogon_NC_022668          AAGAATTGGGTTTCCACCGAGCTGAAACAATATGCTGATGGTTCTAGTAA
O.rufipogon_NC_017835          AAGAATTGGGTTTCCACCGAGCTGAAACAATATGCTGATGGTTCTAGTAA
O.nivara_NC_005973             AAGAATTGGGTTTCCACCGAGCTGAAACAATATGCTGATGGTTCTAGTAA
O.sativa.Indica_NC_008155      AAGAATTGGGTTTCCACCGAGCTGAAACAATATGCTGATGGTTCTAGTAA
O.meridionalis_NC_016927       AAGAATTGGGTTTCCACCGAGCTGAAACAATATGCTGATGGTTCTAGTAA
O.australiensis_KJ830774       AAGAATTGGGTTTCCACCGAGCTGAAACAATATGCTGATGGTTCTAGTAA
Leersia.tisserantii_NC_016677  AAGAATTGGGTTTCCACCGAGCTGAAACAATATGCTGATGGTTCTAGTAA

O.sativa_Japonica_AY522330     ACCAAAACTACCGTTTTTTAGCTATTTGGCTTCCATTTCCTTTTTTAACA
O.australiensis_GU592209       ACCAAAACTACCGTTTTTTAGCTATTTGGCTTCCATTTCCTTTTTTAACA
O.rufipogon_NC_022668          ACCAAAACTACCGTTTTTTAGCTATTTGGCTTCCATTTCCTTTTTTAACA
O.rufipogon_NC_017835          ACCAAAACTACCGTTTTTTAGCTATTTGGCTTCCATTTCCTTTTTTAACA
O.nivara_NC_005973             ACCAAAACTACCGTTTTTTAGCTATTTGGCTTCCATTTCCTTTTTTAACA
O.sativa.Indica_NC_008155      ACCAAAACTACCGTTTTTTAGCTATTTGGCTTCCATTTCCTTTTTTAACA
O.meridionalis_NC_016927       ACCAAAACTACCGTTTTTTAGCTATTTGGCTTCCATTTCCTTTTTTAACA
O.australiensis_KJ830774       ACCAAAACTACCGTTTTTTAGCTATTTGGCTTCCATTTCCTTTTTTAACA
Leersia.tisserantii_NC_016677  ACCAAAACTACCGTTTTTTAGCTATTTGGCTTCCATTTCCTTTTTTAGCA

O.sativa_Japonica_AY522330     AAAGAAGATTTAGTTACGATTGGAAATAAATTTTTTTGTATCTTCATCCA
O.australiensis_GU592209       AAAGAAGATTTAGTTACGATTGGAAATCAATTTTTTTGTATCTTCATCCA
O.rufipogon_NC_022668          AAAGAAGATTTAGTTACGATTGGAAATAAATTTTTTTGTATCTTCATCCA
O.rufipogon_NC_017835          AAAGAAGATTTAGTTACGATTGGAAATAAATTTTTTTGTATCTTCATCCA
O.nivara_NC_005973             AAAGAAGATTTAGTTACGATTGGAAATAAATTTTTTTGTATCTTCATCCA
O.sativa.Indica_NC_008155      AAAGAAGATTTAGTTACGATTGGAAATAAATTTTTTTGTATCTTCATCCA
O.meridionalis_NC_016927       AAAGAAGATTTAGTTACGATTGGAAATAAATTTTTTTGTATCTTCATCCA
O.australiensis_KJ830774       AAAGAAGATTTAGTTACGATTGGAAATCAATTTTTTTGTATCTTCATCCA
Leersia.tisserantii_NC_016677  AAAGAAGATTTAGTTACGATTGGAAATACACTTTTTTGTATCTTCATCCA

O.sativa_Japonica_AY522330     TAGATCCTTTACTCATATTTAAAAAATTGGAATCCTTAATCCAATGCAAA
O.australiensis_GU592209       TAGATCCTTTACTCATTTTTTAAAAATTGGAATCCTTAATCCAATGCAAA
O.rufipogon_NC_022668          TAGATCCTTTACTCATATTTTAAAAATTGGAATCCTTAATCCAATGCAAA
O.rufipogon_NC_017835          TAGATCCTTTACTCATATTTTAAAAATTGGAATCCTTAATCCAATGCAAA
O.nivara_NC_005973             TAGATCCTTTACTCATATTTTAAAAATTGGAATCCTTAATCCAATGCAAA
O.sativa.Indica_NC_008155      TAGATCCTTTACTCATATTTTAAAAATTGGAATCCTTAATCCAATGCAAA
O.meridionalis_NC_016927       TAGATCCTTTACTCATATTTTAAAAATTGGAATCCTTAATCCAATGCAAA
O.australiensis_KJ830774       TAGATCCTTTACTCATTTTTTAAAAATTGGAATCCTTAATCCAATGCAAA
Leersia.tisserantii_NC_016677  TGGATCCTTTACTCATATTTAAAAAATTGGAGTCCTTAATCCAATGCAAA

O.sativa_Japonica_AY522330     ATTATGCTTCGCGACTCTGTACTCATAATCCAAATCCTATTTGTTTTTTG
O.australiensis_GU592209       ATTATGCTTCGCGACTCTGTACTCATAATCCAAATCCAATTTGTTTTTTG
O.rufipogon_NC_022668          ATTATGCTTCGCGACTCTGTACTCATAATCCAAATCCTATTTGTTTTTTG
O.rufipogon_NC_017835          ATTATGCTTCGCGACTCTGTACTCATAATCCAAATCCTATTTGTTTTTTG
O.nivara_NC_005973             ATTATGCTTCGCGACTCTGTACTCATAATCCAAATCCTATTTGTTTTTTG
O.sativa.Indica_NC_008155      ATTATGCTTCGCGACTCTGTACTCATAATCCAAATCCTATTTGTTTTTTG
O.meridionalis_NC_016927       ATTATGCTTCGCGACTCTGTACTCATAATCCAAATCCTATTTGTTTTTTG
O.australiensis_KJ830774       ATTATGCTTCGCGACTCTGTACTCATAATCCAAATCCAATTTGTTTTTTG
Leersia.tisserantii_NC_016677  ATTATGCTTCGCGACTCTGTACTCATAATCCAAATCCAATTTGTATTTTG

O.sativa_Japonica_AY522330     GATGCAATTTCAATTAGTCTTTGGGTACAAATCGCGAAAATGCATATTCT
O.australiensis_GU592209       GATGCAATTTCAATTAGTCTTTGGATACAAATCGCGAAAATGCATATTCT
O.rufipogon_NC_022668          GATGCAATTTCAATTAG-CTTTGGGTACAAATCGCGAAAATGCATATTCT
O.rufipogon_NC_017835          GATGCAATTTCAATTAGTCTTTGGGTACAAATCGCGAAAATGCATATTCT
O.nivara_NC_005973             GATGCAATTTCAATTAGTCTTTGGGTACAAATCGCGAAAATGCATATTCT
O.sativa.Indica_NC_008155      GATGCAATTTCAATTAGTCTTTGGGTACAAATCGCGAAAATGCATATTCT
O.meridionalis_NC_016927       GATGCAATTTCAATTAG-CTTTGGGTACAAATCGCGAAAATGCATATTCT
O.australiensis_KJ830774       GATGCAATTTCAATTAGTCTTTGGATACAAATCGCGAAAATGCATATTCT
Leersia.tisserantii_NC_016677  GATCCAATTTCAATTAGTCTTTGGATACAAACCGCGAAAATTTATATTTT

O.sativa_Japonica_AY522330     TCCTCAATATGCTATTGAGAGAAAAAGGAGTAAATCCTTTCTAAGAACTA
O.australiensis_GU592209       TCCTCAATATGCTATTGAGAGAAAAAGGAGTAAATCCTTTCTAAGAACTA
O.rufipogon_NC_022668          TCCTCAATATGCTATTGAGAGAAAAAGGAGTAAATCCTTTCTAAGAACTA
O.rufipogon_NC_017835          TCCTCAATATGCTATTGAGAGAAAAAGGAGTAAATCCTTTCTAAGAACTA
O.nivara_NC_005973             TCCTCAATATGCTATTGAGAGAAAAAGGAGTAAATCCTTTCTAAGAACTA
O.sativa.Indica_NC_008155      TCCTCAATATGCTATTGAGAGAAAAAGGAGTAAATCCTTTCTAAGAACTA
O.meridionalis_NC_016927       TCCTCAATATGCTATTGAGAGAAAAAGGAGTAAATCCTTTCTAAGAACTA
O.australiensis_KJ830774       TCCTCAATATGCTATTGAGAGAAAAAGGAGTAAATCCTTTCTAAGAACTA
Leersia.tisserantii_NC_016677  TCCTCAATATGCTATTGAGAGGAAAAGGAGTAAATCCTTTCTAAGAACTA

O.sativa_Japonica_AY522330     AAGTTTTCATCGGAATATAAAAAACCTTAAGGACGCCTTAAGTATATCAT
O.australiensis_GU592209       AAGTTTTCATCGGAATATAAAAAAACTTAAGTACGCCTTAAGTATATCAT
O.rufipogon_NC_022668          AAGTTTTCATCGGAATATAAAAAACCTTAAGGACGCCTTAAGTATATCAT
O.rufipogon_NC_017835          AAGTTTTCATCGGAATATAAAAAACCTTAAGGACGCCTTAAGTATATCAT
O.nivara_NC_005973             AAGTTTTCATCGGAATATAAAAAACCTTAAGGACGCCTTAAGTATATCAT
O.sativa.Indica_NC_008155      AAGTTTTCATCGGAATATAAAAAACCTTAAGGACGCCTTAAGTATATCAT
O.meridionalis_NC_016927       AAGTTTTCATCGGAATATAAAAAACCTTAAGGACGCCTTAAGTATATCAT
O.australiensis_KJ830774       AAGTTTTCATCGGAATATAAAAAAACTTAAGTACGCCTTAAGTATATCAT
Leersia.tisserantii_NC_016677  AAGTTTTCATCGGAATATAAAAAA-CTTAAGGACGCCTTAAGTATATCAT

O.sativa_Japonica_AY522330     TTCAAATTCAGTTATTAATAGAACGAATCACACTTTTACCACTAAACTAT
O.australiensis_GU592209       TTCAAATTCAGTTATTAATAGAACGAATCACACTTTTACCACTAAACTAT
O.rufipogon_NC_022668          TTCAAATTCAGTTATTAATAGAACGAATCACACTTTTACCACTAAACTAT
O.rufipogon_NC_017835          TTCAAATTCAGTTATTAATAGAACGAATCACACTTTTACCACTAAACTAT
O.nivara_NC_005973             TTCAAATTCAGTTATTAATAGAACGAATCACACTTTTACCACTAAACTAT
O.sativa.Indica_NC_008155      TTCAAATTCAGTTATTAATAGAACGAATCACACTTTTACCACTAAACTAT
O.meridionalis_NC_016927       TTCAAATTCAGTTATTAATAGAACGAATCACACTTTTACCACTAAACTAT
O.australiensis_KJ830774       TTCAAATTCAGTTATTAATAGAACGAATCACACTTTTACCACTAAACTAT
Leersia.tisserantii_NC_016677  TT-----TCCGTTATTAATAGAACGAATCACACTTTTACCACTAAACTAT

O.sativa_Japonica_AY522330     ACCCGCTACATGTAAATTCTGATACCAACGCTACCCTTTGTCAAGGGTAG
O.australiensis_GU592209       ACCCGCTACATGTAAATTATGATACCAACGCTACCCTTTGTCAAGGGTAG
O.rufipogon_NC_022668          ACCCGCTACATGTAAATTATGATACCAACGCTACCCTTTGTCAAGGGTAG
O.rufipogon_NC_017835          ACCCGCTACATGTAAATTCTGATACCAACGCTACCCTTTGTCAAGGGTAG
O.nivara_NC_005973             ACCCGCTACATGTAAATTCTGATACCAACGCTACCCTTTGTCAAGGGTAG
O.sativa.Indica_NC_008155      ACCCGCTACATGTAAATTCTGATACCAACGCTACCCTTTGTCAAGGGTAG
O.meridionalis_NC_016927       ACCCGCTACATGTAAATTATGATACCAACGCTACCCTTTGTCAAGGGTAG
O.australiensis_KJ830774       ACCCGCTACATGTAAATTATGATACCAACGCTACCCTTTGTCAAGGGTAG
Leersia.tisserantii_NC_016677  ACCCGCTACATGTAAATTATGATACCAACGCTACTCTTTGTCAAGGGTAG

O.sativa_Japonica_AY522330     CCATTCGAGAAAGATGCTAATTCCCTCTTAGTTAATGAAACAGAGAAGGT
O.australiensis_GU592209       CCATTCGAGAAAGATGCTAATTCCCTCTTAGTGAATGAAACAGAGAAGGT
O.rufipogon_NC_022668          CCATTCGAGAAAGATGCTAATTCCCTCTTAGTTAATGAAACAGAGAAGGT
O.rufipogon_NC_017835          CCATTCGAGAAAGATGCTAATTCCCTCTTAGTTAATGAAACAGAGAAGGT
O.nivara_NC_005973             CCATTCGAGAAAGATGCTAATTCCCTCTTAGTTAATGAAACAGAGAAGGT
O.sativa.Indica_NC_008155      CCATTCGAGAAAGATGCTAATTCCCTCTTAGTTAATGAAACAGAGAAGGT
O.meridionalis_NC_016927       CCATTCGAGAAAGATGCTAATTCCCTCTTAGTTAATGAAACAGAGAAGGT
O.australiensis_KJ830774       CCATTCGAGAAAGATGCTAATTCCCTCTTAGTGAATGAAACAGAGAAGGT
Leersia.tisserantii_NC_016677  CCGTTCGAGAAGGATGCTAATTCCCCCTTAGTGAATGAAACAGAGAAGGT

O.sativa_Japonica_AY522330     TCCTCACAGTTAGCGGTTGGTACTTCGATCGCGGGCCTTTCCTTTACTTT
O.australiensis_GU592209       TCCTCACAGTGAGCGGTTGGTACTTCGATCGCGGGCCTTTCCTTTACTTT
O.rufipogon_NC_022668          TCCTCACAGTTAGCGGTTGGTACTTCGATCGCGGGCCTTTCCTTTACTTT
O.rufipogon_NC_017835          TCCTCACAGTTAGCGGTTGGTACTTCGATCGCGGGCCTTTCCTTTACTTT
O.nivara_NC_005973             TCCTCACAGTTAGCGGTTGGTACTTCGATCGCGGGCCTTTCCTTTACTTT
O.sativa.Indica_NC_008155      TCCTCACAGTTAGCGGTTGGTACTTCGATCGCGGGCCTTTCCTTTACTTT
O.meridionalis_NC_016927       TCCTCACAGTTAGCGGTTGGTACTTCGATCGCGGGCCTTTCCTTTACTTT
O.australiensis_KJ830774       TCCTCACAGTGAGCGGTTGGTACTTCGATCGCGGGCCTTTCCTTTACTTT
Leersia.tisserantii_NC_016677  TCATGACAGTGAGCGGTTGGTACTTCGATCGCGGGCCTTTCCTTTACTTT

O.sativa_Japonica_AY522330     --------------------------------------------------
O.australiensis_GU592209       --------------------------------------------------
O.rufipogon_NC_022668          --------------------------------------------------
O.rufipogon_NC_017835          --------------------------------------------------
O.nivara_NC_005973             --------------------------------------------------
O.sativa.Indica_NC_008155      --------------------------------------------------
O.meridionalis_NC_016927       --------------------------------------------------
O.australiensis_KJ830774       AAGATTTAGAGAGCCCCC---GGTCTGTAAAATAAACCTACTCTT-----
Leersia.tisserantii_NC_016677  AAGATTTAGATAGCCCCCCGGGGTCTGTAAAATAAACCTCTTCTTACCAC

O.sativa_Japonica_AY522330     --------------------------------------------------
O.australiensis_GU592209       --------------------------------------------------
O.rufipogon_NC_022668          --------------------------------------------------
O.rufipogon_NC_017835          --------------------------------------------------
O.nivara_NC_005973             --------------------------------------------------
O.sativa.Indica_NC_008155      --------------------------------------------------
O.meridionalis_NC_016927       --------------------------------------------------
O.australiensis_KJ830774       CCCAATAGCGTATGAACCAAATGTATGCATTTCAATTGTAGTCGTATTCT
Leersia.tisserantii_NC_016677  CCCAATAGCGTATGAACCAAATGTATGCATTTCAATTGCAGTCATATTCT

O.sativa_Japonica_AY522330     --------------------------------------------------
O.australiensis_GU592209       --------------------------------------------------
O.rufipogon_NC_022668          --------------------------------------------------
O.rufipogon_NC_017835          --------------------------------------------------
O.nivara_NC_005973             --------------------------------------------------
O.sativa.Indica_NC_008155      --------------------------------------------------
O.meridionalis_NC_016927       --------------------------------------------------
O.australiensis_KJ830774       ACGATTACGACTACAATGATCATTATTTGCTTTGCGAAGACGTAAGTGTT
Leersia.tisserantii_NC_016677  ACGATTACAACTACAATGATCCTTATTTGCTTTGCGAGGACGTAAGTATT

O.sativa_Japonica_AY522330     --------------------------------------------------
O.australiensis_GU592209       --------------------------------------------------
O.rufipogon_NC_022668          --------------------------------------------------
O.rufipogon_NC_017835          --------------------------------------------------
O.nivara_NC_005973             --------------------------------------------------
O.sativa.Indica_NC_008155      --------------------------------------------------
O.meridionalis_NC_016927       --------------------------------------------------
O.australiensis_KJ830774       CCAGACTGCTGTAAGGAATAGTTTGATTATTCCTACAATATACATTAGGA
Leersia.tisserantii_NC_016677  CCAGACTGCTGTAAGGAATGTTTTGATTTTTCCTACAATATACATTAGGA

O.sativa_Japonica_AY522330     --------------------------------------------CTTTTT
O.australiensis_GU592209       --------------------------------------------CTTTTT
O.rufipogon_NC_022668          --------------------------------------------CTTTTT
O.rufipogon_NC_017835          --------------------------------------------CTTTTT
O.nivara_NC_005973             --------------------------------------------CTTTTT
O.sativa.Indica_NC_008155      --------------------------------------------CTTTTT
O.meridionalis_NC_016927       --------------------------------------------CTTTTT
O.australiensis_KJ830774       AATATAGGAGAC--CGCAGCCTCAAAAATTCCTTTCTTTCCTTTCTTTTT
Leersia.tisserantii_NC_016677  AATATAGG-GACACCGCAGCCCCATAAATTCCTTTCTTT-----ATTTTT

O.sativa_Japonica_AY522330     TGTTCAGAATTGAACAAAGAATTTGGGGAAGAAAACATCTTCCCCCACTT
O.australiensis_GU592209       TGTTCAGAATTGAACAAAGAATTTGGGGAAGAAAACATCTTCCCCCACTT
O.rufipogon_NC_022668          TGTTCAGAATTGAACAAAGAATTTGGGGAAGAAAACATCTTCCCCCACTT
O.rufipogon_NC_017835          TGTTCAGAATTGAACAAAGAATTTGGGGAAGAAAACATCTTCCCCCACTT
O.nivara_NC_005973             TGTTCAGAATTGAACAAAGAATTTGGGGAAGAAAACATCTTCCCCCACTT
O.sativa.Indica_NC_008155      TGTTCAGAATTGAACAAAGAATTTGGGGAAGAAAACATCTTCCCCCACTT
O.meridionalis_NC_016927       TGTTCAGAATTGAACAAAGAATTTGGGGAAGAAAACATCTTCCCCCACTT
O.australiensis_KJ830774       TGTTCAGAATTGAACAAAGAATTTGGGGAAGATGTTTTCTTCCCCCACTT
Leersia.tisserantii_NC_016677  TGTTCAGAATTGAACAAAGAAATTGGGGAGGAAAACATCTTCCCCCACTT

O.sativa_Japonica_AY522330     ATCATGAAATCTGGGCCATAGAGAAAGAGTGAGATGTTTTTTTTT-ATTT
O.australiensis_GU592209       ATCATGAAATCTGGGCCATAGAGAAAGAGTGAGATGTTTTTTTTT-ATTT
O.rufipogon_NC_022668          ATCATGAAATCTGGGCCATAGAGAAAGCGTGAGATGTTTTTTTTT-ATTT
O.rufipogon_NC_017835          ATCATGAAATCTGGGCCATAGAGAAAGAGTGAGATGTTTTTTTTT-ATTT
O.nivara_NC_005973             ATCATGAAATCTGGGCCATAGAGAAAGAGTGAGATGTTTTTTTTT-ATTT
O.sativa.Indica_NC_008155      ATCATGAAATCTGGGCCATAGAGAAAGAGTGAGATGTTTTTTTTT-ATTT
O.meridionalis_NC_016927       ATCATGAAATCTGGGCCATAGAGAAAGCGTGAGATGTTTTTTTTT-ATTT
O.australiensis_KJ830774       ATCATGAAATCTGGGCCATAGAGAAAGAGTGAGATGTTTTTTTTTTATTT
Leersia.tisserantii_NC_016677  ATCATAAAGTCCGGGCCATAGAGAAAGAGTGAGATGATTTTTT---ATTT

O.sativa_Japonica_AY522330     ATCATAGACACTTTCCCTATGGCTTGAGAGAAACAATAAATAACTTAAAG
O.australiensis_GU592209       ATCATAGACACTTTCCCTATGGCTTGAGAGAAACAATAAATAACTTAAAG
O.rufipogon_NC_022668          ATCATAGAC--TTTCCCTATGGCTTGAGAGAAACAATAAATAACTTAAAG
O.rufipogon_NC_017835          ATCATAGAC--TTTCCCTATGGCTTGAGAGAAACAATAAATAACTTAAAG
O.nivara_NC_005973             ATCATAGAC--TTTCCCTATGGCTTGAGAGAAACAATAAATAACTTAAAG
O.sativa.Indica_NC_008155      ATCATAGAC--TTTCCCTATGGCTTGAGAGAAACAATAAATAACTTAAAG
O.meridionalis_NC_016927       ATCATAGAC--TTTCCCTATGGCTTGAGAGAAACAATAAATAACTTAAAG
O.australiensis_KJ830774       ATCATAGAC--TTTCCCTATGGCTTGAGAGAAACAATAAATAACTTAAAG
Leersia.tisserantii_NC_016677  ATCATAGAC--TTTCCCTGTGGCTTGAGAGAAACAAGAAATAACTTAAAG

O.sativa_Japonica_AY522330     AAAAAGGCACATAGGAGCCGAAGGATTTACTTGATGTAAAGAAGATTCTG
O.australiensis_GU592209       AAAAAGGCGCATAGGAGCCGAAGGATTTACTTGATGTAAAGAAGATTCTG
O.rufipogon_NC_022668          AAAAAGGCACATAGGAGCCGAAGGATTTACTTGATGTAAAGAAGATTCTG
O.rufipogon_NC_017835          AAAAAGGCACATAGGAGCCGAAGGATTTACTTGATGTAAAGAAGATTCTG
O.nivara_NC_005973             AAAAAGGCACATAGGAGCCGAAGGATTTACTTGATGTAAAGAAGATTCTG
O.sativa.Indica_NC_008155      AAAAAGGCACATAGGAGCCGAAGGATTTACTTGATGTAAAGAAGATTCTG
O.meridionalis_NC_016927       AAAAAGGCACATAGGAGCCGAAGGATTTACTTGATGTAAAGAAGATTCTG
O.australiensis_KJ830774       AAAAAGGCGCATAGGAGCCGAAGGATTTACTTGATGTAAAGAAGATTCTG
Leersia.tisserantii_NC_016677  AAAAAGGCGCATAAGA--CGAAGGATTTACCTGATGTAAAGAAGATTCTG

O.sativa_Japonica_AY522330     AATGTCTCTGCTTAGTCGATTCTCTCCGTTTAACTTTTTCTTCTCTTCTT
O.australiensis_GU592209       AATGTCTCCGCTTAGTCGATTCTCTCCGTTTAACTATTTCTTCTCTTCTT
O.rufipogon_NC_022668          AATGTCTCTGCTTAGTCGATTCTCTCCGTTTAACTTTTTCTTCTCTTCTT
O.rufipogon_NC_017835          AATGTCTCTGCTTAGTCGATTCTCTCCGTTTAACTTTTTCTTCTCTTCTT
O.nivara_NC_005973             AATGTCTCTGCTTAGTCGATTCTCTCCGTTTAACTTTTTCTTCTCTTCTT
O.sativa.Indica_NC_008155      AATGTCTCTGCTTAGTCGATTCTCTCCGTTTAACTTTTTCTTCTCTTCTT
O.meridionalis_NC_016927       AATGTCTCTGCTTAGTCGATTCTCTCCGTTTAACTTTTTCTTCTCTTCTT
O.australiensis_KJ830774       AATGTCTCCGCTTAGTCGATTCTCTCCGTTTAACTATTTCTTCTCTTCTT
Leersia.tisserantii_NC_016677  AATGTCTCCGCTTAGTCGATCCTCTCCGTTTACCTATTTCCTCTCCTCTT

O.sativa_Japonica_AY522330     TTCCACTCAATTCTAGTTTATTAGATTCTTGTTTAAAAGAATCAAAGAAG
O.australiensis_GU592209       TTCCACTCAATTCTAGTTTATTAGATTCTTGTTTAAAAGAATCAAAGAAG
O.rufipogon_NC_022668          TTCCACTCAATTCTAGTTTATTAGATTCTTGTTTAAAAGAATCAAAGAAG
O.rufipogon_NC_017835          TTCCACTCAATTCTAGTTTATTAGATTCTTGTTTAAAAGAATCAAAGAAG
O.nivara_NC_005973             TTCCACTCAATTCTAGTTTATTAGATTCTTGTTTAAAAGAATCAAAGAAG
O.sativa.Indica_NC_008155      TTCCACTCAATTCTAGTTTATTAGATTCTTGTTTAAAAGAATCAAAGAAG
O.meridionalis_NC_016927       TTCCACTCAATTCTAGTTTATTAGATTCTTGTTTAAAAGAATCAAAGAAG
O.australiensis_KJ830774       TTCCACTCAATTCTAGTTTATTAGATTCTTGTTTAAAAGAATCAAAGAAG
Leersia.tisserantii_NC_016677  TTCCACTCAATTCTAGTTTATTAGATTTTTGTTTAAAAGAATCAAAGAAG

O.sativa_Japonica_AY522330     ATGAATAGAACTAAGAACACACAAAAAAGAACATATAGGCCC--GAGACC
O.australiensis_GU592209       ATGAATAGAACTAAGAACACATAAAAAAGAGCATATAGGCCC--GAGACC
O.rufipogon_NC_022668          ATGAATAGAACTAAGAACACACAAAAAAGAGCATATAGGCCC--GAGACC
O.rufipogon_NC_017835          ATGAATAGAACTAAGAACACACAAAAAAGAGCATATAGGCCC--GAGACC
O.nivara_NC_005973             ATGAATAGAACTAAGAACACACAAAAAAGAGCATATAGGCCC--GAGACC
O.sativa.Indica_NC_008155      ATGAATAGAACTAAGAACACACAAAAAAGAGCATATAGGCCC--GAGACC
O.meridionalis_NC_016927       ATGAATAGAACTAAGAACACACAAAAAAGAGCATATAGGCCC--GAGACC
O.australiensis_KJ830774       ATGAATAGAACTAAGAACACATAAAAAAGAGCATATAGGCCC--GAGACC
Leersia.tisserantii_NC_016677  ATGAATAGAACTAAGAAGACATAAAAAAGAGCATATAGGACTAAGAGACC

O.sativa_Japonica_AY522330     ATTACCAAAAGTTCTTCCCAATAATCATATTGGGTATCTGTTCCCTTCCT
O.australiensis_GU592209       ATTACCAAAAGTTCTTCCCAATAATCATATTGGGTATCTGTTCCCTTCCT
O.rufipogon_NC_022668          ATTACCAAAAGTTCTTCCCAATAATCATATTGGGTATCTGTTCCCTTCCT
O.rufipogon_NC_017835          ATTACCAAAAGTTCTTCCCAATAATCATATTGGGTATCTGTTCCCTTCCT
O.nivara_NC_005973             ATTACCAAAAGTTCTTCCCAATAATCATATTGGGTATCTGTTCCCTTCCT
O.sativa.Indica_NC_008155      ATTACCAAAAGTTCTTCCCAATAATCATATTGGGTATCTGTTCCCTTCCT
O.meridionalis_NC_016927       ATTACCAAAAGTTCTTCCCAATAATCATATTGGGTATCTGTTCCCTTCCT
O.australiensis_KJ830774       ATTACCAAAAGTTCTTCCCAATAATCATATTGGGTATCTGTTCCCTTCCT
Leersia.tisserantii_NC_016677  ATTACCAAAAGTTCTTCCCAATAATCATATTGGGTATCTGTTCCCTTCCT

O.sativa_Japonica_AY522330     TTTCCTATTAGGATGGGGCATGTTGGATTTTCCATATCCATATACC----
O.australiensis_GU592209       TTTCCTATTAGGATAGGGCATGTTGGATTTTCCATATCCATATACC----
O.rufipogon_NC_022668          TTTCCTATTAGGATGGGGCATGTTGGATTTTCCATATCCATATACC----
O.rufipogon_NC_017835          TTTCCTATTAGGATGGGGCATGTTGGATTTTCCATATCCATATACC----
O.nivara_NC_005973             TTTCCTATTAGGATGGGGCATGTTGGATTTTCCATATCCATATACC----
O.sativa.Indica_NC_008155      TTTCCTATTAGGATGGGGCATGTTGGATTTTCCATATCCATATACC----
O.meridionalis_NC_016927       TTTCCTATTAGGATGGGGCATGTTGGATTTTCCATATCCATATACC----
O.australiensis_KJ830774       TTTCCTATTAGGATGGGGCATGTTGGATTTTCCATATCCATATACC----
Leersia.tisserantii_NC_016677  TTTCCTACTAGGATCGGGCATGTTGGATTTTCCATATCCATATACCTTAG

O.sativa_Japonica_AY522330     -----------ATCGAACCTTAAGGGTTCCAGAACCCTCCTTTTTTGCTA
O.australiensis_GU592209       -----------ATCGAACCTTAAGGGTTCCAGAACCCTCCTTTTTTGCTA
O.rufipogon_NC_022668          -----------ATCGAACCTTAAGGGTTCCAGAACCCTCCTTTTTTGCTA
O.rufipogon_NC_017835          -----------ATCGAACCTTAAGGGTTCCAGAACCCTCCTTTTTTGCTA
O.nivara_NC_005973             -----------ATCGAACCTTAAGGGTTCCAGAACCCTCCTTTTTTGCTA
O.sativa.Indica_NC_008155      -----------ATCGAACCTTAAGGGTTCCAGAACCCTCCTTTTTTGCTA
O.meridionalis_NC_016927       -----------ATCGAACCTTAAGGGTTCCAGAACCCTCCTTTTTTGCTA
O.australiensis_KJ830774       -----------ATCGAACCTTAAGGGTTCCAGAACCCTCCTTTTTTGCTA
Leersia.tisserantii_NC_016677  ATTCTTGTTTAATCGAACCTTAAGAGTTCCAGAACCCTCCTTTTTTGCTA

O.sativa_Japonica_AY522330     GTTTTCGGAAACGGAAAACCCTGAACCAGGAGCAGTATAAATTCTACTGC
O.australiensis_GU592209       GTCTTCGGAAACGGAAAACCCTGAACCAGGAGCAGTATAAATTCTACTGC
O.rufipogon_NC_022668          GTTTTCGGAAACGGAAAACCCTGAACCAGGAGCAGTATAAATTCTACTGC
O.rufipogon_NC_017835          GTTTTCGGAAACGGAAAACCCTGAACCAGGAGCAGTATAAATTCTACTGC
O.nivara_NC_005973             GTTTTCGGAAACGGAAAACCCTGAACCAGGAGCAGTATAAATTCTACTGC
O.sativa.Indica_NC_008155      GTTTTCGGAAACGGAAAACCCTGAACCAGGAGCAGTATAAATTCTACTGC
O.meridionalis_NC_016927       GTTTTCGGAAACGGAAAACCCTGAACCAGGAGCAGTATAAATTCTACTGC
O.australiensis_KJ830774       GTCTTCGGAAACGGAAAACCCTGAACCAGGAGCAGTATAAATTCTACTGC
Leersia.tisserantii_NC_016677  GTCTTCGGAAACAGAAAACCCTGAACCAGGAGCAGTAAAAATTCTACTGC

O.sativa_Japonica_AY522330     CCGCCTTTTACAAGAAAATTGGTGATAAAACTCCACTACAGTTTGTTCAA
O.australiensis_GU592209       CCACCTTTTACAAAAAAATTGGTGATAAAACTCCACTACAGTTTGTTCAA
O.rufipogon_NC_022668          CCGCCTTTTACAAGAAAATTGGTGATAAAACTCCACTACAGTTTGTTCAA
O.rufipogon_NC_017835          CCGCCTTTTACAAGAAAATTGGTGATAAAACTCCACTACAGTTTGTTCAA
O.nivara_NC_005973             CCGCCTTTTACAAGAAAATTGGTGATAAAACTCCACTACAGTTTGTTCAA
O.sativa.Indica_NC_008155      CCGCCTTTTACAAGAAAATTGGTGATAAAACTCCACTACAGTTTGTTCAA
O.meridionalis_NC_016927       CCGCCTTTTACAAGAAAATTGGTGATAAAACTCCACTACAGTTTGTTCAA
O.australiensis_KJ830774       CCACCTTTTACAAAAAA-TTGGTGATAAAACTCCACTACAGTTTGTTCAA
Leersia.tisserantii_NC_016677  CCACTTTTTACAAGAAAATTGGTGATAAAACTCCGCCACAGTTTGTTCAA

O.sativa_Japonica_AY522330     AATGCACCAATCAGAATCCCTTGAGAATATTCAAGTACCCTATTTCTAAG
O.australiensis_GU592209       AATGCACCAACCAGAATCCCCTGAGAATATTCAAGCACCCCATTTCTAAG
O.rufipogon_NC_022668          AATGCACCAATCAGAATCCCTTGAGAATATTCAAGTACCCTATTTCTAAG
O.rufipogon_NC_017835          AATGCACCAATCAGAATCCCTTGAGAATATTCAAGTACCCTATTTCTAAG
O.nivara_NC_005973             AATGCACCAATCAGAATCCCTTGAGAATATTCAAGTACCCTATTTCTAAG
O.sativa.Indica_NC_008155      AATGCACCAATCAGAATCCCTTGAGAATATTCAAGTACCCTATTTCTAAG
O.meridionalis_NC_016927       AATGCACCAATCAGAATCCCTTGAGAATATTCAAGTACCCTATTTCTAAG
O.australiensis_KJ830774       AATGCACCAACCAGAATCCCCTGAGAATATTCAAGCACCCCATTTCTAAG
Leersia.tisserantii_NC_016677  AATGCACCAACTGGAATCCTTTGAGAATATTCAAGTACCCCATTTCTAAG

O.sativa_Japonica_AY522330     ATATTTCTAAGAGAAGAGGTACCTGCTGAAAATCGCTTCAACAAATCCGC
O.australiensis_GU592209       ANNNNNNNAAGAGAAGAGGTACCTGCTGAAAATCGCTTCAACAAATCCGC
O.rufipogon_NC_022668          A-----------GAAGAGGTACCTGCTGAAAATCGCTTCAACAAATCCGC
O.rufipogon_NC_017835          ATATTTCTAAGAGAAGAGGTACCTGCTGAAAATCGCTTCAACAAATCCGC
O.nivara_NC_005973             ATATTTCTAAGAGAAGAGGTACCTGCTGAAAATCGCTTCAACAAATCCGC
O.sativa.Indica_NC_008155      ATATTTCTAAGAGAAGAGGTACCTGCTGAAAATCGCTTCAACAAATCCGC
O.meridionalis_NC_016927       ATATTTCTAAGAGAAGAGGTACCTGCTGAAAATCGCTTCAACAAATCCGC
O.australiensis_KJ830774       A-----GAAAGAGAAGAGGTACCTGCTGAAAATCGCTTCAACAAATCCGC
Leersia.tisserantii_NC_016677  A----------------GGTACCTGCAGAAAATCGCTTCAACAAATCCGC

O.sativa_Japonica_AY522330     ----------------TTAAGAAAAATTGCAAAGTTTTGAACTCGAAGGT
O.australiensis_GU592209       ----------------TTAAGAAAAATTGCAAAGTTTTGAACTCGAAGGT
O.rufipogon_NC_022668          ----------------TTAAGAAAAATTGCAAAGTTTTGAACTCGAAGGT
O.rufipogon_NC_017835          ----------------TTAAGAAAAATTGCAAAGTTTTGAACTCGAAGGT
O.nivara_NC_005973             ----------------TTAAGAAAAATTGCAAAGTTTTGAACTCGAAGGT
O.sativa.Indica_NC_008155      ----------------TTAAGAAAAATTGCAAAGTTTTGAACTCGAAGGT
O.meridionalis_NC_016927       ----------------TTAAGAAAAATTGCAAAGTTTTGAACTCGAAGGT
O.australiensis_KJ830774       CCAAAACTTT------TTAAGAAAAATTGCAAAGTTTTGAACTCGAAGGT
Leersia.tisserantii_NC_016677  CCAAAACTTTTTATTTTTAAGAAAAATTGCAAAGTTTTAAACTCGAAGGT

O.sativa_Japonica_AY522330     TTTTCCAAGGGATGCCTGTTAAAAATTGTTTCAACCTCTCACCAAAACAG
O.australiensis_GU592209       TTTTCCAAAGGATGCCTGTTAAAAATTGTTTCAACCTCTCAGCAAAACAG
O.rufipogon_NC_022668          TTTTCCAAGGGATGCCTGTTAAAAATTGTTTCAACCTCTCACCAAAACAG
O.rufipogon_NC_017835          TTTTCCAAGGGATGCCTGTTAAAAATTGTTTCAACCTCTCACCAAAACAG
O.nivara_NC_005973             TTTTCCAAGGGATGCCTGTTAAAAATTGTTTCAACCTCTCACCAAAACAG
O.sativa.Indica_NC_008155      TTTTCCAAGGGATGCCTGTTAAAAATTGTTTCAACCTCTCACCAAAACAG
O.meridionalis_NC_016927       TTTTCCAAGGGATGCCTGTTAAAAATTGTTTCAACCTCTCACCAAAACAG
O.australiensis_KJ830774       TTTTCCAAAGGATGCCTGTTAAAAATTGTTTCAACCTCTCAGCAAAACAG
Leersia.tisserantii_NC_016677  TTTTCCAAGGGATGCCTGTTAAAAATTGTTTCAACCTCTCACCAAAACAG

O.sativa_Japonica_AY522330     ACAAGAAGTATATCACTGAAAATTAATACCCAGCCATATGGGTATATGAA
O.australiensis_GU592209       ACAAGAAGTATATCACTGAAAATTAATACCCAGCCATATGGGTATATGAA
O.rufipogon_NC_022668          ACAAGAAGTATATCACTGAAAATTAATACCCAGCCATATGGGTATATGAA
O.rufipogon_NC_017835          ACAAGAAGTATATCACTGAAAATTAATACCCAGCCATATGGGTATATGAA
O.nivara_NC_005973             ACAAGAAGTATATCACTGAAAATTAATACCCAGCCATATGGGTATATGAA
O.sativa.Indica_NC_008155      ACAAGAAGTATATCACTGAAAATTAATACCCAGCCATATGGGTATATGAA
O.meridionalis_NC_016927       ACAAGAAGTATATCACTGAAAATTAATACCCAGCCATATGGGTATATGAA
O.australiensis_KJ830774       ACAAGAAGTATATCACTGAAAATTAATACCCAGCCATATGGGTATATGAA
Leersia.tisserantii_NC_016677  ACAAGAAGTATATCACTGAAAATTAATACCCAGCCGTATAGGTATATGAA

O.sativa_Japonica_AY522330     GGGCGCGAATTCGTTTATACCCCACCCAATTAGA------GGAAATAAAA
O.australiensis_GU592209       GGGCGCGAATTCGTTTATACCCCACCCAATTAGA------GGAAATAAAA
O.rufipogon_NC_022668          GGGCGCGAATTCGTTTATACCCCACCCAATTAGA------GGAAATAAAA
O.rufipogon_NC_017835          GGGCGCGAATTCGTTTATACCCCACCCAATTAGA------GGAAATAAAA
O.nivara_NC_005973             GGGCGCGAATTCGTTTATACCCCACCCAATTAGA------GGAAATAAAA
O.sativa.Indica_NC_008155      GGGCGCGAATTCGTTTATACCCCACCCAATTAGA------GGAAATAAAA
O.meridionalis_NC_016927       GGGCGCGAATTCGTTTATACCCCACCCAATTAGA------GGAAATAAAA
O.australiensis_KJ830774       GGGCGCGAATTCGTTTATACCCCACCCAATTAGAATTAGAGGAAATAAAA
Leersia.tisserantii_NC_016677  GAGCGCGAATTCGTTTATACCCCATCCAATTAGAATTAGAGGAAATAAAA

O.sativa_Japonica_AY522330     CATAAATGGAGAAAGTTTTCATGATAAGATCAGCCAATAGAAGAAAAAAG
O.australiensis_GU592209       CATAAATGGAAAAAGTTCTCATGATAAGATCAGCCAATAGAAGAAAAAAG
O.rufipogon_NC_022668          CATAAATGGAGAAAGTTTTCATGATAAGATCAGCCAATAGAAGAAAAAAG
O.rufipogon_NC_017835          CATAAATGGAGAAAGTTTTCATGATAAGATCAGCCAATAGAAGAAAAAAG
O.nivara_NC_005973             CATAAATGGAGAAAGTTTTCATGATAAGATCAGCCAATAGAAGAAAAAAG
O.sativa.Indica_NC_008155      CATAAATGGAGAAAGTTTTCATGATAAGATCAGCCAATAGAAGAAAAAAG
O.meridionalis_NC_016927       CATAAATGGAGAAAGTTTTCATGATAAGATCAGCCAATAGAAGAAAAAAG
O.australiensis_KJ830774       CATAAATGGAAAAAGTTCTCATGATAAGATCAGCCAATAGAAGAAAAAAG
Leersia.tisserantii_NC_016677  CATAAATGGAGAAAGTTCTCATGATAAGATTAGCTAATAGAAGAAAAGAG

O.sativa_Japonica_AY522330     TCCCTAATTTTTCAGACCGTTCTGAGCATGTGAAAAGTCAATAGCCTAAA
O.australiensis_GU592209       TCCCTAATTTTTCAGACCGTTCTGAGCATGTGAAAAGTCAATAGCCTAAA
O.rufipogon_NC_022668          TCCCTAATTTTTCAGACCGTTCTGAGCATGTGAAAAGTCAATAGCCTAAA
O.rufipogon_NC_017835          TCCCTAATTTTTCAGACCGTTCTGAGCATGTGAAAAGTCAATAGCCTAAA
O.nivara_NC_005973             TCCCTAATTTTTCAGACCGTTCTGAGCATGTGAAAAGTCAATAGCCTAAA
O.sativa.Indica_NC_008155      TCCCTAATTTTTCAGACCGTTCTGAGCATGTGAAAAGTCAATAGCCTAAA
O.meridionalis_NC_016927       TCCCTAATTTTTCAGACCGTTCTGAGCATGTGAAAAGTCAATAGCCTAAA
O.australiensis_KJ830774       TCCCTAATTTTTCAGACCGTTCTGAGCATGTGAAAAGTCAATAGCCTAAA
Leersia.tisserantii_NC_016677  TCCCTAATTTTTCAGACCGTTCTGAGCATGTGAAAAGTCAATAGCCTAAA

O.sativa_Japonica_AY522330     GATAAAAAA-CCCTATACTTTGTGCAAGTGATAAGAGAGAATATGAAAGA
O.australiensis_GU592209       GATAAAAAA-CCCTCTACTTTGTGCAAGTGATAAGAGAGAATATGAAAGA
O.rufipogon_NC_022668          GATAAAAAA-CCCTATACTTTGTGCAAGTGATAAGAGAGAATATGAAAGA
O.rufipogon_NC_017835          GATAAAAAA-CCCTATACTTTGTGCAAGTGATAAGAGAGAATATGAAAGA
O.nivara_NC_005973             GATAAAAAA-CCCTATACTTTGTGCAAGTGATAAGAGAGAATATGAAAGA
O.sativa.Indica_NC_008155      GATAAAAAA-CCCTATACTTTGTGCAAGTGATAAGAGAGAATATGAAAGA
O.meridionalis_NC_016927       GATAAAAAA-CCCTATACTTTGTGCAAGTGATAAGAGAGAATATGAAAGA
O.australiensis_KJ830774       GATAAAAAA-CCCTCTACTTTGTGCAAGTGATAAGAGAGAATATGAAAGA
Leersia.tisserantii_NC_016677  GATAAAAAAACCCTCCACTTTGTGCAAGTGATAAGAGAGAATATCAAAGA

O.sativa_Japonica_AY522330     TTTTCCTATTTTTCTTGATTTTCTTAAGATTTTTTTGAACCTGACCATGA
O.australiensis_GU592209       TTTTCCTATTTTTCTTGATTTTCTTAAGATTTTTTTGAACCTGACCATGA
O.rufipogon_NC_022668          TTTTCCTATTTTTCTTGATTTTCTTAAGATTTTTTTGAACCTGACCATGA
O.rufipogon_NC_017835          TTTTCCTATTTTTCTTGATTTTCTTAAGATTTTTTTGAACCTGACCATGA
O.nivara_NC_005973             TTTTCCTATTTTTCTTGATTTTCTTAAGATTTTTTTGAACCTGACCATGA
O.sativa.Indica_NC_008155      TTTTCCTATTTTTCTTGATTTTCTTAAGATTTTTTTGAACCTGACCATGA
O.meridionalis_NC_016927       TTTTCCTATTTTTCTTGATTTTCTTAAGATTTTTTTGAACCTGACCATGA
O.australiensis_KJ830774       TTTTCCTATTTTTCTTGATTTTCTTAAGATTTTTTTGAACCTGACCATGA
Leersia.tisserantii_NC_016677  TTTTCATATTTTTCTTGATTTTCTTAAGATTTTTTTGAACTTGACCATGA

O.sativa_Japonica_AY522330     ATAGACTTATATATCTCGATATATACAGATATAATGTACATTATGGAGTA
O.australiensis_GU592209       ATAGACTTATATATCTCGATATATACAGATATAATGTACATTATGGAGTA
O.rufipogon_NC_022668          ATAGACTTATATATCTCGATATATACAGATATAATGTACATTATGGAGTA
O.rufipogon_NC_017835          ATAGACTTATATATCTCGATATATACAGATATAATGTACATTATGGAGTA
O.nivara_NC_005973             ATAGACTTATATATCTCGATATATACAGATATAATGTACATTATGGAGTA
O.sativa.Indica_NC_008155      ATAGACTTATATATCTCGATATATACAGATATAATGTACATTATGGAGTA
O.meridionalis_NC_016927       ATAGACTTATATATCTCGATATATACAGATATAATGTACATTATGGAGTA
O.australiensis_KJ830774       ATAGACTTATATATCTCGATATATACAGATATAATGTACATTATGGAGTA
Leersia.tisserantii_NC_016677  ATATACTTCTATATCTCGATATATACATATATAATGTACATTATGGAGTA

O.sativa_Japonica_AY522330     GACCTATAATGGGAAATGAAAGTGGCTAATTTTGGAATTGAATAAGAAGC
O.australiensis_GU592209       GACCTATAATGGGAAATGAAAGTGGCTAATTTTGGAATTGAATAAGAAGC
O.rufipogon_NC_022668          GACCTATAATGGGAAATGAAAGTGGCTAATTTTGGAATTGAATAAGAAGC
O.rufipogon_NC_017835          GACCTATAATGGGAAATGAAAGTGGCTAATTTTGGAATTGAATAAGAAGC
O.nivara_NC_005973             GACCTATAATGGGAAATGAAAGTGGCTAATTTTGGAATTGAATAAGAAGC
O.sativa.Indica_NC_008155      GACCTATAATGGGAAATGAAAGTGGCTAATTTTGGAATTGAATAAGAAGC
O.meridionalis_NC_016927       GACCTATAATGGGAAATGAAAGTGGCTAATTTTGGAATTGAATAAGAAGC
O.australiensis_KJ830774       GACCTATAATGGGAAATGAAAGTGGCTAATTTTGGAATTGAATAAGAAGC
Leersia.tisserantii_NC_016677  GGCCTATAATGGGAAATGAAAGTGGCTCATTTTGGAATTGAACAAGAAGC

O.sativa_Japonica_AY522330     CCTTTTAACTCAGTGGTAGAGTAATGCCATGGTAAGGCATAAGTCATCGG
O.australiensis_GU592209       CCTTTTAACTCAGTGGTAGAGTAATGCCATGGTAAGGCATAAGTCATCGG
O.rufipogon_NC_022668          CCTTTTAACTCAGTGGTAGAGTAATGCCATGGTAAGGCATAAGTCATCGG
O.rufipogon_NC_017835          CCTTTTAACTCAGTGGTAGAGTAATGCCATGGTAAGGCATAAGTCATCGG
O.nivara_NC_005973             CCTTTTAACTCAGTGGTAGAGTAATGCCATGGTAAGGCATAAGTCATCGG
O.sativa.Indica_NC_008155      CCTTTTAACTCAGTGGTAGAGTAATGCCATGGTAAGGCATAAGTCATCGG
O.meridionalis_NC_016927       CCTTTTAACTCAGTGGTAGAGTAATGCCATGGTAAGGCATAAGTCATCGG
O.australiensis_KJ830774       CCTTTTAACTCAGTGGTAGAGTAATGCCATGGTAAGGCATAAGTCATCGG
Leersia.tisserantii_NC_016677  CCTTTTAACTCAGTGGTAGAGTAATGCCATGGTAAGGCATAAGTCATCGG

O.sativa_Japonica_AY522330     TTCAAATCCGATAAAGGGCTTTTTTTACTTAGTGGTAGAGTAATGCCGCG
O.australiensis_GU592209       TTCAAATCCGATAAAGGGCTTTTTTTACTTAGTGGTAGAGTAATGCCGCG
O.rufipogon_NC_022668          TTCAAATCCGATAAAGGGCTTTTTTTACTTAGTGGTAGAGTAATGCCGCG
O.rufipogon_NC_017835          TTCAAATCCGATAAAGGGCTTTTTTTACTTAGTGGTAGAGTAATGCCGCG
O.nivara_NC_005973             TTCAAATCCGATAAAGGGCTTTTTTTACTTAGTGGTAGAGTAATGCCGCG
O.sativa.Indica_NC_008155      TTCAAATCCGATAAAGGGCTTTTTTTACTTAGTGGTAGAGTAATGCCGCG
O.meridionalis_NC_016927       TTCAAATCCGATAAAGGGCTTTTTTTACTTAGTGGTAGAGTAATGCCGCG
O.australiensis_KJ830774       TTCAAATCCGATAAAGGGCTTTTTTTACTTAGTGGTAGAGTAATGCCGCG
Leersia.tisserantii_NC_016677  TTCAAATCCGATAAAGGGCTTTTTTTACTTAGTGGTAGAGTAATGCCGTG

O.sativa_Japonica_AY522330     GTAAGACGTGAGTCAGTGGTTCAAATCCGATACAGTACTTTTCT-----A
O.australiensis_GU592209       GTAAGACGTGAGTCAGTGGTTCAAATCCGATACAGTACTTTTCT-----A
O.rufipogon_NC_022668          GTAAGACGTGAGTCAGTGGTTCAAATCCGATACAGTACTTTTCT-----A
O.rufipogon_NC_017835          GTAAGACGTGAGTCAGTGGTTCAAATCCGATACAGTACTTTTCT-----A
O.nivara_NC_005973             GTAAGACGTGAGTCAGTGGTTCAAATCCGATACAGTACTTTTCT-----A
O.sativa.Indica_NC_008155      GTAAGACGTGAGTCAGTGGTTCAAATCCGATACAGTACTTTTCT-----A
O.meridionalis_NC_016927       GTAAGACGTGAGTCAGTGGTTCAAATCCGATACAGTACTTTTCT-----A
O.australiensis_KJ830774       GTAAGACGTGAGTCAGTGGTTCAAATCCGATACAGTACTTTTCTTTTCTA
Leersia.tisserantii_NC_016677  GTAAGACGTGAGTCAGTGGTTCAAATCCGATAAAGTACTTTTCT-----A

O.sativa_Japonica_AY522330     CTAAATTCATTCACTTTCTTTCTTTTTGAAAATTTCTCTTTTTTTATTGA
O.australiensis_GU592209       CTAAATTCATTCACTTTCTTTCTTTTTGAAAATTTCTCTTTTTTTATTGA
O.rufipogon_NC_022668          CTAAATTCATTCACTTTCTTTCTTTTTGAAAATTTCTCTTTTTTTATTGA
O.rufipogon_NC_017835          CTAAATTCATTCACTTTCTTTCTTTTTGAAAATTTCTCTTTTTTTATTGA
O.nivara_NC_005973             CTAAATTCATTCACTTTCTTTCTTTTTGAAAATTTCTCTTTTTTTATTGA
O.sativa.Indica_NC_008155      CTAAATTCATTCACTTTCTTTCTTTTTGAAAATTTCTCTTTTTTTATTGA
O.meridionalis_NC_016927       CTAAATTCATTCACTTTCTTTCTTTTTGAAAATTTCTCTTTTTTTATTGA
O.australiensis_KJ830774       CTAAATTCATTCACTTTCTTTCTTTTTGAAAATTTCTCTTTTTTTATTGA
Leersia.tisserantii_NC_016677  CTAAATTCATTCCCTTTTTTTCTTTTT------------------TTTGA

O.sativa_Japonica_AY522330     ATTTGATAACTTAGTGCGAGATGCATGCATTTTTAGTTTAAACACTAAGC
O.australiensis_GU592209       ATTTGATGACTTAGTGCGAGATGCATGCATTTTTGGTTTAAACACTAAAC
O.rufipogon_NC_022668          ATTTGATAACTTAGTGCGAGATGCATGCATTTTTAGTTTAAACACTAAGC
O.rufipogon_NC_017835          ATTTGATAACTTAGTGCGAGATGCATGCATTTTTAGTTTAAACACTAAGC
O.nivara_NC_005973             ATTTGATAACTTAGTGCGAGATGCATGCATTTTTAGTTTAAACACTAAGC
O.sativa.Indica_NC_008155      ATTTGATAACTTAGTGCGAGATGCATGCATTTTTAGTTTAAACACTAAGC
O.meridionalis_NC_016927       ATTTGATAACTTAGTGCGAGATGCATGCATTTTTAGTTTAAACACTAAGC
O.australiensis_KJ830774       ATTTGATGACTTAGTGCGAGATGCATGCATTTTTGGTTTAAACACTAAAC
Leersia.tisserantii_NC_016677  ATTTTATGATTTAGTGCGAGATGCATGCATTTTTGGTCTAAACACTAAAC

O.sativa_Japonica_AY522330     GAAGCAGGGGGGTGTAAATTCCAAAAAAGAAATTGGACTCTTTTTCCTAT
O.australiensis_GU592209       GAAGCAGGGGAGTGTAAATTGCAAAAAAGAAATTGGACTCTTTTTCCTAT
O.rufipogon_NC_022668          GAAGCAGGGGGGTGTAAATTGCAAAAAAGAAATTGGACTCTTTTTCCTAT
O.rufipogon_NC_017835          GAAGCAGGGGGGTGTAAATTCCAAAAAAGAAATTGGACTCTTTTTCCTAT
O.nivara_NC_005973             GAAGCAGGGGGGTGTAAATTCCAAAAAAGAAATTGTACTCTTTTTCCTAT
O.sativa.Indica_NC_008155      GAAGCAGGGGGGTGTAAATTCCAAAAAAGAAATTGGACTCTTTTTCCTAT
O.meridionalis_NC_016927       GAAGCAGGGGGGTGTAAATTGCAAAAAAGAAATTGGACTCTTTTTCCTAT
O.australiensis_KJ830774       GAAGCAGGG-AGTGTAAATTGCAAAAAAGAAATTGGACTCTTTTTCCTAT
Leersia.tisserantii_NC_016677  GAAGCAGGG-AGTGTAAATTGCCAAAAATAAATTGGACTCTTTTTCCTAT

O.sativa_Japonica_AY522330     TAGATCAATCAAATCACTACCCGTACTGAACTAATATAGAAT--------
O.australiensis_GU592209       TAGATCAATCAAATCACTACCCGTACTGAACTAATATAGAAT--------
O.rufipogon_NC_022668          TAGATCACTCAAATCACTACCCGTACTGAACTAATATAGAAT--------
O.rufipogon_NC_017835          TAGATCAATCAAATCACTACCCGTACTGAACTAATATAGAAT--------
O.nivara_NC_005973             TAGATCAATCAAATCACTACCCGTACTGAACTAATATAGAAT--------
O.sativa.Indica_NC_008155      TAGATCAATCAAATCACTACCCGTACTGAACTAATATAGAAT--------
O.meridionalis_NC_016927       TAGATCAATCAAATCACTACCCGTACTGAACTAATATAGAAT--------
O.australiensis_KJ830774       TAGATCAATCAAATCACTACCCGTACTGAACTAATATAGAAT--------
Leersia.tisserantii_NC_016677  TAGATCAATCAAATCACTACCCGTACTGAACTAATATAGAATTAAAGAAT

O.sativa_Japonica_AY522330     CCCTTTT----ATTAATCTATTCTTATTCCATATCCTTTATAAACGAATT
O.australiensis_GU592209       CCCTTTT----ATTAATCTATTCTTATTCTATATCCTTTATAAAGGAATT
O.rufipogon_NC_022668          CCCTTTT----ATTAATCTATTCTTATTCCATATCCTTTATAAACGAATT
O.rufipogon_NC_017835          CCCTTTTTTTTATTAATCTATTCTTATTCCATATCCTTTATAAACGAATT
O.nivara_NC_005973             CCCTTTT----ATTAATCTATTCTTATTCCATATCCTTTATAAACGAATT
O.sativa.Indica_NC_008155      CCCTTTT----ATTAATCTATTCTTATTCCATATCCTTTATAAACGAATT
O.meridionalis_NC_016927       CCCTTTT----ATTAATCTATTCTTATTCCATATCCTTTATAAACGAATT
O.australiensis_KJ830774       CCCTTTT----ATTAATCTATTCTTATTCTATATCCTTTATAAAGGAATT
Leersia.tisserantii_NC_016677  CTCTTTT------TTATCTATTCTTATTCTATATCTTTTATAAAGGAATT

O.sativa_Japonica_AY522330     TCCCTAAAAAGTAGGGGATGATCCGTGAATTAACCTAACCATCAACTAAA
O.australiensis_GU592209       TCCCTAAAAAGTAGGGGATGATCCGTGAATTAACCTAACCATCAACTAAA
O.rufipogon_NC_022668          TCCCTAAAAAGTAGGGGATGATCCGTGAATTAACCTAACCATCAACTAAA
O.rufipogon_NC_017835          TCCCTAAAAAGTAGGGGATGATCCGTGAATTAACCTAACCATCAACTAAA
O.nivara_NC_005973             TCCCTAAAAAATAGGGGATGATCCGTGAATTAACCTAACCATCAACTAAA
O.sativa.Indica_NC_008155      TCCCTAAAAAGTAGGGGATGATCCGTGAATTAACCTAACCATCAACTAAA
O.meridionalis_NC_016927       TCCCTAAAAAGTAGGGGATGATCCGTGAATTAACCTAACCATCAACTAAA
O.australiensis_KJ830774       TCCCTAAAAAGTAGGGGATGATCCGTGAATTAACCTAACCATCAACTAAA
Leersia.tisserantii_NC_016677  TTCCTAAAAAGTAGGGGATGATCCGTGAATTAACCTAATCATCAACTAAA

O.sativa_Japonica_AY522330     AAAAA-TCCTACAAAAGCATAATGGAAAAGTAGGAAGGACTCCTTGCTTT
O.australiensis_GU592209       AAAAA-TCCTACAAAAGCATAATGGAAAAGTAGGAAGGACTCCTTGCTTT
O.rufipogon_NC_022668          AAAAA-TCCTACAAAAGCATAATGGAAAAGTAGGAAGGACTCCTTGCTTT
O.rufipogon_NC_017835          AAAAA-TCCTACAAAAGCATAATGGAAAAGTAGGAAGGACTCCTTGCTTT
O.nivara_NC_005973             AAAAA-TCCTACAAAAGCATAATGGAAAAGTAGGAAGGACTCCTTGCTTT
O.sativa.Indica_NC_008155      AAAAA-TCCTACAAAAGCATAATGGAAAAGTAGGAAGGACTCCTTGCTTT
O.meridionalis_NC_016927       AAAAA-TCCTACAAAAGCATAATGGAAAAGTAGGAAGGACTCCTTGCTTT
O.australiensis_KJ830774       AAAAA-TCCTACAAAAGCATAATGGAAAAGTAGGAAGGACTCCTTGCTTT
Leersia.tisserantii_NC_016677  AAAAAATCCTAGAAAAGCGTAATGGAAAAGTAGGAAGGACTCCTTGCTTT

O.sativa_Japonica_AY522330     GGATCTAGTTATACTCTTCGAGTATATTGACAATTCCAAAAAA-CTGCTC
O.australiensis_GU592209       GGATCTAGTTATACTCTTCGAGTATATTGACAATTCCAAAAAA-CTGCTC
O.rufipogon_NC_022668          GGATCTAGTTATACTCTTCGAGTATATTGACAATTCCAAAAAA-CTGCTC
O.rufipogon_NC_017835          GGATCTAGTTATACTCTTCGAGTATATTGACAATTCCAAAAAA-CTGCTC
O.nivara_NC_005973             GGATCTAGTTATACTCTTCGAGTATATTGACAATTCCAAAAAA-CTGCTC
O.sativa.Indica_NC_008155      GGATCTAGTTATACTCTTCGAGTATATTGACAATTCCAAAAAA-CTGCTC
O.meridionalis_NC_016927       GGATCTAGTTATACTCTTCGAGTATATTGACAATTCCAAAAAA-CTGCTC
O.australiensis_KJ830774       GGATCTAGTTATACTCTTCGAGTATATTGACAATTCCAAAAAA-CTGCTC
Leersia.tisserantii_NC_016677  GGATCTAGTTATACTTTTCGAGTATATTGACAATTCCAAAAAAACTGCTC

O.sativa_Japonica_AY522330     ATACTATCATTATAGTATAATGAGGAGCGGTTGTATACCGCCCTATCGTC
O.australiensis_GU592209       ATACTATCATTATAGTATAATGAGGAGCGGTTGTATACGGCCCTATCGTC
O.rufipogon_NC_022668          ATACTATCATTATAGTATAATGAGGAGCGGTTGTATACGGCCCTATCGTC
O.rufipogon_NC_017835          ATACTATCATTATAGTATAATGAGGAGCGGTTGTATACCGCCCTATCGTC
O.nivara_NC_005973             ATACTATCATTATAGTATAATGAGGAGCGGTTGTATACCGCCCTATCGTC
O.sativa.Indica_NC_008155      ATACTATCATTATAGTATAATGAGGAGCGGTTGTATACCGCCCTATCGTC
O.meridionalis_NC_016927       ATACTATCATTATAGTATAATGAGGAGCGGTTGTATACGGCCCTATCGTC
O.australiensis_KJ830774       ATACTATCATTATAGTATAATGAGGAGCGGTTGTATACGGCCCTATCGTC
Leersia.tisserantii_NC_016677  ATACTATCATTATAGTATAATGAAGAGCGGTTGTATATGGCCCTATCGTC

O.sativa_Japonica_AY522330     TAGTGATGCCCCTATCGTCTAGTGGTTCAGGACATCTCTCTTTCAAGGAG
O.australiensis_GU592209       TAGTGATGCCCCTATCGTCTAGTGGTTCAGGACATCTCTCTTTCAAGGAG
O.rufipogon_NC_022668          TAGTGATGCCCCTATCGTCTAGTGGTTCAGGACATCTCTCTTTCAAGGAG
O.rufipogon_NC_017835          TAGTGATGCCCCTATCGTCTAGTGGTTCAGGACATCTCTCTTTCAAGGAG
O.nivara_NC_005973             TAGTGATGCCCCTATCGTCTAGTGGTTCAGGACATCTCTCTTTCAAGGAG
O.sativa.Indica_NC_008155      TAGTGATGCCCCTATCGTCTAGTGGTTCAGGACATCTCTCTTTCAAGGAG
O.meridionalis_NC_016927       TAGTGATGCCCCTATCGTCTAGTGGTTCAGGACATCTCTCTTTCAAGGAG
O.australiensis_KJ830774       TAGTGATGCCCCTATCGTCTAGTGGTTCAGGACATCTCTCTTTCAAGGAG
Leersia.tisserantii_NC_016677  TAGTGATGCCCCTATCGTCTAGTGGTTCAGGACATCTCTCTTTCAAGGAG

O.sativa_Japonica_AY522330     GCAGCGGGGATTCGACTTCCCCTGGGGGTAGGGAGTATTATGAAAGGAGG
O.australiensis_GU592209       GCAGCGGGGATTCGACTTCCCCTGGGGGTAGGGAGTATTATGAAAGGAGG
O.rufipogon_NC_022668          GCAGCGGGGATTCGACTTCCCCTGGGGGTAGGGAGTATTATGAAAGGAGG
O.rufipogon_NC_017835          GCAGCGGGGATTCGACTTCCCCTGGGGGTAGGGAGTATTATGAAAGGAGG
O.nivara_NC_005973             GCAGCGGGGATTCGACTTCCCCTGGGGGTAGGGAGTATTATGAAAGGAGG
O.sativa.Indica_NC_008155      GCAGCGGGGATTCGACTTCCCCTGGGGGTAGGGAGTATTATGAAAGGAGG
O.meridionalis_NC_016927       GCAGCGGGGATTCGACTTCCCCTGGGGGTAGGGAGTATTATGAAAGGAGG
O.australiensis_KJ830774       GCAGCGGGGATTCGACTTCCCCTGGGGGTAGGGAGTATTATGAAAGGAGG
Leersia.tisserantii_NC_016677  GCAGCGGGGATTCGACTTCCCCTGGGGGTAGGGAGTATTATGAAAGGAGG

O.sativa_Japonica_AY522330     TTAATCATAGATTATCAAAAACCCTAGAATAAATTCTTCCTGGGTCGATG
O.australiensis_GU592209       TTAATCATAGATTATCAAAAACCCTAGAATAAATTCTTCCTGGGTCGATG
O.rufipogon_NC_022668          TTAATCATAGATTATCAAAAACCCTAGAATAAATTCTTCCTGGGTCGATG
O.rufipogon_NC_017835          TTAATCATAGATTATCAAAAACCCTAGAATAAATTCTTCCTGGGTCGATG
O.nivara_NC_005973             TTAATCATAGATTATCAAAAACCCTAGAATAAATTCTTCCTGGGTCGATG
O.sativa.Indica_NC_008155      TTAATCATAGATTATCAAAAACCCTAGAATAAATTCTTCCTGGGTCGATG
O.meridionalis_NC_016927       TTAATCATAGATTATCAAAAACCCTAGAATAAATTCTTCCTGGGTCGATG
O.australiensis_KJ830774       TTAATCATAGATTATCAAAAACCCTAGAATAAATTCTTCCTGGGTCGATG
Leersia.tisserantii_NC_016677  TTAATCATAGATTATCAAAAACCCTAGAAAAAATTCTTCCTGGGTCGATG

O.sativa_Japonica_AY522330     CCCGAGCGGTTAATGGGGACGGACTGTAAATTCGTTGACAATATGTCTAC
O.australiensis_GU592209       CCCGAGCGGTTAATGGGGACGGACTGTAAATTCGTTGACGATATGTCTAC
O.rufipogon_NC_022668          CCCGAGCGGTTAATGGGGACGGACTGTAAATTCGTTGACAATATGTCTAC
O.rufipogon_NC_017835          CCCGAGTGGTTAATGGGGACGGACTGTAAATTCGTTGACAATATGTCTAC
O.nivara_NC_005973             CCCGAGCGGTTAATGGGGACGGACTGTAAATTCGTTGACAATATGTCTAC
O.sativa.Indica_NC_008155      CCCGAGCGGTTAATGGGGACGGACTGTAAATTCGTTGACAATATGTCTAC
O.meridionalis_NC_016927       CCCGAGCGGTTAATGGGGACGGACTGTAAATTCGTTGACAATATGTCTAC
O.australiensis_KJ830774       CCCGAGCGGTTAATGGGGACGGACTGTAAATTCGTTGACGATATGTCTAC
Leersia.tisserantii_NC_016677  CCCGAGCGGTTAATGGGGACGGACTGTAAATTCGTTGACGATATGTCTAC

O.sativa_Japonica_AY522330     GCTGGTTCAAATCCAGCTCGGCCCAAAAATCTAGGGCTTCGTGAATATGA
O.australiensis_GU592209       GCTGGTTCAAATCCAGCTCGGCCCAAAAATCTAGGGCTTCGTGAATATGA
O.rufipogon_NC_022668          GCTGGTTCAAATCCAGCTCGGCCCAAAAATCTAGGGCTTCGTGAATATGA
O.rufipogon_NC_017835          GCTGGTTCAAATCCAGCTCGGCCCAAAAATCTAGGGCTTCGTGAATATGA
O.nivara_NC_005973             GCTGGTTCAAATCCAGCTCGGCCCAAAAATCTAGGGCTTCGTGAATATGA
O.sativa.Indica_NC_008155      GCTGGTTCAAATCCAGCTCGGCCCAAAAATCTAGGGCTTCGTGAATATGA
O.meridionalis_NC_016927       GCTGGTTCAAATCCAGCTCGGCCCAAAAATCTAGGGCTTCGTGAATATGA
O.australiensis_KJ830774       GCTGGTTCAAATCCAGCTCGGCCCAAAAATCTAGGGCTTCGTGAATATGA
Leersia.tisserantii_NC_016677  GCTGGTTCAAATCCAGCTCGGCCCAAAAATCTAAGGCTTCGTGAATATGA

O.sativa_Japonica_AY522330     GTTAAATCCATTT-TTTTTCTTCCATAAAAAAGAATATTTGATCCATAGA
O.australiensis_GU592209       GCTAAATCAATTT-TTTTTCTTCCATAAAAAAAAATATTTGATCCATAGA
O.rufipogon_NC_022668          GTTAAATCCATTTTTTTT-CTTCCATAAAAAAGAATATTTGATCCATAGA
O.rufipogon_NC_017835          GTTAAATCCATTTTTTTT-CTTCCATAAAAAAGAATATTTGATCCATAGA
O.nivara_NC_005973             GTTAAATCCATTTTTTTT-CTTCCATAAAAAAGAATATTTGATCCATAGA
O.sativa.Indica_NC_008155      GTTAAATCCATTTTTATT-CTTCCATAAAAAAGAATATTTGATCCATAGA
O.meridionalis_NC_016927       GTTAAATCCATTTTTTTT-CTTCCATAAAAAAGAATATTTGATCCATAGA
O.australiensis_KJ830774       GCTAAATCAATTTATTTTTCTTCCATAAAAAAAA-TATTTGATCCATAGA
Leersia.tisserantii_NC_016677  GCTAAAGAAAATTTTATTTCTTCCAGATAAAAATTTATT--ATCCAT---

O.sativa_Japonica_AY522330     AATAAAAGAAATAAAGGATAAAAAGAAAAGGGGAAATATCTTTCTAATCT
O.australiensis_GU592209       AATAAAAGAAATAAAGGATAAAAAGAAAAGGGGAAATATCTTTCTAATCT
O.rufipogon_NC_022668          AATAAAAGAAATAAAGGATAAAAAGAAAAGGGGAAATATCTTTCTAATCT
O.rufipogon_NC_017835          AATAAAAGAAATAAAGGATAAAAAGAAAAGGGGAAATATCTTTCTAATCT
O.nivara_NC_005973             AATAAAAGAAATAAAGGATAAAAAGAAAAGGGGAAATATCTTTCTAATCT
O.sativa.Indica_NC_008155      AATAAAAGAAATAAAGGATAAAAAGAAAAGGGGAAATATCTTTCTAATCT
O.meridionalis_NC_016927       AATAAAAGAAATAAAGGATAAAAAGAAAAGGGGAAATATCTTTCTAATCT
O.australiensis_KJ830774       AATAAAAGAAATAAAGGATAAAAAGAAAAGGGGAAATATCTTTCTAATCT
Leersia.tisserantii_NC_016677  ------AGAAATAAAAGATAAAGAGAAAAGGGAAAATTTATTTCTAATCT

O.sativa_Japonica_AY522330     ATATCTCTTTCATTCCTCTCTTACAAACAAAA----GACCTTTTCTTATT
O.australiensis_GU592209       ATATCTCTCTCATTCCTCTCTTACAAACAAAA----GACCCTTTCTTTTT
O.rufipogon_NC_022668          ATATCTCTTTCATTCCTCTCTTACAAACAAAA----GACCTTTTCTTATT
O.rufipogon_NC_017835          ATATCTCTTTCATTCCTCTCTTACAAACAAAA----GACCTTTTCTTATT
O.nivara_NC_005973             ATATCTCTTTCATTCCTCTCTTACAAACAAAAAAAAGACCTTTTCTTATT
O.sativa.Indica_NC_008155      ATATCTCTTTCATTCCTCTCTTACAAACAAAA----GACCTTTTCTTATT
O.meridionalis_NC_016927       ATATCTCTTTCATTCCTCTCTTACAAACAAAA----GACCTTTTCTTATT
O.australiensis_KJ830774       ATATCTCTCTCATTCCTCTCTTACAAACAAAA----GACCCTTTCTTTTT
Leersia.tisserantii_NC_016677  ATATCTCTCTCATTTCTTTCTTACAAACAAAA----GACCCTTTCTTATT

O.sativa_Japonica_AY522330     GGTTATTGAAAGGTGGATTATTATCTATTTTTAGCGATAATAAATCGCGA
O.australiensis_GU592209       GGTTATTGAAAGGTGGATTATTATCTATTTTTAGCGATAAAAAATCGCGA
O.rufipogon_NC_022668          GGTTATTGAAAGGTGGATTCTTATCTATTTTTAGCGATAATAAATCGCGA
O.rufipogon_NC_017835          GGTTATTGAAAGGTGGATTATTATCTATTTTTAGCGATAATAAATCGCGA
O.nivara_NC_005973             GGTTATTGAAAGGTGGATTATTATCTATTTTTAGCGATAATAAATCGCGA
O.sativa.Indica_NC_008155      GGTTATTGAAAGGTGGATTATTATCTATTTTTAGCGATAATAAATCGCGA
O.meridionalis_NC_016927       GGTTATTGAAAGGTGGATTCTTATCTATTTTTAGCGATAATAAATCGCGA
O.australiensis_KJ830774       GGTTATTGAAAGGTGGATTATTATCTATTTTTAGCGATAAAAAATCGCGA
Leersia.tisserantii_NC_016677  GCTTATTGAAAGGTGGATTATTATCTATTTTTAGCGATAAAAAATCGCGA

O.sativa_Japonica_AY522330     CATACTAGTTATGTCATTCTCACTATACCCCCATA--CGATACGGGGGTA
O.australiensis_GU592209       CATACTAGTTATGTCATTCTCACTATACCCCCATA--CGATATGGGGGTA
O.rufipogon_NC_022668          CATACTAGTTATGTCATTCTCACTATACCCCCATA--CGATACGGGGGTA
O.rufipogon_NC_017835          CATACTAGTTATGTCATTCTCACTATACCCCCATA--CGATACGGGGGTA
O.nivara_NC_005973             CATACTAGTTATGTCATTCTCACTATACCCCCATA--CGATACGGGGGTA
O.sativa.Indica_NC_008155      CATACTAGTTATGTCATTCTCACTATACCCCCATA--CGATACGGGGGTA
O.meridionalis_NC_016927       CATACTAGTTATGTCATTCTCACTATACCCCCATA--CGATACGGGGGTA
O.australiensis_KJ830774       CATACTAGTTATGTCATTCTCACTATACCCCCATA--CGATATGGGGGTA
Leersia.tisserantii_NC_016677  CATATTAGTTATGTCATTCTCACTATACCCC-ATAGACGATATGGGGGTA

O.sativa_Japonica_AY522330     TGTAGTATATGATTCGTCTATTTCTTAGAGTAGGACAGGCGAAT--ATTC
O.australiensis_GU592209       TGTAGTATATGATTCGTCCATTTCTTAGAGTAAGACAGGCGAAT--ATTC
O.rufipogon_NC_022668          TGTAGTATATGATTCGTCTATTTCTTAGAGTAGGACAGGCGAAT--ATTC
O.rufipogon_NC_017835          TGTAGTATATGATTCGTCTATTTCTTAGAGTAGGACAGGCGAAT--ATTC
O.nivara_NC_005973             TGTAGTATATGATTCGTCTATTTCTTAGAGTAGGACAGGCGAAT--ATTC
O.sativa.Indica_NC_008155      TGTAGTATATGATTCGTCTATTTCTTAGAGTAGGACAGGCGAAT--ATTC
O.meridionalis_NC_016927       TGTAGTATATGATTCGTCTATTTCTTAGAGTAGGACAGGCGAAT--ATTC
O.australiensis_KJ830774       TGTAGTATATGATTCGTCCATTTCTTAGAGTAAGACAGGCGAAT--ATTC
Leersia.tisserantii_NC_016677  TGTAGTATATGATTCGTCTATTTCTTAGGGTAGGACAGACGAATCGAATC

O.sativa_Japonica_AY522330     TTATTCTTATGGTTCC-----ATTTAAGAATAAGTATGCCATACGCCCCG
O.australiensis_GU592209       TTATTCTTATGGTTCC-----ATTTAAGAATAAGTATGCCATACGCCCCG
O.rufipogon_NC_022668          TTATTCTTATGGTTCC-----ATTTAAGAATAAGTATGCCATACGCCCCG
O.rufipogon_NC_017835          TTATTCTTATGGTTCC-----ATTTAAGAATAAGTATGCCATACGCCCCG
O.nivara_NC_005973             TTATTCTTATGGTTCC-----ATTTAAGAATAAGTATGCCATACGCCCCG
O.sativa.Indica_NC_008155      TTATTCTTATGGTTCC-----ATTTAAGAATAAGTATGCCATACGCCCCG
O.meridionalis_NC_016927       TTATTCTTATGGTTCC-----ATTTAAGAATAAGTATGCCATACGCCCCG
O.australiensis_KJ830774       TTAT------GGTTCC-----ATTTAAGAATAAGTATGCCATACGCCCCG
Leersia.tisserantii_NC_016677  ---TTCTTATGGTTCTACTTAAGTTAAGAATAAGTATGCCATACGCCCCA

O.sativa_Japonica_AY522330     CGGGGATTGTAGTTCAATTGGTCAGAGCACCGCCCTGTCAAGGCGGAAGC
O.australiensis_GU592209       CGGGGATTGTAGTTCAATTGGTCAGAGCACCGCCCTGTCAAGGCGGAAGC
O.rufipogon_NC_022668          CGGGGATTGTAGTTCAATTGGTCAGAGCACCGCCCTGTCAAGGCGGAAGC
O.rufipogon_NC_017835          CGGGGATTGTAGTTCAATTGGTCAGAGCACCGCCCTGTCAAGGCGGAAGC
O.nivara_NC_005973             CGGGGATTGTAGTTCAATTGGTCAGAGCACCGCCCTGTCAAGGCGGAAGC
O.sativa.Indica_NC_008155      CGGGGATTGTAGTTCAATTGGTCAGAGCACCGCCCTGTCAAGGCGGAAGC
O.meridionalis_NC_016927       CGGGGATTGTAGTTCAATTGGTCAGAGCACCGCCCTGTCAAGGCGGAAGC
O.australiensis_KJ830774       CGGGGATTGTAGTTCAATTGGTCAGAGCACCGCCCTGTCAAGGCGGAAGC
Leersia.tisserantii_NC_016677  CGGGGATTGTAGTTCAATTGGTCAGAGCACCGCCCTGTCAAGGCGGAAGC

O.sativa_Japonica_AY522330     TGCGGGTTCGAGCCCCGTCAGTCCCGAACTAGGGTTCAATGAATGGAGAA
O.australiensis_GU592209       TGCGGGTTCGAGCCCCGTCAGTCCCGAACTAGGGTTCAATGAATGGAGAA
O.rufipogon_NC_022668          TGCGGGTTCGAGCCCCGTCAGTCCCGAACTAGGGTCCAATGAATGGAGAA
O.rufipogon_NC_017835          TGCGGGTTCGAGCCCCGTCAGTCCCGAACTAGGGTTCAATGAATGGAGAA
O.nivara_NC_005973             TGCGGGTTCGAGCCCCGTCAGTCCCGAACTAGGGTTCAATGAATGGAGAA
O.sativa.Indica_NC_008155      TGCGGGTTCGAGCCCCGTCAGTCCCGAACTAGGGTTCAATGAATGGAGAA
O.meridionalis_NC_016927       TGCGGGTTCGAGCCCCGTCAGTCCCGAACTAGGGTCCAATGAATGGAGAA
O.australiensis_KJ830774       TGCGGGTTCGAGCCCCGTCAGTCCCGAACTAGGGTTCAATGAATGGAGAA
Leersia.tisserantii_NC_016677  TGCGGGTTCGAGCCCCGTCAGTCCCGAACTAGGGTTCAATGAATGGAAAA

O.sativa_Japonica_AY522330     ATTCATCTTTCCTTTTTCCATGAAAAAA--GGGGGGCAGGAAGCAAGATC
O.australiensis_GU592209       ATTCATCTTTCCTTTTTCCGTGAAAAAA--AGGGGGCAGGAAGCAAGATC
O.rufipogon_NC_022668          ATTCATCTTTCCTTTTTCCATGAAAAAA--GGGGGGCAGGAAGCAAGATC
O.rufipogon_NC_017835          ATTCATCTTTCCTTTTTCCATGAAAAAA--GGGGGGCAGGAAGCAAGATC
O.nivara_NC_005973             ATTCATCTTTCCTTTTTCCATGAAAAAA--GGGGGGCAGGAAGCAAGATC
O.sativa.Indica_NC_008155      ATTCATCTTTCCTTTTTCCATGAAAAAA--GGGGGGCAGGAAGCAAGATC
O.meridionalis_NC_016927       ATTCATCTTTCCTTTTTCCATGAAAAAA--GGGGGGCAGGAAGCAAGATC
O.australiensis_KJ830774       ATTCATCTTTCCTTTTTCCGTGAAAAAAAAAGGGGGCAGGAAGCAAGATC
Leersia.tisserantii_NC_016677  ATTCATCTTTCCTTTTTCCATAAAAAAA---GGGGGCAGGAAGCAAGATC

O.sativa_Japonica_AY522330     AAATACCTATGGGGTACCCCTATTTCACTTTTTTTAGTTCGCGTTTCTCA
O.australiensis_GU592209       AAATACCTATGGGGTACCCCTATTTCACTTTTTTTAGTTCGCGTTTCTCA
O.rufipogon_NC_022668          AAATACCTATGGGGTACCCCTATTTCACTTTTTTTAGTTCGCGTTTCTCA
O.rufipogon_NC_017835          AAATACCTATGGGGTACCCCCATTTCACTTTTTTTAGTTCGCGTTTCTCA
O.nivara_NC_005973             AAATACCTATGGGGTACCCCTATTTCACTTTTTTTAGTTCGCGTTTCTCA
O.sativa.Indica_NC_008155      AAATACCTATGGGGTACCCCTATTTCACTTTTTTTAGTTCGCGTTTCTCA
O.meridionalis_NC_016927       AAATACCTATGGGGTACCCCTATTTCACTTTTTTTAGTTCGCGTTTCTCA
O.australiensis_KJ830774       AAATACCTATGGGGTACCCCTATTTCACTTTTTTTAGTTCGCGTTTCTCA
Leersia.tisserantii_NC_016677  AAATACCTA-----CACCCTTCTTTCACTTTTTTTATTTCGCGTTTCTCA

O.sativa_Japonica_AY522330     GTAAAGAGAGGAGAGTATAGGAATTTTTTTATCACTACTTCTGGTTGATA
O.australiensis_GU592209       GTAAAGAGGGAAGAGTATAGGAATTTTTTTATCACTACTTCTGGTTGATA
O.rufipogon_NC_022668          GTAAAGAGAGGAGAGTATAGGAATTTTTTTATCACTACTTCTGGTTGATA
O.rufipogon_NC_017835          GTAAAGAGAGGAGAGTATAGGAATTTTTTTATCACTACTTCTGGTTGATA
O.nivara_NC_005973             GTAAAGAGAGGAGAGTATAGGAATTTTTTTATCACTACTTCTGGTTGATA
O.sativa.Indica_NC_008155      GTAAAGAGAGGAGAGTATAGGAATTTTTTTATCACTACTTCTGGTTGATA
O.meridionalis_NC_016927       GTAAAGAGAGGAGAGTATAGGAATTTTTTTATCACTACTTCTGGTTGATA
O.australiensis_KJ830774       GTAAAGAGGGAAGAGTATAGGAATTTTTT-ATCACTACTTCTGGTTGATA
Leersia.tisserantii_NC_016677  GTAACGAGGGAAGAGTATAGGAATTTTTTTATCACTACCTCTGGTTGCTA

O.sativa_Japonica_AY522330     GCGAAAGACATACATATCATACGTG-------------------------
O.australiensis_GU592209       GCGAAAGACATACATATCATACGTG-------------------------
O.rufipogon_NC_022668          GCGAAAGACATACATATCATACGTG-------------------------
O.rufipogon_NC_017835          GCGAAAGACATACATATCATACGTG-------------------------
O.nivara_NC_005973             GCGAAAGACATACATATCATACGTG-------------------------
O.sativa.Indica_NC_008155      GCGAAAGACATACATATCATACGTG-------------------------
O.meridionalis_NC_016927       GCGAAAGACATACATATCATACGTG-------------------------
O.australiensis_KJ830774       GCGAAAGACATACATATCATACGTG-------------------------
Leersia.tisserantii_NC_016677  ACGAAAGACATACATATCATACGTGAATTAGTCTAATTTAGGATATTACT

O.sativa_Japonica_AY522330     --------------------------------------------------
O.australiensis_GU592209       --------------------------------------------------
O.rufipogon_NC_022668          --------------------------------------------------
O.rufipogon_NC_017835          --------------------------------------------------
O.nivara_NC_005973             --------------------------------------------------
O.sativa.Indica_NC_008155      --------------------------------------------------
O.meridionalis_NC_016927       --------------------------------------------------
O.australiensis_KJ830774       --------------------------------------------------
Leersia.tisserantii_NC_016677  CTATCCTTATGATGATACCATCCTCCTCTTAAGTTCCTATTCCACTCTTA

O.sativa_Japonica_AY522330     --------------------------------------------------
O.australiensis_GU592209       --------------------------------------------------
O.rufipogon_NC_022668          --------------------------------------------------
O.rufipogon_NC_017835          --------------------------------------------------
O.nivara_NC_005973             --------------------------------------------------
O.sativa.Indica_NC_008155      --------------------------------------------------
O.meridionalis_NC_016927       --------------------------------------------------
O.australiensis_KJ830774       --------------------------------------------------
Leersia.tisserantii_NC_016677  TGGAATAGAATACTGGTATTCTACGGGAAGCCATACATAAATCATATTTG

O.sativa_Japonica_AY522330     --------------------------------------------------
O.australiensis_GU592209       --------------------------------------------------
O.rufipogon_NC_022668          --------------------------------------------------
O.rufipogon_NC_017835          --------------------------------------------------
O.nivara_NC_005973             --------------------------------------------------
O.sativa.Indica_NC_008155      --------------------------------------------------
O.meridionalis_NC_016927       --------------------------------------------------
O.australiensis_KJ830774       --------------------------------------------------
Leersia.tisserantii_NC_016677  TTTATTGTTAGACAGTGAATTTCATATAATTAGTACTTTTATAAATCCGC

O.sativa_Japonica_AY522330     --------------------------------------------------
O.australiensis_GU592209       --------------------------------------------------
O.rufipogon_NC_022668          --------------------------------------------------
O.rufipogon_NC_017835          --------------------------------------------------
O.nivara_NC_005973             --------------------------------------------------
O.sativa.Indica_NC_008155      --------------------------------------------------
O.meridionalis_NC_016927       --------------------------------------------------
O.australiensis_KJ830774       --------------------------------------------------
Leersia.tisserantii_NC_016677  TCTCATCTTTAGACCCCAAAAGCAGGTTTTGATAGTAACCTAATAAAAAA

O.sativa_Japonica_AY522330     --------------------------------------------------
O.australiensis_GU592209       --------------------------------------------------
O.rufipogon_NC_022668          --------------------------------------------------
O.rufipogon_NC_017835          --------------------------------------------------
O.nivara_NC_005973             --------------------------------------------------
O.sativa.Indica_NC_008155      --------------------------------------------------
O.meridionalis_NC_016927       --------------------------------------------------
O.australiensis_KJ830774       --------------------------------------------------
Leersia.tisserantii_NC_016677  CCAAGCAAGGCAAACGCCCTTTTTCCTAAATTAACCTATTATTTTTTTTA

O.sativa_Japonica_AY522330     --------------------------------------------------
O.australiensis_GU592209       --------------------------------------------------
O.rufipogon_NC_022668          --------------------------------------------------
O.rufipogon_NC_017835          --------------------------------------------------
O.nivara_NC_005973             --------------------------------------------------
O.sativa.Indica_NC_008155      --------------------------------------------------
O.meridionalis_NC_016927       --------------------------------------------------
O.australiensis_KJ830774       --------------------------------------------------
Leersia.tisserantii_NC_016677  GTTAAGCCCGTCTTTTTTTCTCCATCTCACTACTTCTACTGCTTATTTGG

O.sativa_Japonica_AY522330     --------------------------------------------------
O.australiensis_GU592209       --------------------------------------------------
O.rufipogon_NC_022668          --------------------------------------------------
O.rufipogon_NC_017835          --------------------------------------------------
O.nivara_NC_005973             --------------------------------------------------
O.sativa.Indica_NC_008155      --------------------------------------------------
O.meridionalis_NC_016927       --------------------------------------------------
O.australiensis_KJ830774       --------------------------------------------------
Leersia.tisserantii_NC_016677  ACGTCTATGTAACCCATAGAAAGTTGGCCATATAATACATAATGTATAAC

O.sativa_Japonica_AY522330     --------------------------------------------------
O.australiensis_GU592209       --------------------------------------------------
O.rufipogon_NC_022668          --------------------------------------------------
O.rufipogon_NC_017835          --------------------------------------------------
O.nivara_NC_005973             --------------------------------------------------
O.sativa.Indica_NC_008155      --------------------------------------------------
O.meridionalis_NC_016927       --------------------------------------------------
O.australiensis_KJ830774       --------------------------------------------------
Leersia.tisserantii_NC_016677  TATAAGAAAAAGAAAGTAAGGGCAATTGGATAAGATAAGAAAGATCCTGG

O.sativa_Japonica_AY522330     --------------------------------------------------
O.australiensis_GU592209       --------------------------------------------------
O.rufipogon_NC_022668          --------------------------------------------------
O.rufipogon_NC_017835          --------------------------------------------------
O.nivara_NC_005973             --------------------------------------------------
O.sativa.Indica_NC_008155      --------------------------------------------------
O.meridionalis_NC_016927       --------------------------------------------------
O.australiensis_KJ830774       --------------------------------------------------
Leersia.tisserantii_NC_016677  GTTATAGATATAGAAAAGCAAAAGTAGAAAAGGATGAAAAATAGAGGGGA

O.sativa_Japonica_AY522330     --------------------------------------GAAGGGATCCTC
O.australiensis_GU592209       --------------------------------------GAAGGGATCTTC
O.rufipogon_NC_022668          --------------------------------------GAAGGGATCCTC
O.rufipogon_NC_017835          --------------------------------------GAAGGGATCCTC
O.nivara_NC_005973             --------------------------------------GAAGGGATCCTC
O.sativa.Indica_NC_008155      --------------------------------------GAAGGGATCCTC
O.meridionalis_NC_016927       --------------------------------------GAAGGGATCCTC
O.australiensis_KJ830774       --------------------------------------GAAGGGATCTTC
Leersia.tisserantii_NC_016677  TTACTAATCCAATCAAAAAACCCATTTTTTAGTATGGATAAGGGATCTTC

O.sativa_Japonica_AY522330     CTATGTTATACTATTCCACTCTCAACCATGAATTGATTTGATAGATCCGA
O.australiensis_GU592209       CTATGTTATACTATTCCACTCTCAACCATGAATTGATTTGATAGATCCGA
O.rufipogon_NC_022668          CTATGTTATACTATTCCACTCTCAACCATGAATTGATTTGATAGATCCGA
O.rufipogon_NC_017835          CTATGTTATACTATTCCACTCTCAACCATGAATTGATTTGATAGATCCGA
O.nivara_NC_005973             CTATGTTATACTATTCCACTCTCAACCATGAATTGATTTGATAGATCCGA
O.sativa.Indica_NC_008155      CTATGTTATACTATTCCACTCTCAACCATGAATTGATTTGATAGATCCGA
O.meridionalis_NC_016927       CTATGTTATACTATTCCACTCTCAACCATGAATTGATTTGATAGATCCGA
O.australiensis_KJ830774       CTATGTTATACTATTCCACTCTCAACCATGAATTGATTTGATAGATCCGA
Leersia.tisserantii_NC_016677  CTATGTTATACTATTCCACTCTCAACCATGAATTGATTTGATAGATCCGA

O.sativa_Japonica_AY522330     TATTCATAATATTGAATTGATTCAGTATTATCAGAATGCAAGTCCTCCCC
O.australiensis_GU592209       TATTCATAATATTGAATTGATTCAGTATTATCAGAATGCAAGTCCTCCCC
O.rufipogon_NC_022668          TATTCATAATATTGAATTGATTCAGTATTATCAGAATGCAAGTCCTCCCC
O.rufipogon_NC_017835          TATTCATAATATTGAATTGATTCAGTATTATCAGAATGCAAGTCCTCCCC
O.nivara_NC_005973             TATTCATAATATTGAATTGATTCAGTATTATCAGAATGCAAGTCCTCCCC
O.sativa.Indica_NC_008155      TATTCATAATATTGAATTGATTCAGTATTATCAGAATGCAAGTCCTCCCC
O.meridionalis_NC_016927       TATTCATAATATTGAATTGATTCAGTATTATCAGAATGCAAGTCCTCCCC
O.australiensis_KJ830774       TATTCATAATATTGAATTGATTCAGTATTATCAGAATGCAAGTCCTCCCC
Leersia.tisserantii_NC_016677  TATTCATAATATTGAATTGATTCAGTATTATCAGAATGCAAGTCCTCCCC

O.sativa_Japonica_AY522330     TTGAATTTACAGGATACCC-TTTTCCCTCTCCATGGGATTACATCCCGAG
O.australiensis_GU592209       TTGAATTTACAGGATACCC-TTTTCCCTCTCCATGGGATTACATCCCGAG
O.rufipogon_NC_022668          TTGAATTTACAGGATACCC-TTTTCCCTCTCCATGGGATTACATCCCGAG
O.rufipogon_NC_017835          TTGAATTTACAGGATACCC-TTTTCCCTCTCCATGGGATTACATCCCGAG
O.nivara_NC_005973             TTGAATTTACAGGATACCC-TTTTCCCTCTCCATGGGATTACATCCCGAG
O.sativa.Indica_NC_008155      TTGAATTTACAGGATACCC-TTTTCCCTCTCCATGGGATTACATCCCGAG
O.meridionalis_NC_016927       TTGAATTTACAGGATACCC-TTTTCCCTCTCCATGGGATTACATCCCGAG
O.australiensis_KJ830774       TTGAATTTACAGGATACCC-TTTTCCCTCTCCATGGGATTACATCCCGAG
Leersia.tisserantii_NC_016677  TTGAATTTACAGGATACCCCTTTTTCCTCTCCATGGGATTACATCCCGAG

O.sativa_Japonica_AY522330     TTATTGCGAAAAAAAA-GAGGTTATGGAAGTCAATATTCTCGCATTTATT
O.australiensis_GU592209       TTATTGCGAAAAAAAA-GAGGTTATGGAAGTCAATATTCTCGCATTTATT
O.rufipogon_NC_022668          TTATTGCGAAAAAAAA-GAGGTTATGGAAGTCAATATTCTCGCATTTATT
O.rufipogon_NC_017835          TTATTGCGAAAAAAAA-GAGGTTATGGAAGTCAATATTCTCGCATTTATT
O.nivara_NC_005973             TTATTGCGAAAAAAAA-GAGGTTATGGAAGTCAATATTCTCGCATTTATT
O.sativa.Indica_NC_008155      TTATTGCGAAAAAAAAAGAGGTTATGGAAGTCAATATTCTCGCATTTATT
O.meridionalis_NC_016927       TTATTGCGAAAAAAAA-GAGGTTATGGAAGTCAATATTCTCGCATTTATT
O.australiensis_KJ830774       TTATTGCGAAAAAAAA-GAGGTTATGGAAGTCAATATTCTCGCATTTATT
Leersia.tisserantii_NC_016677  TTATTGCGAAAAAAAAAGAGGTTATGGAAGTCAATATTCTCGCATTTATT

O.sativa_Japonica_AY522330     GCTACTGCATTGTTCATTCTAGTTCCTACTGCCTTTTTACTTATTATTTA
O.australiensis_GU592209       GCTACTGCATTGTTCATTCTAGTTCCTACTGCCTTTTTACTTATTATTTA
O.rufipogon_NC_022668          GCTACTGCATTGTTCATTCTAGTTCCTACTGCCTTTTTACTTATTATTTA
O.rufipogon_NC_017835          GCTACTGCATTGTTCATTCTAGTTCCTACTGCCTTTTTACTTATTATTTA
O.nivara_NC_005973             GCTACTGCATTGTTCATTCTAGTTCCTACTGCCTTTTTACTTATTATTTA
O.sativa.Indica_NC_008155      GCTACTGCATTGTTCATTCTAGTTCCTACTGCCTTTTTACTTATTATTTA
O.meridionalis_NC_016927       GCTACTGCATTGTTCATTCTAGTTCCTACTGCCTTTTTACTTATTATTTA
O.australiensis_KJ830774       GCTACTGCATTGTTCATTCTAGTTCCTACTGCCTTTTTACTTATTATTTA
Leersia.tisserantii_NC_016677  GCTACTGCATTGTTCATTCTAGTTCCTACTGCCTTTTTACTTATTATTTA

O.sativa_Japonica_AY522330     TGTAAAAACAGTCAGCCAAAATGATTAATTGGAAGTTCAATTAATCATTG
O.australiensis_GU592209       TGTAAAAACAGTCAGCCAAAATGATTAATTGGAAGTTCAATTAATCATTG
O.rufipogon_NC_022668          TGTAAAAACAGTCAGCCAAAATGATTAATTGGAAGTTCAATTAATCATTG
O.rufipogon_NC_017835          TGTAAAAACAGTCAGCCAAAATGATTAATTGGAAGTTCAATTAATCATTG
O.nivara_NC_005973             TGTAAAAACAGTCAGCCAAAATGATTAATTGGAAGTTCAATTAATCATTG
O.sativa.Indica_NC_008155      TGTAAAAACAGTCAGCCAAAATGATTAATTGGAAGTTCAATTAATCATTG
O.meridionalis_NC_016927       TGTAAAAACAGTCAGCCAAAATGATTAATTGGAAGTTCAATTAATCATTG
O.australiensis_KJ830774       TGTAAAAACAGTCAGCCAAAATGATTAATTGAACTTCCAATTAATCATTG
Leersia.tisserantii_NC_016677  CGTAAAAACAGTCAGCCAAAATGATTAATTGGAAGTTCAATTAATCATTG

O.sativa_Japonica_AY522330     AAGAAATGAAAAAGGGATTAAATAAAATAAAAATCCAAGTCTTAAATGAA
O.australiensis_GU592209       AAGAAATGAAAAAGGGATTAAATAAAATAAAAATCCAAGTCTTAAATGAA
O.rufipogon_NC_022668          AAGAAATGAAAAAGGGATTAAATAAAAAAAAAATCCAAGTCTTAAATGAA
O.rufipogon_NC_017835          AAGAAATGAAAAAGGGATTAAATAAAATAAAAATCCAAGTCTTAAATGAA
O.nivara_NC_005973             AAGAAATGAAAAAGGGATTAAATAAAATAAAAATCCAAGTCTTAAATGAA
O.sativa.Indica_NC_008155      AAGAAATGAAAAAGGGATTAAATAAAATAAAAATCCAAGTCTTAAATGAA
O.meridionalis_NC_016927       AAGAAATGAAAAAGGGATTAAATAAAAAAAAAATCCAAGTCTTAAATGAA
O.australiensis_KJ830774       AAGAAATGAAAAAGGGATTAAATAAAATAAAAATCCAAGTCTTAAATGAA
Leersia.tisserantii_NC_016677  AAGAAATGAAAAAGGGATTAAATAAAATAAAAATCCAAGTCTTAAATGAA

O.sativa_Japonica_AY522330     AGGATCCGGTTGGAATCATAAAGTGTGGTAGAAAAAACTACATATAGTTT
O.australiensis_GU592209       AGGATCCGGTTGGAATCATAAAGTGTGGTAGAAAGAACTACATATAGTTT
O.rufipogon_NC_022668          AGGATCCGGTTGGAATCATAAAGTGTGGTAGAAAAAACTACATATAGTTT
O.rufipogon_NC_017835          AGGATCCGGTTGGAATCATAAAGTGTGGTAGAAAAAACTACATATAGTTT
O.nivara_NC_005973             AGGATCCGGTTGGAATCATAAAGTGTGGTAGAAAAAACTACATATAGTTT
O.sativa.Indica_NC_008155      AGGATCCGGTTGGAATCATAAAGTGTGGTAGAAAAAACTACATATAGTTT
O.meridionalis_NC_016927       AGGATCCGGTTGGAATCATAAAGTGTGGTAGAAAAAACTACATATAGTTT
O.australiensis_KJ830774       AGGATCCGGTTGGAATCATAAAGTGTGGTAGAAAGAACTACATATAGTTT
Leersia.tisserantii_NC_016677  AGGATCCAGTTGGAATCATAAAGTGTGGTAGAAAGAACTATATGTAGTTC

O.sativa_Japonica_AY522330     TTTCTACCACACTTTA-----GAGTCTTTCTATTATATTATCTTGAATCT
O.australiensis_GU592209       TTTCTACCACACTTTA-----GAGTCTTTCTATTATATTATCTTGAATCT
O.rufipogon_NC_022668          TTTCTACCACACTTTA-----GAGTCTTTCTATTATATTATCTTGAATCT
O.rufipogon_NC_017835          TTTCTACCACACTTTA-----GAGTCTTTCTATTATATTATCTTGAATCT
O.nivara_NC_005973             TTTCTACCACACTTTA-----GAGTCTTTCTATTATATTATCTTGAATCT
O.sativa.Indica_NC_008155      TTTCTACCACACTTTA-----GAGTCTTTCTATTATATTATCTTGAATCT
O.meridionalis_NC_016927       TTTCTACCACACTTTA-----GAGTCTTTCTATTATATTATCTTGAATCT
O.australiensis_KJ830774       TTTCTACCACACTTTA-----GAGTCTTTCTATTATATTATCTTGAATCT
Leersia.tisserantii_NC_016677  TTTCTACCACACTTTACTTGAGAGTCTTTCTATTATATTATCTTGAATCT

O.sativa_Japonica_AY522330     ACATAGAATAGATTACTAGATTGAAATAGTAGTCTAATTCAATTTCTTTT
O.australiensis_GU592209       ACATAGAATAGATTACTAGATTGAAATAGTAGTCTAATTCAATTTCTTTT
O.rufipogon_NC_022668          ACATAGAATAGATTACTAGATTGAAATAGTAGTCTAATTCAATTTCTTTT
O.rufipogon_NC_017835          ACATAGAATAGATTACTAGATTGAAATAGTAGTCTAATTCAATTTCTTTT
O.nivara_NC_005973             ACATAGAATAGATTACTAGATTGAAATAGTAGTCTAATTCAATTTCTTTT
O.sativa.Indica_NC_008155      ACATAGAATAGATTACTAGATTGAAATAGTAGTCTAATTCAATTTCTTTT
O.meridionalis_NC_016927       ACATAGAATAGATTACTAGATTGAAATAGTAGTCTAATTCAATTTCTTTT
O.australiensis_KJ830774       ACATAGAATAGATTACTAGATTGAAATAGTAGTCTAATTCAATTTCTTTT
Leersia.tisserantii_NC_016677  ACATAGAATAGATTACTAGATTGAAATAGTAGTCTAATTCCATTTCTTTT

O.sativa_Japonica_AY522330     TTCACTGCATCCACTTAATTTCAATCAAGTCAAAA---------------
O.australiensis_GU592209       TTCACTGCATCCACTTAATTTCAATCAAGTCAAAA---------------
O.rufipogon_NC_022668          TTCACTGCATCCACTTAATTTCAATCAAGTCAAAA---------------
O.rufipogon_NC_017835          TTCACTGCATCCACTTAATTTCAATCAAGTCAAAA---------------
O.nivara_NC_005973             TTCACTGCATCCACTTAATTTCAATCAAGTCAAAA---------------
O.sativa.Indica_NC_008155      TTCACTGCATCCACTTAATTTCAATCAAGTCAAAA---------------
O.meridionalis_NC_016927       TTCACTGCATCCACTTAATTTCAATCAAGTCAAAA---------------
O.australiensis_KJ830774       TTCACTGCATCCACTTAATTTCAATCAAGTCAAAA---------------
Leersia.tisserantii_NC_016677  TTCGCTGCATCCACTTAATTTCAATCAAGTAAAAAAAAAAATCGAAGACA

O.sativa_Japonica_AY522330     ---------TGAAAAAATCCATGGAGGGAGAGAAAAATAATATGAGAATA
O.australiensis_GU592209       ---------TAAAAAAATCCATGGAGGGAGAGAAAAATAATATGAGAATA
O.rufipogon_NC_022668          ---------TGAAAAAATCCATGGAGGGAGAGAAAAATAATATGAGAATA
O.rufipogon_NC_017835          ---------TGAAAAAATCCATGGAGGGAGAGAAAAATAATATGAGAATA
O.nivara_NC_005973             ---------TGAAAAAATCCATGGAGGGAGAGAAAAATAATATGAGAATA
O.sativa.Indica_NC_008155      ---------TGAAAAAATCCATGGAGGGAGAGAAAAATAATATGAGAATA
O.meridionalis_NC_016927       ---------TGAAAAAATCCATGGAGGGAGAGAAAAATAATATGAGAATA
O.australiensis_KJ830774       ---------TAAAAAAATCCATGGAGGGAGAGAAAAATAATATGAGAATA
Leersia.tisserantii_NC_016677  ATTTTTCATTGAAAAAATCCCTGGAGGGAGATAAAAATAATATGAGAATA

O.sativa_Japonica_AY522330     GACTATAGTAAAAGAAAAAAAGTAAAAGGAAAAAACCAGCGAATCTTTCA
O.australiensis_GU592209       GACTATAGTAAAAGAAAAAAAGTAAAAGGAAAAAACCAGCGAATCTTTCA
O.rufipogon_NC_022668          GACTATAGTAAAAGAAAAAA-GTAAAAGGAAAAAACCAGCGAATCTTTCA
O.rufipogon_NC_017835          GACTATAGTAAAAGAAAAAAAGTAAAAGGAAAAAAACAGCGAATCTTTCA
O.nivara_NC_005973             GACTATAGTAAAAGAAAAAAAGTAAAAGGAAAAAACCAGCGAATCTTTCA
O.sativa.Indica_NC_008155      GACTATAGTAAAAGAAAAAAAGTAAAAGGAAAAAACCAGCGAATCTTTCA
O.meridionalis_NC_016927       GACTATAGTAAAAGAAAAAA-GTAAAAGGAAAAAACCAGCGAATCTTTCA
O.australiensis_KJ830774       GACTATAGTAAAAGAAAAAA-GTAAAAGGAAAAAACCAGCGAATCTTTCA
Leersia.tisserantii_NC_016677  GACTATAGTAAAAGAAAAAA-GTAAAAGGAAAAAACCAGCAAATCTTTCA

O.sativa_Japonica_AY522330     TGCTTAAACATGTCGCGAAATGTTTCAAAAGAGCATAAAATTTATTTTAA
O.australiensis_GU592209       TGCTTAAACATGCCGCGAAATGTTTCAAAAGAGCATAAAATTTATTTTAA
O.rufipogon_NC_022668          TGCTTAAACATGTCGCGAAATGTTTCAAAAGAGCATAAAATTTATTTTAA
O.rufipogon_NC_017835          TGCTTAAACATGTCGCGAAATGTTTCAAAAGAGCATAAAATTTATTTTAA
O.nivara_NC_005973             TGCTTAAACATGTCGCGAAATGTTTCAAAAGAGCATAAAATTTATTTTAA
O.sativa.Indica_NC_008155      TGCTTAAACATGTCGCGAAATGTTTCAAAAGAGCATAAAATTTATTTTAA
O.meridionalis_NC_016927       TGCTTAAACATGTCGCGAAATGTTTCAAAAGAGCATAAAATTTATTTTAA
O.australiensis_KJ830774       TGCTTAAACATGCCGCGAAATGTTTCAAAAGAGCATAAAATTTATTTTAA
Leersia.tisserantii_NC_016677  TGCTTAAACATGTCGCGAAATGTTTCAAAAGAGCATAAAATTTATTTTAA

O.sativa_Japonica_AY522330     GAACTAAGAATAAGAAAAGAATATAAAA-----CAAATGGAAAATGTGCG
O.australiensis_GU592209       GAACTAAGAATAAGAAAAGAGTATAAAA-----CAAATGGAAAATGTGCG
O.rufipogon_NC_022668          GAACTAAGAATAAGAAAAGAGTATAAAA-----CAAATGGAAAATGTGCG
O.rufipogon_NC_017835          GAACTAAGAATAAGAAAAGAGTATAAAA-----CAAATGGAAAATGTGCG
O.nivara_NC_005973             GAACTAAGAATAAGAAAAGAGTATAAAA-----CAAATGGAAAATGTGCG
O.sativa.Indica_NC_008155      GAACTAAGAATAAGAAAAGAGTATAAAA-----CAAATGGAAAATGTGCG
O.meridionalis_NC_016927       GAACTAAGAATAAGAAAAGAGTATAAAA-----CAAATGGAAAATGTGCG
O.australiensis_KJ830774       GAACTAAGAATAAGAAAAGAGTATAAAA-----CAAATGGAAAATGTGCG
Leersia.tisserantii_NC_016677  GAACTAAGAATAAGAAAAGAGTATAAAATAAAACAAACGGAAAATGTGCG

O.sativa_Japonica_AY522330     ATATGTTGGGAATAGCTCCGCGGAAGAAAATCTAAAGTTCTTATGTATAG
O.australiensis_GU592209       ATATGTTGGGAATAGCTCCGCGGAAGAAAGTCTAAATTTCTTATGTATAG
O.rufipogon_NC_022668          ATATGTTGGGAATAGCTCCGCGGAAGAAAATCTAAAATTCTTATGTATAG
O.rufipogon_NC_017835          ATATGTTGGGAATAGCTCCGCGGAAGAAAATCTAAAGTTCTTATGTATAG
O.nivara_NC_005973             ATATGTTGGGAATAGCTCCGCGGAAGAAAATCTAAAGTTCTTATGTATAG
O.sativa.Indica_NC_008155      ATATGTTGGGAATAGCTCCGCGGAAGAAAATCTAAAGTTCTTATGTATAG
O.meridionalis_NC_016927       ATATGTTGGGAATAGCTCCGCGGAAGAAAATCTAAAATTCTTATGTATAG
O.australiensis_KJ830774       ATATGTTGGGAATAGCTCCGCGGAAGAAAGTCTAAATTTCTTATGTATAG
Leersia.tisserantii_NC_016677  ATATGTTGGGAATAGCTCCGCGGAAGAAAGTCTAATTTTCTTATGTATAG

O.sativa_Japonica_AY522330     AACTTTTTTAACCATGGGTCGCTTCTAGTAGCGATTATGAATTGCTCTCA
O.australiensis_GU592209       AACTTTTTTAACCGTGGGTCGCTTCTAGTAGTGATTATGAATTGCTCTCA
O.rufipogon_NC_022668          AACTTTTTTAACCATGGGTCGCTTCTAGTAGCGATTATGAATTGCTCTCA
O.rufipogon_NC_017835          AACTTTTTTAACCATGGGTCGCTTCTAGTAGCGATTATGAATTGCTCTCA
O.nivara_NC_005973             AACTTTTTTAACCATGGGTCGCTTCTAGTAGCGATTATGAATTGCTCTCA
O.sativa.Indica_NC_008155      AACTTTTTTAACCATGGGTCGCTTCTAGTAGCGATTATGAATTGCTCTCA
O.meridionalis_NC_016927       AACTTTTTTAACCATGGGTCGCTTCTAGTAGCGATTATGAATTGCTCTCA
O.australiensis_KJ830774       AACTTTTTTAACCGTGGGTCGCTTCTAGTAGTGATTATGAATTGCTCTCA
Leersia.tisserantii_NC_016677  AACTTTTTTAACCATTGGTCGCTTCTAGTAGTGATTCTGAATTGCTCTAA

O.sativa_Japonica_AY522330     CCGCTCTTTCTATTT-------CTATT--TTCTATTCTTTCTATTTCTAT
O.australiensis_GU592209       TCGCTCTTTCTATTT-------CTATT--TTCTATTCTTTCTATTTCTAT
O.rufipogon_NC_022668          CCGCTCTTTCTATTT---------------TCTATTCTTTCTATT-----
O.rufipogon_NC_017835          CCGCTCTTTCTATTT-------CTATT--TTCTATTCTTTCTATTTCTAT
O.nivara_NC_005973             CCGCTCTTTCTATTT-------CTATT--TTCTATTCTTTCTATTTCTAT
O.sativa.Indica_NC_008155      CCGCTCTTTCTATTT-------CTATT--TTCTATTCTTTCTATTTCTAT
O.meridionalis_NC_016927       CCGCTCTTTCTATTT------TCTATTCTTTCTATTCTTTCTATTTCTAT
O.australiensis_KJ830774       TCGCTCTTTCTATTT-----------------------------------
Leersia.tisserantii_NC_016677  TCGCTCTTTCTATCTAATCGC--------------TCTTTCTATTTCTAT

O.sativa_Japonica_AY522330     TCTACTATA-TAGAA--------------ATAGAAATAGAAAGAATAGAA
O.australiensis_GU592209       TCTACTATA-TAGAA--------------ATAGAAATAGAAAGAATAGAN
O.rufipogon_NC_022668          -CTACTATA-TAGAAATAGAAAGAATTATATAGAAATAGAAAGAATAGAA
O.rufipogon_NC_017835          TCTACTATA---------------------TAGAAATAGAAAGAATAGAA
O.nivara_NC_005973             TCTACTATA---------------------TAGAAATAGAAAGAATAGAA
O.sativa.Indica_NC_008155      TCTACTATA---------------------TAGAAATAGAAAGAATAGAA
O.meridionalis_NC_016927       TCTACTATA-TAGAA--------------ATAGAAATAGAAAGAATAGAA
O.australiensis_KJ830774       -CTA-TATAGTAGAA---------------TAGAAATAGAAAGAATAGA-
Leersia.tisserantii_NC_016677  TCTACTATA--------------------ATAGAAATAGAAAGAATAGAA

O.sativa_Japonica_AY522330     AGACTCTTTCTTACAAGAGTTTCTTACAGGAGTGAAACAAAATTAAAGAA
O.australiensis_GU592209       NNNNNNNNNNNNNNNNNNNNNNNNNNNNNNNNNNNNNNNNNNNNAAAGAA
O.rufipogon_NC_022668          AGACTCTTTCTTACAAGAGTTTCTTACAGGAGTGAAACAAAATTAAAGAA
O.rufipogon_NC_017835          GGACTCTTTCTTACAAGAGTTTCTTACAGGAGTGAAACAAAATTAAAGAA
O.nivara_NC_005973             AGACTCTTTCTTACAAGAGTTTCTTACAGGAGTGAAACAAAATTAAAGAA
O.sativa.Indica_NC_008155      AGACTCTTTCTTACAAGAGTTTCTTACAGGAGTGAAACAAAATTAAAGAA
O.meridionalis_NC_016927       AGACTCTTTCTTACAAGAGTTTCTTACAGGAGTGAAACAAAATTAAAGAA
O.australiensis_KJ830774       --------------------------------------------------
Leersia.tisserantii_NC_016677  AGACTCTTTCTTACAAGAGTTTCTTACAGGAGTGAACCAAAAATAAAGAA

O.sativa_Japonica_AY522330     AGAGAGAAAGAA----------------------------------TAAA
O.australiensis_GU592209       AGAGAGAAAGAA----------------------------------TAAA
O.rufipogon_NC_022668          AGAGAGAAAGAA----------------------------------TAAA
O.rufipogon_NC_017835          AGAGAGAAAGAA----------------------------------TAAA
O.nivara_NC_005973             AGAGAGAAAGAA----------------------------------TAAA
O.sativa.Indica_NC_008155      AGAGAGAAAGAA----------------------------------TAAA
O.meridionalis_NC_016927       AGAGAGAAAGAA----------------------------------TAAA
O.australiensis_KJ830774       ------------GTTGGACAAAATGATTAATGCAAAATGGTCAATTTAA-
Leersia.tisserantii_NC_016677  AGAGAGAA------------------------------------------

O.sativa_Japonica_AY522330     GTTCGGCAAAATGA-----TTAATGCAAAACGGTCAATTAAAGAAAAGAG
O.australiensis_GU592209       GTTCGACAAAATGA-----TTAATGCAAAATGGTCAATTAAAGAAAAGAG
O.rufipogon_NC_022668          GTTCGGCAAAATGA-----TTAATGCAAAACGGTCAATTAAAGAAAAGAG
O.rufipogon_NC_017835          GTTCGGCAAAATGA-----TTAATGCAAAACGGTCAATTAAAGAAAAGAG
O.nivara_NC_005973             GTTCGGCAAAATGA-----TTAATGCAAAACGGTCAATTAAAGAAAAGAG
O.sativa.Indica_NC_008155      GTTCGGCAAAATGA-----TTAATGCAAAACGGTCAATTAAAGAAAAGAG
O.meridionalis_NC_016927       GTTCGGCAAAATGA-----TTAATGCAAAACGGTCAATTAAAGAAAAGAG
O.australiensis_KJ830774       ----TGCAAAATGGTCAATTTAATGCAAAATGGTCAATTAAAGAAAAGAG
Leersia.tisserantii_NC_016677  --TGGGCAAAATGA-----TTAATGCAAAACGGTCAATTAAAGAAAAGAG

O.sativa_Japonica_AY522330     TTGATACAACAATTCGACTACTCAATCAATTAGTAGTATCCCTAGAGTCC
O.australiensis_GU592209       TTGATACAAGAATTCGACTACTCAATCAATTAGTAGTATCCCTAGAGTCC
O.rufipogon_NC_022668          TTGATACAACAATTCGACTACTCAATCAATTAGTAGTATCCCTAGAGTCC
O.rufipogon_NC_017835          TTGATACAACAATTCGACTACTCAATCAATTAGTAGTATCCCTAGAGTCC
O.nivara_NC_005973             TTGATACAACAATTCGACTACTCAATCAATTAGTAGTATCCCTAGAGTCC
O.sativa.Indica_NC_008155      TTGATACAACAATTCGACTACTCAATCAATTAGTAGTATCCCTAGAGTCC
O.meridionalis_NC_016927       TTGATACAACAATTCGACTACTCAATCAATTAGTAGTATCCCTAGAGTCC
O.australiensis_KJ830774       TTGATACAAGAATTCGACTACTCAATCAATTAGTAGTATCCCTAGAGTCC
Leersia.tisserantii_NC_016677  TTGATACAACAATTCGACTACTCAATCAATTAGTAGTATCCCTAGAGTCC

O.sativa_Japonica_AY522330     ACTCCTCCCCCATACTACTAGTGAAAGAGAAAATGTAAAGACTACCATTA
O.australiensis_GU592209       ACTCCTCCCCCATACTACTAGTGAAAGAGAAAATGTAAAGACTACCATTA
O.rufipogon_NC_022668          ACTCCTCCCCCATACTACTAGTGAAAGAGAAAATGTAAAGACTACCATTA
O.rufipogon_NC_017835          ACTCCTCCCCCATACTACTAGTGAAAGAGAAAATGTAAAGACTACCATTA
O.nivara_NC_005973             ACTCCTCCCCCATACTACTAGTGAAAGAGAAAATGTAAAGACTACCATTA
O.sativa.Indica_NC_008155      ACTCCTCCCCCATACTACTAGTGAAAGAGAAAATGTAAAGACTACCATTA
O.meridionalis_NC_016927       ACTCCTCCCCCATACTACTAGTGAAAGAGAAAATGTAAAGACTACCATTA
O.australiensis_KJ830774       ACTCCTCCCCCATACTACTAGTGAAAGAGAAAATGTAAAGACTACCATTA
Leersia.tisserantii_NC_016677  ACTCCTCCCCCATACTACTAGTGAAAGAGAAAATGTAAAGACTACCATTA

O.sativa_Japonica_AY522330     AAGCAGCCCAAGCGAGACTTACTATATCCATGTAAATTATGTCTCCTATT
O.australiensis_GU592209       AAGCAGCCCAAGCGAGACTTACTATATCCATGTAAATTATGTCTCCTATT
O.rufipogon_NC_022668          AAGCAGCCCAAGCGAGACTTACTATATCCATGTAAATTATGTCTCCTATT
O.rufipogon_NC_017835          AAGCAGCCCAAGCGAGACTTACTATATCCATGTAAATTATGTCTCCTATT
O.nivara_NC_005973             AAGCAGCCCAAGCGAGACTTACTATATCCATGTAAATTATGTCTCCTATT
O.sativa.Indica_NC_008155      AAGCAGCCCAAGCGAGACTTACTATATCCATGTAAATTATGTCTCCTATT
O.meridionalis_NC_016927       AAGCAGCCCAAGCGAGACTTACTATATCCATGTAAATTATGTCTCCTATT
O.australiensis_KJ830774       AAGCAGCCCAAGCGAGACTTACTATATCCATGTAAATTATGTCTCCTATT
Leersia.tisserantii_NC_016677  AAGCAGCCCAAGCGAGACTTACTATATCCATGTAAATTATGTCTCCTATT

O.sativa_Japonica_AY522330     TCTATGAAGGAATTATTCTACTATTGATGAATAATCATAGTAGAATCAAG
O.australiensis_GU592209       TCTATGAAGGAATTATTCTACTATTGATGAATAATCATAGTAGAATCAAG
O.rufipogon_NC_022668          TCTATGAAGGAATTATTCTACTATTGATGAATAATCATAGTAGAATCAAG
O.rufipogon_NC_017835          TCTATGAAGGAATTATTCTACTATTGATGAATAATCATAGTAGAATCAAG
O.nivara_NC_005973             TCTATGAAGGAATTATTCTACTATTGATGAATAATCATAGTAGAATCAAG
O.sativa.Indica_NC_008155      TCTATGAAGGAATTATTCTACTATTGATGAATAATCATAGTAGAATCAAG
O.meridionalis_NC_016927       TCTATGAAGGAATTATTCTACTATTGATGAATAATCATAGTAGAATCAAG
O.australiensis_KJ830774       TCTATGAAGGAATTATTCTACTATTGATGAATAATCATAGTAGAATCAAG
Leersia.tisserantii_NC_016677  TCTATGAAGGAATTATTCTACTATTGATGAATAATCATAGTAGAACCAAG

O.sativa_Japonica_AY522330     GGTACAGAGTCAAAAAGGGGTTCTGACCTAAGGCTATGGATGAATCAGTT
O.australiensis_GU592209       GGTACAGAGTCAAAAAGGGGTTCTGCCCTAAGGCTATGGATGAATCAGTT
O.rufipogon_NC_022668          GGTACAGAGTCAAAAAGGGGTTCTGACCTAAGGCTATGGATGAATCAGTT
O.rufipogon_NC_017835          GGTACAGAGTCAAAAAGGGGTTCTGACCTAAGGCTATGGATGAATCAGTT
O.nivara_NC_005973             GGTACAGAGTCAAAAAGGGGTTCTGACCTAAAACTATGGATGAATCAGTT
O.sativa.Indica_NC_008155      GGTACAGAGTCAAAAAGGGGTTCTGACCTAAAACTATGGATGAATCAGTT
O.meridionalis_NC_016927       GGTACAGAGTCAAAAAGGGGTTCTGACCTAAGGCTATGGATGAATCAGTT
O.australiensis_KJ830774       GGTACAGAGTCAAAAAGGGGTTCTGCCCTAAGGCTATGGATGAATCAGTT
Leersia.tisserantii_NC_016677  GGTACAGAGTCAAAAGGGGGTTCCGCCCTAAAGCTATGGATGAATCAGTT

O.sativa_Japonica_AY522330     CAAAGAATTTACTCTTAACAAATTCTTAGAGTATTTCTGGTAGAA-----
O.australiensis_GU592209       CAAAGAATTTACTCTTAACAAATTCTTAGAGTATTTCTGGTAGAA-----
O.rufipogon_NC_022668          CAAAGAATTTACTCTTAACAAATTCTTAGAGTATTTCTGGTAGAA-----
O.rufipogon_NC_017835          CAAAGAATTTACTCTTAACAAATTCTTAGAGTATTTCTGGTAGAA-----
O.nivara_NC_005973             CAAAGAATTTACTCTTAACAAATTCTTAGAGTATTTCTGGTAGAA-----
O.sativa.Indica_NC_008155      CAAAGAATTTACTCTTAACAAATTCTTAGAGTATTTCTGGTAGAATTTAA
O.meridionalis_NC_016927       CAAAGAATTTACTCTTAACAAATTCTTAGAGTATTTCTGGTAGAA-----
O.australiensis_KJ830774       CAAAGAATTTACTCTTAACAAATTCTTAGAGTATTTCTGGTAGAA-----
Leersia.tisserantii_NC_016677  CAAAGAATTTACTCTTAACAAATTCTTAGAGTTTTTCTAGTAGAA-----

O.sativa_Japonica_AY522330     ---------------------------TTGGGGAGCATTAAGTATAAATA
O.australiensis_GU592209       ---------------------------TTGGGGAGCATTAAGTATAAATA
O.rufipogon_NC_022668          ---------------------------TTGGGGAGCATTAAGTATAAATA
O.rufipogon_NC_017835          ---------------------------TTGGGGAGCATTAAGTATAAATA
O.nivara_NC_005973             ---------------------------TTGGGGAGCATTAAGTATAAATA
O.sativa.Indica_NC_008155      CAAATTCTTAGAGTATTTCTGGTAGAATTGGGGAGCATTAAGTATAAATA
O.meridionalis_NC_016927       ---------------------------TTGGGGAGCATTAAGTATAAATA
O.australiensis_KJ830774       ---------------------------TTGGGGAGCATTAAGTATAAATA
Leersia.tisserantii_NC_016677  ---------------------------TTGGGGAGCCTTAAGTATAAATA

O.sativa_Japonica_AY522330     TGATACATAGCCCTTT--CTTATT--------------------------
O.australiensis_GU592209       TGATACATAGCCCTTT--CTTATT--------------------------
O.rufipogon_NC_022668          TGATACATAGCCCTTT--CTTATT--------------------------
O.rufipogon_NC_017835          TGATACATAGCCCTTT--CTTATT--------------------------
O.nivara_NC_005973             TGATACATAGCCCTTT--CTTATT--------------------------
O.sativa.Indica_NC_008155      TGATACATAGCCCTTT--CTTATT--------------------------
O.meridionalis_NC_016927       TGATACATAGCCCTTT--CTTATT--------------------------
O.australiensis_KJ830774       TGATACATAGCCCTTT--CTTATT--------------------------
Leersia.tisserantii_NC_016677  CGATACATAGCCTTTTTCCTTAAAAAAAGGATAGGGGGATGATGTCCTGA

O.sativa_Japonica_AY522330     --------------------------------------------------
O.australiensis_GU592209       --------------------------------------------------
O.rufipogon_NC_022668          --------------------------------------------------
O.rufipogon_NC_017835          --------------------------------------------------
O.nivara_NC_005973             --------------------------------------------------
O.sativa.Indica_NC_008155      --------------------------------------------------
O.meridionalis_NC_016927       --------------------------------------------------
O.australiensis_KJ830774       --------------------------------------------------
Leersia.tisserantii_NC_016677  ATAGAAGACAAGACACCCCGGGAATAGGAAGATTTTATCTTCTTTTTGTT

O.sativa_Japonica_AY522330     --------------------------------------------------
O.australiensis_GU592209       --------------------------------------------------
O.rufipogon_NC_022668          --------------------------------------------------
O.rufipogon_NC_017835          --------------------------------------------------
O.nivara_NC_005973             --------------------------------------------------
O.sativa.Indica_NC_008155      --------------------------------------------------
O.meridionalis_NC_016927       --------------------------------------------------
O.australiensis_KJ830774       --------------------------------------------------
Leersia.tisserantii_NC_016677  ACCCCTTTTTTTTATAAGCAAAGGACGCCAAAATATATCCTAAAATTTGG

O.sativa_Japonica_AY522330     --------------------------------------------------
O.australiensis_GU592209       --------------------------------------------------
O.rufipogon_NC_022668          --------------------------------------------------
O.rufipogon_NC_017835          --------------------------------------------------
O.nivara_NC_005973             --------------------------------------------------
O.sativa.Indica_NC_008155      --------------------------------------------------
O.meridionalis_NC_016927       --------------------------------------------------
O.australiensis_KJ830774       --------------------------------------------------
Leersia.tisserantii_NC_016677  ATACCTACTTACCTATGTTTATTTTTGACCTAAACCCTACAGCCCCGCTT

O.sativa_Japonica_AY522330     --------------------------------------------------
O.australiensis_GU592209       --------------------------------------------------
O.rufipogon_NC_022668          --------------------------------------------------
O.rufipogon_NC_017835          --------------------------------------------------
O.nivara_NC_005973             --------------------------------------------------
O.sativa.Indica_NC_008155      --------------------------------------------------
O.meridionalis_NC_016927       --------------------------------------------------
O.australiensis_KJ830774       --------------------------------------------------
Leersia.tisserantii_NC_016677  TCTATCATTCTATGAAAGAATGAGGAAACTTTATCCACAATTCCGAAATT

O.sativa_Japonica_AY522330     --------------------------------------------------
O.australiensis_GU592209       --------------------------------------------------
O.rufipogon_NC_022668          --------------------------------------------------
O.rufipogon_NC_017835          --------------------------------------------------
O.nivara_NC_005973             --------------------------------------------------
O.sativa.Indica_NC_008155      --------------------------------------------------
O.meridionalis_NC_016927       --------------------------------------------------
O.australiensis_KJ830774       --------------------------------------------------
Leersia.tisserantii_NC_016677  GATTTTGGATCAGCCTATTCAACCCGATTCTAGACAGAATCAGTAACGCT

O.sativa_Japonica_AY522330     --------------------------------------------------
O.australiensis_GU592209       --------------------------------------------------
O.rufipogon_NC_022668          --------------------------------------------------
O.rufipogon_NC_017835          --------------------------------------------------
O.nivara_NC_005973             --------------------------------------------------
O.sativa.Indica_NC_008155      --------------------------------------------------
O.meridionalis_NC_016927       --------------------------------------------------
O.australiensis_KJ830774       --------------------------------------------------
Leersia.tisserantii_NC_016677  TAATTTAGTGTATGTAGGTAGCATAAAATGTACGATAAATAAAATGTATG

O.sativa_Japonica_AY522330     --------------------------------------------------
O.australiensis_GU592209       --------------------------------------------------
O.rufipogon_NC_022668          --------------------------------------------------
O.rufipogon_NC_017835          --------------------------------------------------
O.nivara_NC_005973             --------------------------------------------------
O.sativa.Indica_NC_008155      --------------------------------------------------
O.meridionalis_NC_016927       --------------------------------------------------
O.australiensis_KJ830774       --------------------------------------------------
Leersia.tisserantii_NC_016677  ATAATTAGGAAGTGTTGATATCCCTTCATGCAATCCCTTCTTCAATCTTA

O.sativa_Japonica_AY522330     --------------------------------------------------
O.australiensis_GU592209       --------------------------------------------------
O.rufipogon_NC_022668          --------------------------------------------------
O.rufipogon_NC_017835          --------------------------------------------------
O.nivara_NC_005973             --------------------------------------------------
O.sativa.Indica_NC_008155      --------------------------------------------------
O.meridionalis_NC_016927       --------------------------------------------------
O.australiensis_KJ830774       --------------------------------------------------
Leersia.tisserantii_NC_016677  GATTGAAAAAAAAGAATACCCCGCCCCTTGGATACCAAGATTTCTGACAT

O.sativa_Japonica_AY522330     --------------------------------------------------
O.australiensis_GU592209       --------------------------------------------------
O.rufipogon_NC_022668          --------------------------------------------------
O.rufipogon_NC_017835          --------------------------------------------------
O.nivara_NC_005973             --------------------------------------------------
O.sativa.Indica_NC_008155      --------------------------------------------------
O.meridionalis_NC_016927       --------------------------------------------------
O.australiensis_KJ830774       --------------------------------------------------
Leersia.tisserantii_NC_016677  CTTAGCCTCCTAGTTTTAAATTCTCGAATCGAATCAATTAAGAATCAATT

O.sativa_Japonica_AY522330     -----------AATAAAAGAATAAGGAAACGCTATCTCATCCCTATTGGT
O.australiensis_GU592209       -----------AATAAAAGAATAAGGAAACGCTATCTCATCCCTATTGGT
O.rufipogon_NC_022668          -----------AATAAAAGAATAAGGAAACGCTATCTCATCCCTATTGGT
O.rufipogon_NC_017835          -----------AATAAAAGAATAAGGAAACGCTATCTCATCCCTATTGGT
O.nivara_NC_005973             -----------AATAAAAGAATAAGGAAACGCTATCTCATCCCTATTGGT
O.sativa.Indica_NC_008155      -----------AATAAAAGAATAAGGAAACGCTATCTCATCCCTATTGGT
O.meridionalis_NC_016927       -----------AATAAAAGAATAAGGAAACGCTATCTCATCCCTATTGGT
O.australiensis_KJ830774       -----------AATAAAAGAATAAGGAAACGCTATCTCATCCCTATTGGT
Leersia.tisserantii_NC_016677  CAAATTAATAAAAGAATAAAATAAGGAAACGCTATCTCATCCCTATTGGT

O.sativa_Japonica_AY522330     ATCGGTTTGGGCCACTACTGCTAAAACAAACCCCAGTTTGAGGAAAGAAC
O.australiensis_GU592209       AGCGGTTTGGGCCACTACTGCTAAAACAAACCCCAGTTTGAGGAAAGAAC
O.rufipogon_NC_022668          ATCGGTTTGGGCCACTACTGCTAAAACAAACCCCAGTTTGAGGAAAGAAC
O.rufipogon_NC_017835          ATCGGTTTGGGCCACTACTGCTAAAACAAACCCCAGTTTGAGGAAAGAAC
O.nivara_NC_005973             ATCGGTTTGGGCCACTACTGCTAAAACAAACCCCAGTTTGAGGAAAGAAC
O.sativa.Indica_NC_008155      ATCGGTTTGGGCCACTACTGCTAAAACAAACCCCAGTTTGAGGAAAGAAC
O.meridionalis_NC_016927       ATCGGTTTGGGCCACTACTGCTAAAACAAACCCCAGTTTGAGGAAAGAAC
O.australiensis_KJ830774       AGCGGTTTGGGCCACTACTGCTAAAACAAACCCCAGTTTGAGGAAAGAAC
Leersia.tisserantii_NC_016677  AGCGGTTTGGACCACTACTGCTAA---AAACCCTAGTTTGAGGAAAGAAC

O.sativa_Japonica_AY522330     GGTGGGTTCTCAAAATCCAGTATCGCCGAGCCTTGTTATTCTCTTGCCCC
O.australiensis_GU592209       GGTGGGTTCTCAAAATCCAGTATCGCCGAGCCTTGTTATTCTCTTGCCCC
O.rufipogon_NC_022668          GGTGGGTTCTCAAAATCCAGTATCGCCGAGCCTTGTTATTCTCTTGCCCC
O.rufipogon_NC_017835          GGTGGGTTCTCAAAATCCAGTATCGCCGAGCCTTGTTATTCTCTTGCCCC
O.nivara_NC_005973             GGTGGGTTCTCAAAATCCAGTATCGCCGAGCCTTGTTATTCTCTTGCCCC
O.sativa.Indica_NC_008155      GGTGGGTTCTCAAAATCCAGTATCGCCGAGCCTTGTTATTCTCTTGCCCC
O.meridionalis_NC_016927       GGTGGGTTCTCAAAATCCAGTATCGCCGAGCCTTGTTATTCTCTTGCCCC
O.australiensis_KJ830774       GGTGGGTTCTCAAAATCCAGTATCGCCGAGCCTTGTTATTCTCTTGCCCC
Leersia.tisserantii_NC_016677  GGTGGGTTCTCAAAATCCAGTATCGCCGAGCCTAGTTATTCTCTTGCCCC

O.sativa_Japonica_AY522330     AACTTATGCGGGGTGCAAATTTGTCGATTTGGATCAGTACTATAAGCCTA
O.australiensis_GU592209       AACTTATGCGGGGTGCGAATTTGTCGATTTGGATCAGTACTATAAGCCTA
O.rufipogon_NC_022668          AACTTATGCGGGGTGCAAATTTGTCGATTTGGATCAGTACTATAAGCCTA
O.rufipogon_NC_017835          AACTTATGCGGGGTGCAAATTTGTCGATTTGGATCAGTACTATAAGCCTA
O.nivara_NC_005973             AACTTATGCGGGGTGCAAATTTGTCGATTTGGATCAGTACTATAAGCCTA
O.sativa.Indica_NC_008155      AACTTATGCGGGGTGCAAATTTGTCGATTTGGATCAGTACTATAAGCCTA
O.meridionalis_NC_016927       AACTTATGCGGGGTGCAAATTTGTCGATTTGGATCAGTACTATAAGCCTA
O.australiensis_KJ830774       AACTTATGCGGGGTGCGAATTTGTCGATTTGGATCAGTACTATAAGCCTA
Leersia.tisserantii_NC_016677  AACTTATGCGGGGTGCGAATTTGTCGAGTTGGATCAGTACTATAAGCCTA

O.sativa_Japonica_AY522330     AGTATTTTATTGATCAGGCGGCACCCAGATTTGAACTGGGGATAAAGGAT
O.australiensis_GU592209       AGTATTTTATTGATCAGGCGGCACCCAGATTTGAACTGGGGATAAAGGAT
O.rufipogon_NC_022668          AGTATTTTATTGATCAGGCGGCACCCAGATTTGAACTGGGGATAAAGGAT
O.rufipogon_NC_017835          AGTATTTTATTGATCAGGCGGCACCCAGATTTGAACTGGGGATAAAGGAT
O.nivara_NC_005973             AGTATTTTATTGATCAGGCGGCACCCAGATTTGAACTGGGGATAAAGGAT
O.sativa.Indica_NC_008155      AGTATTTTATTGATCAGGCGGCACCCAGATTTGAACTGGGGATAAAGGAT
O.meridionalis_NC_016927       AGTATTTTATTGATCAGGCGGCACCCAGATTTGAACTGGGGATAAAGGAT
O.australiensis_KJ830774       AGTATTTTATTGATCAGGCGGCACCCAGATTTGAACTGGGGATAAAGGAT
Leersia.tisserantii_NC_016677  AGTATTTTATTGATCAGGCGGCACCCAGATTTGAACTGGGGATAAAGGAT

O.sativa_Japonica_AY522330     TTGCAGTCCCCTGCCTTACCGCTTGGCCATGCCGCCAAAAA---ATACGA
O.australiensis_GU592209       TTGCAGTCCCCTGCCTTACCGCTTGGCCATGCCGCCAAAAA---ATACGA
O.rufipogon_NC_022668          TTGCAGTCCCCTGCCTTACCGCTTGGCCATGCCGCCAAAAA---ATACGA
O.rufipogon_NC_017835          TTGCAGTCCCCTGCCTTACCGCTTGGCCATGCCGCCAAAAA---ATACGA
O.nivara_NC_005973             TTGCAGTCCCCTGCCTTACCGCTTGGCCATGCCGCCAAAAA---ATACGA
O.sativa.Indica_NC_008155      TTGCAGTCCCCTGCCTTACCGCTTGGCCATGCCGCCAAAAA---ATACGA
O.meridionalis_NC_016927       TTGCAGTCCCCTGCCTTACCGCTTGGCCATGCCGCCAAAAA---ATACGA
O.australiensis_KJ830774       TTGCAGTCCCCTGCCTTACCGCTTGGCCATGCCGCCAAAAA---ATACGA
Leersia.tisserantii_NC_016677  TTGCAGTCCCCTGCCTTACCACTTGGCCATGCCGCCAAAAATAAATACGA

O.sativa_Japonica_AY522330     TCTAAAATCGAGAAAAGAGCAAGTATTCATCCACGTTT-CTTACTAAAAC
O.australiensis_GU592209       TCTAAAATCGAGAAAAGAGCAAGTATTCATCTACGTTT-CTTACTAAAAC
O.rufipogon_NC_022668          TCTAAAATCGAGAAAAGAGCAAGTATTCATGCACGTTT-CTTACTAAAAC
O.rufipogon_NC_017835          TCTAAAATCGAGAAAAGAGCAAGTATTCATCCACGTTT-CTTACTAAAAC
O.nivara_NC_005973             TCTAAAATCGAGAAAAGAGCAAGTATTCATCCACGTTT-CTTACTAAAAC
O.sativa.Indica_NC_008155      TCTAAAATCGAGAAAAGAGCAAGTATTCATCCACGTTT-CTTACTAAAAC
O.meridionalis_NC_016927       TCTAAAATCGAGAAAAGAGCAAGTATTCATGCACGTTT-CTTACTAAAAC
O.australiensis_KJ830774       TCTAAAATCGAGAAAAGAGCAAGTATTCATCTACGTTT-CTTACTAAAAC
Leersia.tisserantii_NC_016677  TCTAAAATCGAGAAAAGAGCAAGTATTCATCCACGTTTTCTTACTAAAAC

O.sativa_Japonica_AY522330     TAACTTTCTTTTATCTTAAATCTAATTCTACTTACTTTTTTCCAATCTTT
O.australiensis_GU592209       AAACTTTCTTTTATCTTGAATCTAATTCTACTTACTTTTTTCCAATCTTT
O.rufipogon_NC_022668          TAACTTTCTTTTATCTTAAATCTAATTCTACTTACTTTTTTCCAATCTTT
O.rufipogon_NC_017835          TAACTTTCTTTTATCTTAAATCTAATTCTACTTACTTTTTTCCAATCTTT
O.nivara_NC_005973             TAACTTTCTTTTATCTTAAATCTAATTCTACTTACTTTTTTCCAATCTTT
O.sativa.Indica_NC_008155      TAACTTTCTTTTATCTTAAATCTAATTCTACTTACTTTTTTCCAATCTTT
O.meridionalis_NC_016927       TAACTTTCTTTTATCTTAAATCTAATTCTACTTACTTTTTTCCAATCTTT
O.australiensis_KJ830774       AAACTTTCTTTTATCTTGAATCTAATTCTACTTACTTTTTTCCAATCTTT
Leersia.tisserantii_NC_016677  TAACTTTCTTTTATCTTGAATTTAATTCTACTTACTTTTTTCCAATCTTT

O.sativa_Japonica_AY522330     TTCAAAAAATCTATTCATGCTTTTTTTGGATCCAGTTTCGATTATTCTCC
O.australiensis_GU592209       TTCAAAAAATCTATTCATGCTTTTTTTGGATCCAGTTTCGATTATTCTCC
O.rufipogon_NC_022668          TTCAAAAAATCTATTCATGCTTTTTTTGGATCCAGTTTCGATTATTCTCC
O.rufipogon_NC_017835          TTCAAAAAATCTATTCATGCTTTTTTTGGATCCAGTTTCGATTATTCTCC
O.nivara_NC_005973             TTCAAAAAATCTATTCATGCTTTTTTTGGATCCAGTTTCGATTATTCTCC
O.sativa.Indica_NC_008155      TTCAAAAAATCTATTCATGCTTTTTTTGGATCCAGTTTCGATTATTCTCC
O.meridionalis_NC_016927       TTCAAAAAATCTATTCATGCTTTTTTTGGATCCAGTTTCGATTATTCTCC
O.australiensis_KJ830774       TTCAAAAAATCTATTCATGCTTTTTTTGGATCCAGTTTCGATTATTCTCC
Leersia.tisserantii_NC_016677  TTCAACAAATCTATTCATGCTTTTTTGGGGTCCAGTTTCGATTATTCTCC

O.sativa_Japonica_AY522330     TCAAAGGATTCTATCTTAAAACACACATTGCTAACACTAGAAAACTTCCC
O.australiensis_GU592209       TCGAAGGATTCTATCTTAAAACACACATTGCTAACACTAGAAAACTTCCC
O.rufipogon_NC_022668          TCAAAGGATTCTATCTTAAAACACACATTGCTAACACTAGAAAACTTCCC
O.rufipogon_NC_017835          TCAAAGGATTCTATCTTAAAACACACATTGCTAACACTAGAAAACTTCCC
O.nivara_NC_005973             TCAAAGGATTCTATCTTAAAACACACATTGCTAACACTAGAAAACTTCCC
O.sativa.Indica_NC_008155      TCAAAGGATTCTATCTTAAAACACACATTGCTAACACTAGAAAACTTCCC
O.meridionalis_NC_016927       TCAAAGGATTCTATCTTAAAACACACATTGCTAACACTAGAAAACTTCCC
O.australiensis_KJ830774       TCGAAGGATTCTATCTTAAAACACACATTGCTAACACTAGAAAACTTCCC
Leersia.tisserantii_NC_016677  TCGAAGGATTCTATCTTAAAACACACATTGCTAACACTAGAAAACTTCCC

O.sativa_Japonica_AY522330     TTTTCTTTCTATTGAAATGAAAAAGGAGAAAA-GTGGATTTCTAGTCACA
O.australiensis_GU592209       TTTTCTTTCTATTGAAATGAAAAAGGAGAAAA-GTGGATTTCTAGTCACA
O.rufipogon_NC_022668          TTTTCTTTCTATTGAAATGAAAAAGGAGAAAA-GTGGATTTCTAGTCACA
O.rufipogon_NC_017835          TTTTCTTTCTATTGAAATGAAAAAGGAGAAAA-GTGGATTTCTAGTCACA
O.nivara_NC_005973             TTTTCTTTCTATTGAAATGAAAAAGGAGAAAA-GTGGATTTCTAGTCACA
O.sativa.Indica_NC_008155      TTTTCTTTCTATTGAAATGAAAAAGGAGAAAA-GTGGATTTCTAGTCACA
O.meridionalis_NC_016927       TTTTCTTTCTATTGAAATGAAAAAGGAGAAAA-GTGGATTTCTAGTCACA
O.australiensis_KJ830774       TTTTCTTTCTATTGAAATGAAAAAGGAGAAAA-GTGGATTTCTAGTCACA
Leersia.tisserantii_NC_016677  CTTTCTTTCTATTGAAATGAAAAAGGAGAAAAAGTGGATTTCCAGGCACA

O.sativa_Japonica_AY522330     AGCTACAAAATTAAGAACAAATTGGAACCATTAACTAGAATTCTCTTTTT
O.australiensis_GU592209       AGCTATAAAATTAAGAACAAATTGGAACCGTTAACTAGAATTCTCTTTTT
O.rufipogon_NC_022668          AGCTACAAAATTAAGAACAAATTGGAACCATTAACTAGAATTCTCTTTTT
O.rufipogon_NC_017835          AGCTACAAAATTAAGAACAAATTGGAACCATTAACTAGAATTCTCTTTTT
O.nivara_NC_005973             AGCTACAAAATTAAGAACAAATTGGAACCATTAACTAGAATTCTCTTTTT
O.sativa.Indica_NC_008155      AGCTACAAAATTAAGAACAAATTGGAACCATTAACTAGAATTCTCTTTTT
O.meridionalis_NC_016927       AGCTACAAAATTAAGAACAAATTGGAACCATTAACTAGAATTCTCTTTTT
O.australiensis_KJ830774       AGCTATAAAATTAAGAACAAATTGGAACCGTTAACTAGAATTCTCTTTTT
Leersia.tisserantii_NC_016677  GGCTACAAAATTCAGAACAAATTGGAACCATTGACTAGAATTCTCTTTTT

O.sativa_Japonica_AY522330     ATTTTGAATT----------------------TCGGTATTCTCTCCCGCC
O.australiensis_GU592209       ATTTTGAATT----------------------TCGGTATTTTCTCCCGCC
O.rufipogon_NC_022668          ATTTTGAATT----------------------TCGGTATTCTCTCCCGCC
O.rufipogon_NC_017835          ATTTTGAATT----------------------TCGGTATTCTCTCCCGCC
O.nivara_NC_005973             ATTTTGAATT----------------------TCGGTATTCTCTCCCGCC
O.sativa.Indica_NC_008155      ATTTTGAATT----------------------TCGGTATTCTCTCCCGCC
O.meridionalis_NC_016927       ATTTTGAATT----------------------TCGGTATTCTCTCCCGCC
O.australiensis_KJ830774       ATTTTGAATTGCAGTAGTGAACGACTCTTAAATCGGTATTTTCTCCCGCC
Leersia.tisserantii_NC_016677  --TTTGAATTGCAGTAGTGAACGACTCTTAAATCGGTATTCTCTCCCGCC

O.sativa_Japonica_AY522330     TGCCATTTAATGTCATAATAAAAGACAATGGATTTATGCCTAATCCGT-A
O.australiensis_GU592209       TCCCATTTAATGGCATAATAAAAGACAATGGATTTATGCCTAATCCGT-A
O.rufipogon_NC_022668          TGCCATTTAATGGCATAATAAAAGACAATGGATTTATGCCTAATCCGT-A
O.rufipogon_NC_017835          TGCCATTTAATGGCATAATAAAAGACAATGGATTTATGCCTAATCCGT-A
O.nivara_NC_005973             TGCCATTTAATGGCATAATAAAAGACAATGGATTTATGCCTAATCCGT-A
O.sativa.Indica_NC_008155      TGCCATTTAATGGCATAATAAAAGACAATGGATTTATGCCTAATCCGT-A
O.meridionalis_NC_016927       TGCCATTTAATGGCATAATAAAAGACAATGGATTTATGCCTAATCCGT-A
O.australiensis_KJ830774       TCCCATTTAATGGCATAATAAAAGACAATGGATTTATGCCTAATCCGT-A
Leersia.tisserantii_NC_016677  TGCCATTTAATGGCATAATAAAAGACAATGGATTTATGCCTAATCCGTTA

O.sativa_Japonica_AY522330     TATAGGTAAACTCCAGGTCCGAACAGCATTATTATCTATGGATCCCCCTT
O.australiensis_GU592209       TATAGGTAAACTCCAGGTCCGAACAGCATTATTATCTATGGATCCCCCTT
O.rufipogon_NC_022668          TATAGGTAAACTCCAGGTCCGAACAGCATTATTATCTATGGATCCCCCTT
O.rufipogon_NC_017835          TATAGGTAAACTCCAGGTCCGAACAGCATTATTATCTATGGATCCCCCTT
O.nivara_NC_005973             TATAAGTAAACTCCAGGTCCGAACAGCATTATTATCTATGGATCCCCCTT
O.sativa.Indica_NC_008155      TATAAGTAAACTCCAGGTCCGAACAGCATTATTATCTATGGATCCCCCTT
O.meridionalis_NC_016927       TATAGGTAAACTCCAGGTCCGAACAGCATTATTATCTATGGATCCCCCTT
O.australiensis_KJ830774       TATAGGTAAACTCCAGGTCCGAACAGCATTATTATCTATGGATCCCCCTT
Leersia.tisserantii_NC_016677  TATAGGTAAACTCCAGGTCCGAACAGCATTATTATCTATGGATCCCCCTT

O.sativa_Japonica_AY522330     ATGTACATATCTCTGTGGAGAATCGTTCTTTAATTTTTCATTGCATTAAA
O.australiensis_GU592209       ATGTACATATCTCTGTGGAGAATCGTTCTTTAATTTTTCATTGCATTAAA
O.rufipogon_NC_022668          ATGTACATATCTCTGTGGAGAATCGTTCTTTAATTTTTCATTGCATTAAA
O.rufipogon_NC_017835          ATGTACATATCTCTGTGGAGAATCGTTCTTTAATTTTTCATTGCATTAAA
O.nivara_NC_005973             ATGTACATATCTCTGTGGAGAATCGTTCTTTAATTTTTCATTGCATTAAA
O.sativa.Indica_NC_008155      ATGTACATATCTCTGTGGAGAATCGTTCTTTAATTTTTCATTGCATTAAA
O.meridionalis_NC_016927       ATGTACATATCTCTGTGGAGAATCGTTCTTTAATTTTTCATTGCATTAAA
O.australiensis_KJ830774       ATGTACATATCTCTGTGGAGAATCGTTCTTTAATTTTTCATTGCATTAAA
Leersia.tisserantii_NC_016677  ATGTACATATCTCTGTGGAGAATCGTTCTTTAATTTTTCATTGCATTAAA

O.sativa_Japonica_AY522330     TATCTTGAATAAAAAAAAGAAAATTGACTTTGCTATGTGGAGGTCCAGAA
O.australiensis_GU592209       TATCTTGAATAAAAAAAAGAAAATTGACTTTGATATGTAGAGGTCCAGAA
O.rufipogon_NC_022668          TATCTTGAATAAAAAAAAGAAAATTGACTTTGCTATGTGGAGGTCCAGAA
O.rufipogon_NC_017835          TATCTTGAATAAAAAAAAGAAAATTGACTTTGCTATGTGGAGGTCCAGAA
O.nivara_NC_005973             TATCTTGAATAAAAAAAAGAAAATTGACTTTGCTATGTGGAGGTCCAGAA
O.sativa.Indica_NC_008155      TATCTTGAATAAAAAAAAGAAAATTGACTTTGCTATGTGGAGGTCCAGAA
O.meridionalis_NC_016927       TATCTTGAATAAAAAAAAGAAAATTGACTTTGCTATGTGGAGGTCCAGAA
O.australiensis_KJ830774       TATCTTGAATAAAAAAA-GAAAATTGACTTTGATATGTAGAGGTCCAGAA
Leersia.tisserantii_NC_016677  TATCTTGAATAAAAAAA-GAAAATGGACTTTGATATGTAGAGGTCCAGAA

O.sativa_Japonica_AY522330     CTAGATTGGCATGTACTTAAAAAAGTACTTACTTTATTTTAGGATTCTAC
O.australiensis_GU592209       CTAGATTGGCATGTACTTAAAAAAGTACTTACTTTATTTTAGGATTCTAC
O.rufipogon_NC_022668          CTAGATTGGCATGTACTTAAAAAAGTACTTACTTTATTTTAGGATTCTAC
O.rufipogon_NC_017835          CTAGATTGGCATGTACTTAAAAAAGTACTTACTTTATTTTAGGATTCTAC
O.nivara_NC_005973             CTAGATTGGCATGTACTTAAAAAAGTACTTACTTTATTTTAGGATTCTAC
O.sativa.Indica_NC_008155      CTAGATTGGCATGTACTTAAAAAAGTACTTACTTTATTTTAGGATTCTAC
O.meridionalis_NC_016927       CTAGATTGGCATGTACTTAAAAAAGTACTTACTTTATTTTAGGATTCTAC
O.australiensis_KJ830774       CTAGATTGGCATGTACTTAAAAAAGTACTTACTTTATTTTAGGATTCTAC
Leersia.tisserantii_NC_016677  CTAGATTGGCATGTACTTAAAAAAGTACTTACTTTATTTTATGATTCTAC

O.sativa_Japonica_AY522330     AACGAAATCTTATATCTTATATTTTATAGAAATTCTACTACTACGAAACA
O.australiensis_GU592209       AACGAAATCTTATATCTTATATTTTATAGAAATTCTACTACTACGAAACA
O.rufipogon_NC_022668          AACGAAATCTTATATCTTATATTTTATAGAAATTCTACTACTACGAAACA
O.rufipogon_NC_017835          AACGAAATCTTATATCTTATATTTTATAGAAATTCTACTACTACGAAACA
O.nivara_NC_005973             AACGAAATCTTATATCTTATATTTTATAGAAATTCTACTACTACGAAACA
O.sativa.Indica_NC_008155      AACGAAATCTTATATCTTATATTTTATAGAAATTCTACTACTACGAAACA
O.meridionalis_NC_016927       AACGAAATCTTATATCTTATATTTTATAGAAATTCTACTACTACGAAACA
O.australiensis_KJ830774       AACGAAATCTTATA-------TTTTATAGAAATTCTACTACTACGAAACA
Leersia.tisserantii_NC_016677  AACGAAATCTTCTA-------TTTTATAGAAATTCTACTACTACGAAACA

O.sativa_Japonica_AY522330     AAAAAGAACCTTCAAATTCTTTTTTGAAATTAAACTAAGCGTGCTATTCT
O.australiensis_GU592209       AAAAAGAACCTTCAAATTCTTTTTTGAAATTAAACTAAGCGTGCTATTCT
O.rufipogon_NC_022668          AAAAAGAACCTTCAAATTCTTTTTTGAAATTAAACTAAGCGTGCTATTCT
O.rufipogon_NC_017835          AAAAAGAACCTTCAAATTCTTTTTTGAAATTAAACTAAGCGTGCTATTCT
O.nivara_NC_005973             AAAAAGAACCTTCAAATTCTTTTTTGAAATTAAACTAAGCGTGCTATTCT
O.sativa.Indica_NC_008155      AAAAAGAACCTTCAAATTCTTTTTTGAAATTAAACTAAGCGTGCTATTCT
O.meridionalis_NC_016927       AAAAAGAACCTTCAAATTCTTTTTTGAAATTAAACTAAGCGTGCTATTCT
O.australiensis_KJ830774       AAAAAGAACCTTCAAATTCTTTTTTGAAATTAAACTAAGCGTGCTATTCT
Leersia.tisserantii_NC_016677  AAAAAGAACCTTCAAATTCTTTTTTTAAATTAAACTAAGCGTGCTATTCT

O.sativa_Japonica_AY522330     CAATCGAACTAAAGTCAAACTTTCTAGTGCTTATAAATTATTATATTTTG
O.australiensis_GU592209       CAATCGAACTAAAGCCAAACTTTCTAGTGCTTATAAATTATTCTATTTTG
O.rufipogon_NC_022668          CAATCGAACTAAAGTCAAACTTTCTAGTGCTTATAAATTATTATCTTTTG
O.rufipogon_NC_017835          CAATCGAACTAAAGTCAAACTTTCTAGTGCTTATAAATTATTATATTTTG
O.nivara_NC_005973             CAATCGAACTAAAGTCAAACTTTCTAGTGCTTATAAATTATTATATTTTG
O.sativa.Indica_NC_008155      CAATCGAACTAAAGTCAAACTTTCTAGTGCTTATAAATTATTATATTTTG
O.meridionalis_NC_016927       CAATCGAACTAAAGTCAAACTTTCTAGTGCTTATAAATTATTATCTTTTG
O.australiensis_KJ830774       CAATCGAACTAAAGCCAAACTTTCTAGTGCTTATAAATTATTCTATTTTG
Leersia.tisserantii_NC_016677  CAATCGAACTAAAGTCAAACTTTCTAGTGTTTATAAATTATTATATTATG

O.sativa_Japonica_AY522330     GTTTTATCCCATTCATAGAAAGGAGAAAAAATGAGAAATCTTTGCCGTCC
O.australiensis_GU592209       GTTTTATCCCATTCATAGAAAGGAGATAAAATGAGAAATCTTTGCCGTCC
O.rufipogon_NC_022668          GTTTTATCCCATTCATAGAAAGGAGAAAAAATGAGAAATCTTTGCCGTCC
O.rufipogon_NC_017835          GTTTTATCCCATTCATAGAAAGGAGAAAAAATGAGAAATCTTTGCCGTCC
O.nivara_NC_005973             GTTTTATCCCATTCATAGAAAGGAGAAAAAATGAGAAATCTTTGCCGTCC
O.sativa.Indica_NC_008155      GTTTTATCCCATTCATAGAAAGGAGAAAAAATGAGAAATCTTTGCCGTCC
O.meridionalis_NC_016927       GTTTTATCCCATTCATAGAAAGGAGAAAAAATGAGAAATCTTTGCCGTCC
O.australiensis_KJ830774       GTTTTATCCCATTCATAGAAAGGAGATAAAATGAGAAATCTTTGCCGTCC
Leersia.tisserantii_NC_016677  GTTTTATCCCATTCATAGAAAGGAGATAAAATGAGAAATCTTTGCCGTCC

O.sativa_Japonica_AY522330     AATCTAA---GAATATCATAAACTGTAAGTGGCAGAATTTTTTTCGAGGT
O.australiensis_GU592209       AATCTAA---GAATATCATAAACTGTAAGTGGCAGAATTTTTTTCGAGGT
O.rufipogon_NC_022668          AATCTAA---GAATATCATAAACTGTAAGTGGCAGAATTTTTTTCGAGGT
O.rufipogon_NC_017835          AATCTAA---GAATATCATAAACTGTAAGTGGCAGAATTTTTTTCGAGGT
O.nivara_NC_005973             AATCTAA---GAATATCATAAACTGTAAGTGGCAGAATTTTTTTCGAGGT
O.sativa.Indica_NC_008155      AATCTAA---GAATATCATAAACTGTAAGTGGCAGAATTTTTTTCGAGGT
O.meridionalis_NC_016927       AATCTAA---GAATATCATAAACTGTAAGTGGCAGAATTTTTTTCGAGGT
O.australiensis_KJ830774       AATCTAATTAGAATATCATAAACTGTAAGTGGCAGAATTTTTTTCGAGGT
Leersia.tisserantii_NC_016677  AATCTAATTAGAATATCATAAAGTGGAAGTAGCAGAATTTTTTTCCAGGT

O.sativa_Japonica_AY522330     TCTAGGAATGTTTTATCACTTCATTTTCATTCCATTT---GGACCCCTGG
O.australiensis_GU592209       TCTAGGAATGTTTTATCAATTCATTTTCATTCCATTT---GGACCCCTNG
O.rufipogon_NC_022668          TCTAGGAATGTTTTATCACTTCATTTTCATTCCATTT---GGACCCCTGG
O.rufipogon_NC_017835          TCTAGGAATGTTTTATCACTTCATTTTCATTCCATTT---GGACCCCTGG
O.nivara_NC_005973             TCTAGGAATGTTTTATCACTTCATTTTCATTCCATTT---GGACCCCTGG
O.sativa.Indica_NC_008155      TCTAGGAATGTTTTATCACTTCATTTTCATTCCATTT---GGACCCCTGG
O.meridionalis_NC_016927       TCTAGGAATGTTTTATCACTTCATTTTCATTCCATTTGGTGGACCCCTGG
O.australiensis_KJ830774       TCTAGGAATGTTTTATCAATTCATTTTCATTCCATTT---GGACCCCTGG
Leersia.tisserantii_NC_016677  TCTAGGAATGTTTCATCAATTCATTTTCATTCCAATT---GGACCCCCGG

O.sativa_Japonica_AY522330     GAAATTCGAACTTTCGTTGAAATTGTCTCTATTCATATGTATGAAATACA
O.australiensis_GU592209       GAAATTCGAACTTTCGTTGAAATTGTCTCTATTCATATGTATGAAATACA
O.rufipogon_NC_022668          GAAATTCGAACTTTCGTTGAAATTGTCTCTATTCATATGTATGAAATACA
O.rufipogon_NC_017835          GAAATTCGAACTTTCGTTGAAATTGTCTCTATTCATATGTATGAAATACA
O.nivara_NC_005973             GAAATTCGAACTTTCGTTGAAATTGTCTCTATTCATATGTATGAAATACA
O.sativa.Indica_NC_008155      GAAATTCGAACTTTCGTTGAAATTGTCTCTATTCATATGTATGAAATACA
O.meridionalis_NC_016927       GAAATTCGAACTTTCGTTGAAATTGTCTCTATTCATATGTATGAAATACA
O.australiensis_KJ830774       CAAATTCGAACTTTCGTTGAAATTGTCTCTATTCATATGTATGAAATACA
Leersia.tisserantii_NC_016677  CAAATTCGAACTTTCGTCGAAATTGTTTCTATTCATATGTATGAAATACA

O.sativa_Japonica_AY522330     TATATGAAATACGTATGTGGAGTTCCCGAGAATTTCATGTGATTTAGTAA
O.australiensis_GU592209       TATATGAAATATGTATGTGGAGTTCCCGAGAATTTCATGTGATTTAGTAA
O.rufipogon_NC_022668          TATATGAAATACGTATGTGGAGTTCCCGAGAATTTCATGTGATTTAGTAA
O.rufipogon_NC_017835          TATATGAAATACGTATGTGGAGTTCCCGAGAATTTCATGTGATTTAGTAA
O.nivara_NC_005973             TATATGAAATACGTATGTGGAGTTCCCGAGAATTTCATGTGATTTAGTAA
O.sativa.Indica_NC_008155      TATATGAAATACGTATGTGGAGTTCCCGAGAATTTCATGTGATTTAGTAA
O.meridionalis_NC_016927       TATATGAAATACGTATGTGGAGTTCCCGAGAATTTCATGTGATTTAGTAA
O.australiensis_KJ830774       TATATGAAATATGTATGTGGAGTTCCCGAGAATTTCATGTGATTTAGTAA
Leersia.tisserantii_NC_016677  TATATGAAATACGTATGTGGAGTTCCTGAGAATTTCATGCGATTTAGTAA

O.sativa_Japonica_AY522330     ACAGAATATAGATTCCATAATTGCTAGATCGATCTGTAGGGATTGATGAA
O.australiensis_GU592209       ACATAATATAGATTCCATAATTGCTAGATCGATCTGTAGGGATTGATGAA
O.rufipogon_NC_022668          ACAGAATATAGATTCCATAATTGCTAGATCGATCTGTAGGGATTGATGAA
O.rufipogon_NC_017835          ACAGAATATAGATTCCATAATTGCTAGATCGATCTGTAGGGATTGATGAA
O.nivara_NC_005973             ACAGAATATAGATTCCATAATTGCTAGATCGATCTGTAGGGATTGATGAA
O.sativa.Indica_NC_008155      ACAGAATATAGATTCCATAATTGCTAGATCGATCTGTAGGGATTGATGAA
O.meridionalis_NC_016927       ACAGAATATAGATTCCATAATTGCTAGATCGATCTGTAGGGATTGATGAA
O.australiensis_KJ830774       ACATAATATAGATTCCATAATTGCTAGATCGATCTGTAGGGATTGATGAA
Leersia.tisserantii_NC_016677  ACAGAATATACATTCCATAATTGCTAGATCGATCTTTAGGGATTGATGAA

O.sativa_Japonica_AY522330     GAGTGAGCTGATAATGGAATTTTTCTTCGATAAACAGGAAACTTAAGATT
O.australiensis_GU592209       GAGTGAGCTGATAATGGAATTTTTCTTCGATAAACAGGAAACTTAAGATT
O.rufipogon_NC_022668          GAGTGAGCTGATAATGGAATTTTTCTTCGATAAACAGGAAACTTAAGATT
O.rufipogon_NC_017835          GAGTGAGCTGATAATGGAATTTTTCTTCGATAAACAGGAAACTTAAGATT
O.nivara_NC_005973             GAGTGAGCTGATAATGGAATTTTTCTTCGATAAACAGGAAACTTAAGATT
O.sativa.Indica_NC_008155      GAGTGAGCTGATAATGGAATTTTTCTTCGATAAACAGGAAACTTAAGATT
O.meridionalis_NC_016927       GAGTGAGCTGATAATGGAATTTTTCTTCGATAAACAGGAAACTTAAGATT
O.australiensis_KJ830774       GAGTGAGCTGATAATGGAATTTTTCTTCGATAAACAGGAAACTTAAGATT
Leersia.tisserantii_NC_016677  GAGTGAGCTGATAATGGAATTTTTCTTCGATAAACAGGAAACTTAAGATT

O.sativa_Japonica_AY522330     AAGATGCTCCGGAATGGAAATGAGGGAATGTCCACAATACCCGGATTTAG
O.australiensis_GU592209       AAGATGCTCCGGAATGGAAATGAGGGAATGTCCACAATACCCGGATTTAG
O.rufipogon_NC_022668          AAGATGCTCCGGAATGGAAATGAGGGAATGTCCACAATACCCGGATTTAG
O.rufipogon_NC_017835          AAGATGCTCCGGAATGGAAATGAGGGAATGTCCACAATACCCGGATTTAG
O.nivara_NC_005973             AAGATGCTCCGGAATGGAAATGAGGGAATGTCCACAATACCCGGATTTAG
O.sativa.Indica_NC_008155      AAGATGCTCCGGAATGGAAATGAGGGAATGTCCACAATACCCGGATTTAG
O.meridionalis_NC_016927       AAGATGCTCCGGAATGGAAATGAGGGAATGTCCACAATACCCGGATTTAG
O.australiensis_KJ830774       AAGATGCTCCGGAATGGAAATGAGGGAATGTCCACAATACCCGGATTTAG
Leersia.tisserantii_NC_016677  AAGATGCTCCGGAATGGAAATGAGGGAATGTCCACAATACCTGGATTTAG

O.sativa_Japonica_AY522330     TCAGATCCAATTCGAGGGATTTTGTAGGTTCATTAATCAAGGCTTGGCAG
O.australiensis_GU592209       TCAGATCCAATTCGAGGGATTTTGTAGGTTCATTAATCAAGGCTTGGCAG
O.rufipogon_NC_022668          TCAGATCCAATTCGAGGGATTTTGTAGGTTCATTAATCAAGGCTTGGCAG
O.rufipogon_NC_017835          TCAGATCCAATTCGAGGGATTTTGTAGGTTCATTAATCAAGGCTTGGCAG
O.nivara_NC_005973             TCAGATCCAATTCGAGGGATTTTGTAGGTTCATTAATCAAGGCTTGGCAG
O.sativa.Indica_NC_008155      TCAGATCCAATTCGAGGGATTTTGTAGGTTCATTAATCAAGGCTTGGCAG
O.meridionalis_NC_016927       TCAGATCCAATTCGAGGGATTTTGTAGGTTCATTAATCAAGGCTTGGCAG
O.australiensis_KJ830774       TCAGATCCAATTCGAGGGATTTTGTAGGTTCATTAATCAAGGCTTGGCAG
Leersia.tisserantii_NC_016677  TCAGATCCAATTCAAGGGATTTTGTAGGTTCATTAATCAAGGCTTGGCAG

O.sativa_Japonica_AY522330     AAGAACTTGAGAAGTTTCCAACAATTAAAGATCCAGATCACGAAATTTCA
O.australiensis_GU592209       AAGAACTTGAGAAGTTTCCAACAATTAAAGATCCAGATCACGAAATTTCA
O.rufipogon_NC_022668          AAGAACTTGAGAAGTTTCCAACAATTAAAGATCCAGATCACGAAATTTCA
O.rufipogon_NC_017835          AAGAACTTGAGAAGTTTCCAACAATTAAAGATCCAGATCACGAAATTTCA
O.nivara_NC_005973             AAGAACTTGAGAAGTTTCCAACAATTAAAGATCCAGATCACGAAATTTCA
O.sativa.Indica_NC_008155      AAGAACTTGAGAAGTTTCCAACAATTAAAGATCCAGATCACGAAATTTCA
O.meridionalis_NC_016927       AAGAACTTGAGAAGTTTCCAACAATTAAAGATCCAGATCACGAAATTTCA
O.australiensis_KJ830774       AAGAACTTGAGAAGTTTCCAACAATTAAAGATCCAGATCACGAAATTTCA
Leersia.tisserantii_NC_016677  AAGAACTTGAGAAGTTTCCAACAATTAAAGATCCAGATCACGAAATTGCA

O.sativa_Japonica_AY522330     TTTCAATTATTTGCGAAAGGATATCAATTGCTAGAACCTTCGATAAAAGA
O.australiensis_GU592209       TTTCAATTATTTGCGAAAGGGTATCAATTGCTAGAACCTTCGATAAAAGA
O.rufipogon_NC_022668          TTTCAATTATTTGCGAAAGGATATCAATTGCTAGAACCTTCGATAAAAGA
O.rufipogon_NC_017835          TTTCAATTATTTGCGAAAGGATATCAATTGCTAGAACCTTCGATAAAAGA
O.nivara_NC_005973             TTTCAATTATTTGCGAAAGGATATCAATTGCTAGAACCTTCGATAAAAGA
O.sativa.Indica_NC_008155      TTTCAATTATTTGCGAAAGGATATCAATTGCTAGAACCTTCGATAAAAGA
O.meridionalis_NC_016927       TTTCAATTATTTGCGAAAGGATATCAATTGCTAGAACCTTCGATAAAAGA
O.australiensis_KJ830774       TTTCAATTATTTGCGAAAGGGTATCAATTGCTAGAACCTTCGATAAAAGA
Leersia.tisserantii_NC_016677  TTTCAATTATTTGCGAAAGGATATCAATTGCTAGAACCTTTGATAAAAGA

O.sativa_Japonica_AY522330     AAGGGATGCTGTGTATGAATCACTCACCTATTCTTCCGAATTATACGTAT
O.australiensis_GU592209       AAGGGATGCTGTGTATGAATCACTCACCTATTCTTCCGAATTATACGTAT
O.rufipogon_NC_022668          AAGGGATGCTGTGTATGAATCACTCACCTATTCTTCCGAATTATACGTAT
O.rufipogon_NC_017835          AAGGGATGCTGTGTATGAATCACTCACCTATTCTTCCGAATTATACGTAT
O.nivara_NC_005973             AAGGGATGCTGTGTATGAATCACTCACCTATTCTTCCGAATTATACGTAT
O.sativa.Indica_NC_008155      AAGGGATGCTGTGTATGAATCACTCACCTATTCTTCCGAATTATACGTAT
O.meridionalis_NC_016927       AAGGGATGCTGTGTATGAATCACTCACCTATTCTTCCGAATTATACGTAT
O.australiensis_KJ830774       AAGGGATGCTGTGTATGAATCACTCACCTATTCTTCCGAATTATACGTAT
Leersia.tisserantii_NC_016677  AAGGGATGCTGTGTATGAATCACTCACCTATTCTTCCGAATTATATGTAT

O.sativa_Japonica_AY522330     CCGCGCGATTAATTTTTGGTTTCGATGTGCAAAAGCAAACCATTTCTATT
O.australiensis_GU592209       CCGCGCGATTAATTTTTGGTTTCGATGTGCAAAAGCAAACCATTTCTATT
O.rufipogon_NC_022668          CCGCGCGATTAATTTTTGGTTTCGATGTGCAAAAGCAAACCATTTCTATT
O.rufipogon_NC_017835          CCGCGCGATTAATTTTTGGTTTCGATGTGCAAAAGCAAACCATTTCTATT
O.nivara_NC_005973             CCGCGCGATTAATTTTTGGTTTCGATGTGCAAAAGCAAACCATTTCTATT
O.sativa.Indica_NC_008155      CCGCGCGATTAATTTTTGGTTTCGATGTGCAAAAGCAAACCATTTCTATT
O.meridionalis_NC_016927       CCGCGCGATTAATTTTTGGTTTCGATGTGCAAAAGCAAACCATTTCTATT
O.australiensis_KJ830774       CCGCGCGATTAATTTTTGGTTTCGATGTGCAAAAGCAAACCATTTCTATT
Leersia.tisserantii_NC_016677  CCGCGCGATTAATTTTTGGTTTCGATGTGCAAAAGCAAACCATTTCTATT

O.sativa_Japonica_AY522330     GGAAACATTCCTATAATGAATTCCTTAGGAACCTTTATAATAAATGGAAT
O.australiensis_GU592209       GGAAACATTCCTATAATGAATTCCTTAGGAACCTTTATAATAAATGGAAT
O.rufipogon_NC_022668          GGAAACATTCCTATAATGAATTCCTTAGGAACCTTTATAATAAATGGAAT
O.rufipogon_NC_017835          GGAAACATTCCTATAATGAATTCCTTAGGAACCTTTATAATAAATGGAAT
O.nivara_NC_005973             GGAAACATTCCTATAATGAATTCCTTAGGAACCTTTATAATAAATGGAAT
O.sativa.Indica_NC_008155      GGAAACATTCCTATAATGAATTCCTTAGGAACCTTTATAATAAATGGAAT
O.meridionalis_NC_016927       GGAAACATTCCTATAATGAATTCCTTAGGAACCTTTATAATAAATGGAAT
O.australiensis_KJ830774       GGAAACATTCCTATAATGAATTCCTTAGGAACCTTTATAATAAATGGAAT
Leersia.tisserantii_NC_016677  GGAAACATTCCTATAATGAATTCCTTAGGAACCTTTATAATAAATGGAAT

O.sativa_Japonica_AY522330     ATACCGAATTGTGATCAATCAAATATTGCTAAGTCCTGGTATTTACTACC
O.australiensis_GU592209       ATACCGAATTGTGATCAATCAAATATTGCTAAGTCCTGGTATTTACTACC
O.rufipogon_NC_022668          ATACCGAATTGTGATCAATCAAATATTGCTAAGTCCTGGTATTTACTACC
O.rufipogon_NC_017835          ATACCGAATTGTGATCAATCAAATATTGCTAAGTCCTGGTATTTACTACC
O.nivara_NC_005973             ATACCGAATTGTGATCAATCAAATATTGCTAAGTCCTGGTATTTACTACC
O.sativa.Indica_NC_008155      ATACCGAATTGTGATCAATCAAATATTGCTAAGTCCTGGTATTTACTACC
O.meridionalis_NC_016927       ATACCGAATTGTGATCAATCAAATATTGCTAAGTCCTGGTATTTACTACC
O.australiensis_KJ830774       ATACCGAATTGTGATCAATCAAATATTGCTAAGTCCTGGTATTTACTACC
Leersia.tisserantii_NC_016677  ATACCGAATTGTGATCAATCAAATATTGCTAAGTCCCGGTATTTACTACC

O.sativa_Japonica_AY522330     GCTCGGAATTAGACCATAAAGGAATTTCTATCTACACCGGGACTATAATA
O.australiensis_GU592209       GCTCGGAATTAGACCATAAAGGAATTTCTATCTACACTGGGACTATAATA
O.rufipogon_NC_022668          GCTCGGAATTAGACCATAAAGGAATTTCTATCTACACCGGGACTATAATA
O.rufipogon_NC_017835          GCTCGGAATTAGACCATAAAGGAATTTCTATCTACACCGGGACTATAATA
O.nivara_NC_005973             GCTCGGAATTAGACCATAAAGGAATTTCTATCTACACCGGGACTATAATA
O.sativa.Indica_NC_008155      GCTCGGAATTAGACCATAAAGGAATTTCTATCTACACCGGGACTATAATA
O.meridionalis_NC_016927       GCTCGGAATTAGACCATAAAGGAATTTCTATCTACACCGGGACTATAATA
O.australiensis_KJ830774       GCTCGGAATTAGACCATAAAGGAATTTCTATCTACACTGGGACTATAATA
Leersia.tisserantii_NC_016677  GCTCAGAATTAGACCATAAGGGAATTTCTATCTACACTGGGACTATAATA

O.sativa_Japonica_AY522330     TCAGATTGGGGAGGAAGATCGGAATTAGCAATTGATAAAAAAGAAAGGAT
O.australiensis_GU592209       TCAGATTGGGGAGGAAGATCAGAATTAGCAATTGATAAAAAAGAAAGGAT
O.rufipogon_NC_022668          TCAGATTGGGGAGGAAGATCGGAATTAGCAATTGATAAAAAAGAAAGGAT
O.rufipogon_NC_017835          TCAGATTGGGGAGGAAGATCGGAATTAGCAATTGATAAAAAAGAAAGGAT
O.nivara_NC_005973             TCAGATTGGGGAGGAAGATCGGAATTAGCAATTGATAAAAAAGAAAGGAT
O.sativa.Indica_NC_008155      TCAGATTGGGGAGGAAGATCGGAATTAGCAATTGATAAAAAAGAAAGGAT
O.meridionalis_NC_016927       TCAGATTGGGGAGGAAGATCGGAATTAGCAATTGATAAAAAAGAAAGGAT
O.australiensis_KJ830774       TCAGATTGGGGAGGAAGATCAGAATTAGCAATTGATAAAAAAGAAAGGAT
Leersia.tisserantii_NC_016677  TCAGATTGGGGAGGAAGATCGGAATTAGCAATTGATAAAAAAGAAAGGAT

O.sativa_Japonica_AY522330     ATGGGCTCGCGTGAGTAGAAAACAAAAGATATCTATTCTAGTTCTATCAT
O.australiensis_GU592209       ATGGGCTCGCGTGAGTAGAAAACAAAAGATATCTATTCTAGTTCTATCAT
O.rufipogon_NC_022668          ATGGGCTCGCGTGAGTAGAAAACAAAAGATATCTATTCTAGTTCTATCAT
O.rufipogon_NC_017835          ATGGGCTCGCGTGAGTAGAAAACAAAAGATATCTATTCTAGTTCTATCAT
O.nivara_NC_005973             ATGGGCTCGCGTGAGTAGAAAACAAAAGATATCTATTCTAGTTCTATCAT
O.sativa.Indica_NC_008155      ATGGGCTCGCGTGAGTAGAAAACAAAAGATATCTATTCTAGTTCTATCAT
O.meridionalis_NC_016927       ATGGGCTCGCGTGAGTAGAAAACAAAAGATATCTATTCTAGTTCTATCAT
O.australiensis_KJ830774       ATGGGCTCGCGTGAGTAGAAAACAAAAGATATCTATTCTAGTTCTATCAT
Leersia.tisserantii_NC_016677  ATGGGCTCGCGTGAGTAGAAAACAAAAGATATCTATTCTAGTTCTATCAT

O.sativa_Japonica_AY522330     CAGCTATGGGTTCAAATCTAAAAGAAATTCTAGATAATGTTTCCTACCCT
O.australiensis_GU592209       CAGCTATGGGTTCAAATCTAAAAGAAATTCTAGATAATGTTTCCTACCCT
O.rufipogon_NC_022668          CAGCTATGGGTTCAAATCTAAAAGAAATTCTAGATAATGTTTCCTACCCT
O.rufipogon_NC_017835          CAGCTATGGGTTCAAATCTAAAAGAAATTCTAGATAATGTTTCCTACCCT
O.nivara_NC_005973             CAGCTATGGGTTCAAATCTAAAAGAAATTCTAGATAATGTTTCCTACCCT
O.sativa.Indica_NC_008155      CAGCTATGGGTTCAAATCTAAAAGAAATTCTAGATAATGTTTCCTACCCT
O.meridionalis_NC_016927       CAGCTATGGGTTCAAATCTAAAAGAAATTCTAGATAATGTTTCCTACCCT
O.australiensis_KJ830774       CAGCTATGGGTTCAAATCTAAAAGAAATTCTAGATAATGTTTCCTACCCT
Leersia.tisserantii_NC_016677  CAGCTATGGGTTCGAATCTAAAAGAAATTATAGATAATGTTTCCTACCCT

O.sativa_Japonica_AY522330     GAAATTTTCTTGTCTTTCCCTAATGCTAAGGAGAAGAAGAGGATTGAGTC
O.australiensis_GU592209       GAAATTTTCTTGTCTTTCCCTAATGCTAAGGAGAAGAAGAGGATTGAGTC
O.rufipogon_NC_022668          GAAATTTTCTTGTCTTTCCCTAATGCTAAGGAGAAGAAGAGGATTGAGTC
O.rufipogon_NC_017835          GAAATTTTCTTGTCTTTCCCTAATGCTAAGGAGAAGAAGAGGATTGAGTC
O.nivara_NC_005973             GAAATTTTCTTGTCTTTCCCTAATGCTAAGGAGAAGAAGAGGATTGAGTC
O.sativa.Indica_NC_008155      GAAATTTTCTTGTCTTTCCCTAATGCTAAGGAGAAGAAGAGGATTGAGTC
O.meridionalis_NC_016927       GAAATTTTCTTGTCTTTCCCTAATGCTAAGGAGAAGAAGAGGATTGAGTC
O.australiensis_KJ830774       GAAATTTTCTTGTCTTTCCCTAATGCTAAGGAGAAGAAGAGGATTGAGTC
Leersia.tisserantii_NC_016677  GAAATTTTCTTGTCTTTCCCAAATGCTAAGGAGAAGAAGAGGATTGAGTC

O.sativa_Japonica_AY522330     AAAAGAAAAAGCTATTTTGGAGTTTTATCAACAATTTGCTTGTGTAGGTG
O.australiensis_GU592209       AAAAGAAAAAGCTATTTTGGAGTTTTATCAACAATTTGCTTGTGTAGGCG
O.rufipogon_NC_022668          AAAAGAAAAAGCTATTTTGGAGTTTTATCAACAATTTGCTTGTGTAGGTG
O.rufipogon_NC_017835          AAAAGAAAAAGCTATTTTGGAGTTTTATCAACAATTTGCTTGTGTAGGTG
O.nivara_NC_005973             AAAAGAAAAAGCTATTTTGGAGTTTTATCAACAATTTGCTTGTGTAGGTG
O.sativa.Indica_NC_008155      AAAAGAAAAAGCTATTTTGGAGTTTTATCAACAATTTGCTTGTGTAGGTG
O.meridionalis_NC_016927       AAAAGAAAAAGCTATTTTGGAGTTTTATCAACAATTTGCTTGTGTAGGTG
O.australiensis_KJ830774       AAAAGAAAAAGCTATTTTGGAGTTTTATCAACAATTTGCTTGTGTAGGCG
Leersia.tisserantii_NC_016677  AAAAGAAAAAGCTATTTTGGAGTTTTATCAACAATTTGCTTGTGTAGGCG

O.sativa_Japonica_AY522330     GGGACCTGGTATTTTCGGAATCCTTATGTGAGGAATTACAAAAGAAATTT
O.australiensis_GU592209       GGGACCTGGTATTTTCGGAATCCTTATGTGAGGAATTACAAAAGAAATTT
O.rufipogon_NC_022668          GGGACCTGGTATTTTCGGAATCCTTATGTGAGGAATTACAAAAGAAATTT
O.rufipogon_NC_017835          GGGACCTGGTATTTTCGGAATCCTTATGTGAGGAATTACAAAAGAAATTT
O.nivara_NC_005973             GGGACCTGGTATTTTCGGAATCCTTATGTGAGGAATTACAAAAGAAATTT
O.sativa.Indica_NC_008155      GGGACCTGGTATTTTCGGAATCCTTATGTGAGGAATTACAAAAGAAATTT
O.meridionalis_NC_016927       GGGACCTGGTATTTTCGGAATCCTTATGTGAGGAATTACAAAAGAAATTT
O.australiensis_KJ830774       GGGACCTGGTATTTTCGGAATCCTTATGTGAGGAATTACAAAAGAAATTT
Leersia.tisserantii_NC_016677  GAGACCTGGTATTTTCGGAATCCTTATGTGAGGAATTACAAAAGAAATTT

O.sativa_Japonica_AY522330     TTTCAACAAAAATGTGAATTAGGAAGGATTGGTCGACGAAATATGAATCG
O.australiensis_GU592209       TTTCAACAAAAATGTGAATTAGGAAGGATTGGTCGACGAAATATGAATCG
O.rufipogon_NC_022668          TTTCAACAAAAATGTGAATTAGGAAGGATTGGTCGACGAAATATGAATCG
O.rufipogon_NC_017835          TTTCAACAAAAATGTGAATTAGGAAGGATTGGTCGACGAAATATGAATCG
O.nivara_NC_005973             TTTCAACAAAAATGTGAATTAGGAAGGATTGGTCGACGAAATATGAATCG
O.sativa.Indica_NC_008155      TTTCAACAAAAATGTGAATTAGGAAGGATTGGTCGACGAAATATGAATCG
O.meridionalis_NC_016927       TTTCAACAAAAATGTGAATTAGGAAGGATTGGTCGACGAAATATGAATCG
O.australiensis_KJ830774       TTTCAACAAAAATGTGAATTAGGAAGGATTGGTCGACGAAATATGAATCG
Leersia.tisserantii_NC_016677  TTTCAACAAAAATGTGAATTAGGAAGGATTGGTCGACGAAATATGAATCG

O.sativa_Japonica_AY522330     AAGACTGAATCTTGATATACCTCAGAACAGCACCTTCTTGTTACCGCGAG
O.australiensis_GU592209       AAGACTGAATCTTGATATACCTCAGAACAGCACCTTCTTGTTACCGCGAG
O.rufipogon_NC_022668          AAGACTGAATCTTGATATACCTCAGAACAGCACCTTCTTGTTACCGCGAG
O.rufipogon_NC_017835          AAGACTGAATCTTGATATACCTCAGAACAGCACCTTCTTGTTACCGCGAG
O.nivara_NC_005973             AAGACTGAATCTTGATATACCTCAGAACAGCACCTTCTTGTTACCGCGAG
O.sativa.Indica_NC_008155      AAGACTGAATCTTGATATACCTCAGAACAGCACCTTCTTGTTACCGCGAG
O.meridionalis_NC_016927       AAGACTGAATCTTGATATACCTCAGAACAGCACCTTCTTGTTACCGCGAG
O.australiensis_KJ830774       AAGACTGAATCTTGATATACCTCAGAACAGCACCTTCTTGTTACCGCGAG
Leersia.tisserantii_NC_016677  AAGACTGAATCTTGATATACCTCAGAACAGGACCTTCTTGTTACCGCGAG

O.sativa_Japonica_AY522330     ATGTATTGGCCGCTACGGATCATTTGATTGGAATGAAATTTGAAACGGGT
O.australiensis_GU592209       ATGTATTGGCCGCTACGGATCATTTGATTGGAATGAAATTTGAAACGGGT
O.rufipogon_NC_022668          ATGTATTGGCCGCTACGGATCATTTGATTGGAATGAAATTTGAAACGGGT
O.rufipogon_NC_017835          ATGTATTGGCCGCTACGGATCATTTGATTGGAATGAAATTTGAAACGGGT
O.nivara_NC_005973             ATGTATTGGCCGCTACGGATCATTTGATTGGAATGAAATTTGAAACGGGT
O.sativa.Indica_NC_008155      ATGTATTGGCCGCTACGGATCATTTGATTGGAATGAAATTTGAAACGGGT
O.meridionalis_NC_016927       ATGTATTGGCCGCTACGGATCATTTGATTGGAATGAAATTTGAAACGGGT
O.australiensis_KJ830774       ATGTATTGGCCGCTACGGATCATTTGATTGGAATGAAATTTGAAACGGGT
Leersia.tisserantii_NC_016677  ATGTATTGGCCGCTACGGATCATTTGATTGGAATGAAATTTGGAACGGGT

O.sativa_Japonica_AY522330     ATACTTGACGATGACGATATGAATCACTTGAAAAATAAACGTATTCGTTC
O.australiensis_GU592209       ATACTTGACGATGACGATATGAATCACTTGAAAAATAAACGTATTCGTTC
O.rufipogon_NC_022668          ATACTTGACGATGACGATATGAATCACTTGAAAAATAAACGTATTCGTTC
O.rufipogon_NC_017835          ATACTTGACGATGACGATATGAATCACTTGAAAAATAAACGTATTCGTTC
O.nivara_NC_005973             ATACTTGACGATGACGATATGAATCACTTGAAAAATAAACGTATTCGTTC
O.sativa.Indica_NC_008155      ATACTTGACGATGACGATATGAATCACTTGAAAAATAAACGTATTCGTTC
O.meridionalis_NC_016927       ATACTTGACGATGACGATATGAATCACTTGAAAAATAAACGTATTCGTTC
O.australiensis_KJ830774       ATACTTGACGATGACGATATGAATCACTTGAAAAATAAACGTATTCGTTC
Leersia.tisserantii_NC_016677  ATACTTGACGATGACGATATGAATCACTTGAAAAATAAACGTATTCGTTC

O.sativa_Japonica_AY522330     GGTTGCGGATCTGTTACAAGATCAATTCGGACTGGCTCTTGGTCGTTTAC
O.australiensis_GU592209       GGTTGCGGATCTGTTACAAGATCAATTCGGACTGGCTCTTGGTCGTTTAC
O.rufipogon_NC_022668          GGTTGCGGATCTGTTACAAGATCAATTCGGACTGGCTCTTGGTCGTTTAC
O.rufipogon_NC_017835          GGTTGCGGATCTGTTACAAGATCAATTCGGACTGGCTCTTGGTCGTTTAC
O.nivara_NC_005973             GGTTGCGGATCTGTTACAAGATCAATTCGGACTGGCTCTTGGTCGTTTAC
O.sativa.Indica_NC_008155      GGTTGCGGATCTGTTACAAGATCAATTCGGACTGGCTCTTGGTCGTTTAC
O.meridionalis_NC_016927       GGTTGCGGATCTGTTACAAGATCAATTCGGACTGGCTCTTGGTCGTTTAC
O.australiensis_KJ830774       GGTTGCGGATCTGTTACAAGATCAATTCGGACTGGCTCTTGGTCGTTTAC
Leersia.tisserantii_NC_016677  GGTTGCGGATCTGTTCCAAGATCAATTCGGACTGGCTCTTGGTCGTTTAC

O.sativa_Japonica_AY522330     AACATGCGGTTCAAAAAACTATCCGTAGAGTATTCATACGTCAATCAAAA
O.australiensis_GU592209       AACATGCGGTTCAAAAAACTATCCGTAGAGTATTCATACGTCAATCGAAA
O.rufipogon_NC_022668          AACATGCGGTTCAAAAAACTATCCGTAGAGTATTCATACGTCAATCAAAA
O.rufipogon_NC_017835          AACATGCGGTTCAAAAAACTATCCGTAGAGTATTCATACGTCAATCAAAA
O.nivara_NC_005973             AACATGCGGTTCAAAAAACTATCCGTAGAGTATTCATACGTCAATCAAAA
O.sativa.Indica_NC_008155      AACATGCGGTTCAAAAAACTATCCGTAGAGTATTCATACGTCAATCAAAA
O.meridionalis_NC_016927       AACATGCGGTTCAAAAAACTATCCGTAGAGTATTCATACGTCAATCAAAA
O.australiensis_KJ830774       AACATGCGGTTCAAAAAACTATCCGTAGAGTATTCATACGTCAATCGAAA
Leersia.tisserantii_NC_016677  AACACGCGGTTCAAAAAACTATCCGTAGAGTATTTATACGTCAATCGAAA

O.sativa_Japonica_AY522330     CCGACTCCACAAACTTTGGTAACTCCAACTTCAACCTCGATTTTATTAAT
O.australiensis_GU592209       CCGACTCCACAAACTTTGGTAACTCCAACTTCAACCTCGATTTTATTAAT
O.rufipogon_NC_022668          CCGACTCCACAAACTTTGGTAACTCCAACTTCAACCTCGATTTTATTAAT
O.rufipogon_NC_017835          CCGACTCCACAAACTTTGGTAACTCCAACTTCAACCTCGATTTTATTAAT
O.nivara_NC_005973             CCGACTCCACAAACTTTGGTAACTCCAACTTCAACCTCGATTTTATTAAT
O.sativa.Indica_NC_008155      CCGACTCCACAAACTTTGGTAACTCCAACTTCAACCTCGATTTTATTAAT
O.meridionalis_NC_016927       CCGACTCCACAAACTTTGGTAACTCCAACTTCAACCTCGATTTTATTAAT
O.australiensis_KJ830774       CCGACTCCACAAACTTTGGTAACTCCAACTTCAACCTCGATTTTATTAAT
Leersia.tisserantii_NC_016677  CCGACTCCACAAACTTTGGTAACTCCAACTTCAACCTCGATTTTATTAAT

O.sativa_Japonica_AY522330     AACTACTTACGAGACCTTCTTTGGTACATATCCCTTATCTCAAGTTTTTG
O.australiensis_GU592209       AACTACTTACGAGACCTTCTTTGGTACATATCCCTTATCTCAAGTTTTTG
O.rufipogon_NC_022668          AACTACTTACGAGACCTTCTTTGGTACATATCCCTTATCTCAAGTTTTTG
O.rufipogon_NC_017835          AACTACTTACGAGACCTTCTTTGGTACATATCCCTTATCTCAAGTTTTTG
O.nivara_NC_005973             AACTACTTACGAGACCTTCTTTGGTACATATCCCTTATCTCAAGTTTTTG
O.sativa.Indica_NC_008155      AACTACTTACGAGACCTTCTTTGGTACATATCCCTTATCTCAAGTTTTTG
O.meridionalis_NC_016927       AACTACTTACGAGACCTTCTTTGGTACATATCCCTTATCTCAAGTTTTTG
O.australiensis_KJ830774       AACTACTTACGAGACCTTCTTTGGTACATATCCCTTATCTCAAGTTTTTG
Leersia.tisserantii_NC_016677  AACTACTTATGAGACCTTTTTTGGGACATACCCCTTATCTCAAGTTTTTG

O.sativa_Japonica_AY522330     ATCAAACCAATCCATTGACACAAACGGTTCATGGGCGAAAAGTGAGTTGT
O.australiensis_GU592209       ATCAAACCAATCCATTGACACAAACTGTTCATGGGCGAAAAGTGAGTTGT
O.rufipogon_NC_022668          ATCAAACCAATCCATTGACACAAACGGTTCATGGGCGAAAAGTGAGTTGT
O.rufipogon_NC_017835          ATCAAACCAATCCATTGACACAAACGGTTCATGGGCGAAAAGTGAGTTGT
O.nivara_NC_005973             ATCAAACCAATCCATTGACACAAACGGTTCATGGGCGAAAAGTGAGTTGT
O.sativa.Indica_NC_008155      ATCAAACCAATCCATTGACACAAACGGTTCATGGGCGAAAAGTGAGTTGT
O.meridionalis_NC_016927       ATCAAACCAATCCATTGACACAAACGGTTCATGGGCGAAAAGTGAGTTGT
O.australiensis_KJ830774       ATCAAACCAATCCATTGACACAAACTGTTCATGGGCGAAAAGTGAGTTGT
Leersia.tisserantii_NC_016677  ATCAAACCAATCCATTGACACAAACTGTTCATGGACGAAAAGTGAGTTGT

O.sativa_Japonica_AY522330     TTGGGTCCTGGAGGATTGACGGGGAGAACTGCAAGTTTTCGGAGCCGAGA
O.australiensis_GU592209       TTGGGTCCTGGAGGATTGACAGGGAGAACTGCAAGTTTTCGGAGCCGAGA
O.rufipogon_NC_022668          TTGGGTCCTGGAGGATTGACGGGGAGAACTGCAAGTTTTCGGAGCCGAGA
O.rufipogon_NC_017835          TTGGGTCCTGGAGGATTGACGGGGAGAACTGCAAGTTTTCGGAGCCGAGA
O.nivara_NC_005973             TTGGGTCCTGGAGGATTGACGGGGAGAACTGCAAGTTTTCGGAGCCGAGA
O.sativa.Indica_NC_008155      TTGGGTCCTGGAGGATTGACGGGGAGAACTGCAAGTTTTCGGAGCCGAGA
O.meridionalis_NC_016927       TTGGGTCCTGGAGGATTGACGGGGAGAACTGCAAGTTTTCGGAGCCGAGA
O.australiensis_KJ830774       TTGGGTCCTGGAGGATTGACAGGGAGAACTGCAAGTTTTCGGAGCCGAGA
Leersia.tisserantii_NC_016677  TTGGGTCCTGGAGGATTGACGGGGAGAACCGCAAGTTTTCGGAGCCGAGA

O.sativa_Japonica_AY522330     TATCCATCCGAGTCACTATGGGCGTATTTGTCCAATTGACACGTCCGAAG
O.australiensis_GU592209       TATCCATCCGAGTCACTATGGGCGTATTTGTCCAATTGACACGTCCGAAG
O.rufipogon_NC_022668          TATCCATCCGAGTCACTATGGGCGTATTTGTCCAATTGACACGTCCGAAG
O.rufipogon_NC_017835          TATCCATCCGAGTCACTATGGGCGTATTTGTCCAATTGACACGTCCGAAG
O.nivara_NC_005973             TATCCATCCGAGTCACTATGGGCGTATTTGTCCAATTGACACGTCCGAAG
O.sativa.Indica_NC_008155      TATCCATCCGAGTCACTATGGGCGTATTTGTCCAATTGACACGTCCGAAG
O.meridionalis_NC_016927       TATCCATCCGAGTCACTATGGGCGTATTTGTCCAATTGACACGTCCGAAG
O.australiensis_KJ830774       TATCCATCCGAGTCACTATGGGCGTATTTGTCCAATTGACACGTCCGAAG
Leersia.tisserantii_NC_016677  TATCCATCCGAGTCACTATGCACGTATTTGTCCAATTGACACGTCCGAAG

O.sativa_Japonica_AY522330     GAATCAACGTTGGACTTACTGGATCTTTAGCTATTCATGCGAGAATTGAT
O.australiensis_GU592209       GAATCAACGTTGGACTTACTGGATCTTTAGCTATTCATGCGAGAATTGAT
O.rufipogon_NC_022668          GAATCAACGTTGGACTTACTGGATCTTTAGCTATTCATGCGAGAATTGAT
O.rufipogon_NC_017835          GAATCAACGTTGGACTTACTGGATCTTTAGCTATTCATGCGAGAATTGAT
O.nivara_NC_005973             GAATCAACGTTGGACTTACTGGATCTTTAGCTATTCATGCGAGAATTGAT
O.sativa.Indica_NC_008155      GAATCAACGTTGGACTTACTGGATCTTTAGCTATTCATGCGAGAATTGAT
O.meridionalis_NC_016927       GAATCAACGTTGGACTTACTGGATCTTTAGCTATTCATGCGAGAATTGAT
O.australiensis_KJ830774       GAATCAACGTTGGACTTACTGGATCTTTAGCTATTCATGCGAGAATTGAT
Leersia.tisserantii_NC_016677  GAATCAACGTTGGACTTACTGGATCTTTAGCTATTCATGCGAGAATTGAT

O.sativa_Japonica_AY522330     CATTGGTGGGGATCCGTAGAGAGTCCTTTTTATGAAATATCTGAGAAAGC
O.australiensis_GU592209       CACTGGTGGGGATCCGTAGAGAGTCCATTTTATGAAATATCTGAGAAAGC
O.rufipogon_NC_022668          CATTGGTGGGGATCCGTAGAGAGTCCATTTTATGAAATATCTGAGAAAGC
O.rufipogon_NC_017835          CATTGGTGGGGATCCGTAGAGAGTCCATTTTATGAAATATCTGAGAAAGC
O.nivara_NC_005973             CATTGGTGGGGATCCGTAGAGAGTCCATTTTATGAAATATCTGAGAAAGC
O.sativa.Indica_NC_008155      CATTGGTGGGGATCCGTAGAGAGTCCATTTTATGAAATATCTGAGAAAGC
O.meridionalis_NC_016927       CATTGGTGGGGATCCGTAGAGAGTCCATTTTATGAAATATCTGAGAAAGC
O.australiensis_KJ830774       CACTGGTGGGGATCCGTAGAGAGTCCATTTTATGAAATATCTGAGAAAGC
Leersia.tisserantii_NC_016677  CACTGGTGGGGATCCGTAGAGAGTCCGTTTTATGAAATATCTGAGAAAGC

O.sativa_Japonica_AY522330     AAAGAAAAAAAAAGAGAGACAGGTGGTTTATTTATCACCAAATAGAGATG
O.australiensis_GU592209       AAAGAAAAAAAAAGAGAGACAGGTGGTTTATTTATCCCCAAATAGAGATG
O.rufipogon_NC_022668          AAAGAAAAAAAAAGAGAGACAGGTGGTTTATTTATCACCAAATAGAGATG
O.rufipogon_NC_017835          AAAGAAAAAAAAAGAGAGACAGGTGGTTTATTTATCACCAAATAGAGATG
O.nivara_NC_005973             AAAGAAAAAAAAAGAGAGACAGGTGGTTTATTTATCACCAAATAGAGATG
O.sativa.Indica_NC_008155      AAAGAAAAAAAAAGAGAGACAGGTGGTTTATTTATCACCAAATAGAGATG
O.meridionalis_NC_016927       AAAGAAAAAAAAAGAGAGACAGGTGGTTTATTTATCACCAAATAGAGATG
O.australiensis_KJ830774       AAAGAAAAAAAAAGAGAGACAGGTGGTTTATTTATCCCCAAATAGAGATG
Leersia.tisserantii_NC_016677  AAAAAAAAAAAAAGAGAGACAGGTGGTTTATTTATCGCCAAATAAAGATG

O.sativa_Japonica_AY522330     AGTATTATATGATAGCAGCAGGAAATTCTTTGTCCTTGAATCGGGGTATT
O.australiensis_GU592209       AGTATTATATGATAGCAGCAGGAAATTCTTTGTCCTTGAATCGGGGTATT
O.rufipogon_NC_022668          AGTATTATATGATAGCAGCAGGAAATTCTTTGTCCTTGAATCGGGGTATT
O.rufipogon_NC_017835          AGTATTATATGATAGCAGCAGGAAATTCTTTGTCCTTGAATCGGGGTATT
O.nivara_NC_005973             AGTATTATATGATAGCAGCAGGAAATTCTTTGTCCTTGAATCGGGGTATT
O.sativa.Indica_NC_008155      AGTATTATATGATAGCAGCAGGAAATTCTTTGTCCTTGAATCGGGGTATT
O.meridionalis_NC_016927       AGTATTATATGATAGCAGCAGGAAATTCTTTGTCCTTGAATCGGGGTATT
O.australiensis_KJ830774       AGTATTATATGATAGCAGCAGGAAATTCTTTGTCCTTGAATCGGGGTATT
Leersia.tisserantii_NC_016677  AATATTATATGATAGCAGCAGGAAATTCTTTGTCCTTGAATCGGGGTATT

O.sativa_Japonica_AY522330     CAGGAAGAACAGGTTGTTCCAGCTAGATACCGTCAAGAATTCCTGACTAT
O.australiensis_GU592209       CAGGAAGAACAGGTTGTTCCAGCTAGATACCGTCAAGAATTCCTGACTAT
O.rufipogon_NC_022668          CAGGAAGAACAGGTTGTTCCAGCTAGATACCGTCAAGAATTCCTGACTAT
O.rufipogon_NC_017835          CAGGAAGAACAGGTTGTTCCAGCTAGATACCGTCAAGAATTCCTGACTAT
O.nivara_NC_005973             CAGGAAGAACAGGTTGTTCCAGCTAGATACCGTCAAGAATTCCTGACTAT
O.sativa.Indica_NC_008155      CAGGAAGAACAGGTTGTTCCAGCTAGATACCGTCAAGAATTCCTGACTAT
O.meridionalis_NC_016927       CAGGAAGAACAGGTTGTTCCAGCTAGATACCGTCAAGAATTCCTGACTAT
O.australiensis_KJ830774       CAGGAAGAACAGGTTGTTCCAGCTAGATACCGTCAAGAATTCCTGACTAT
Leersia.tisserantii_NC_016677  CAGGAAGAACAGGTTGTTCCAGCTAGATACCGTCAAGAATTCCTGACTAT

O.sativa_Japonica_AY522330     TGCATGGGAACAGATTCATGTTAGAAGTATTTTTCCTTTCCAATATTTTT
O.australiensis_GU592209       TGCATGGGAACAGATTCATGTTAGAAGTATTTTTCCTTTCCAATATTTTT
O.rufipogon_NC_022668          TGCATGGGAACAGATTCATGTTAGAAGTATTTTTCCTTTCCAATATTTTT
O.rufipogon_NC_017835          TGCATGGGAACAGATTCATGTTAGAAGTATTTTTCCTTTCCAATATTTTT
O.nivara_NC_005973             TGCATGGGAACAGATTCATGTTAGAAGTATTTTTCCTTTCCAATATTTTT
O.sativa.Indica_NC_008155      TGCATGGGAACAGATTCATGTTAGAAGTATTTTTCCTTTCCAATATTTTT
O.meridionalis_NC_016927       TGCATGGGAACAGATTCATGTTAGAAGTATTTTTCCTTTCCAATATTTTT
O.australiensis_KJ830774       TGCATGGGAACAGATTCATGTTAGAAGTATTTTTCCTTTCCAATATTTTT
Leersia.tisserantii_NC_016677  TGCATGGGAACAAATTCATGTTAGAAGTATTTTTCCTTTCCAATATTTTT

O.sativa_Japonica_AY522330     CTATTGGGGGTTCTCTCATTCCTTTTATTGAGCATAATGATGCGAATCGA
O.australiensis_GU592209       CTATTGGGGGTTCTCTCATTCCTTTTATTGAGCATAATGATGCGAATCGA
O.rufipogon_NC_022668          CTATTGGGGGTTCTCTCATTCCTTTTATTGAGCATAATGATGCGAATCGA
O.rufipogon_NC_017835          CTATTGGGGGTTCTCTCATTCCTTTTATTGAGCATAATGATGCGAATCGA
O.nivara_NC_005973             CTATTGGGGGTTCTCTCATTCCTTTTATTGAGCATAATGATGCGAATCGA
O.sativa.Indica_NC_008155      CTATTGGGGGTTCTCTCATTCCTTTTATTGAGCATAATGATGCGAATCGA
O.meridionalis_NC_016927       CTATTGGGGGTTCTCTCATTCCTTTTATTGAGCATAATGATGCGAATCGA
O.australiensis_KJ830774       CTATTGGGGGTTCTCTCATTCCTTTTATTGAGCATAATGATGCGAATCGA
Leersia.tisserantii_NC_016677  CTATTGGGGGTTCTCTCATTCCTTTTATTGAGCATAATGATGCGAATCGA

O.sativa_Japonica_AY522330     GCTTTAATGAGTTCTAATATGCAGCGCCAAGCAGTTCCGCTTTCTCGGTC
O.australiensis_GU592209       GCTTTAATGAGTTCTAATATGCAGCGCCAAGCAGTTCCACTTTCTCGGTC
O.rufipogon_NC_022668          GCTTTAATGAGTTCTAATATGCAGCGCCAAGCAGTTCCGCTTTCTCGGTC
O.rufipogon_NC_017835          GCTTTAATGAGTTCTAATATGCAGCGCCAAGCAGTTCCGCTTTCTCGGTC
O.nivara_NC_005973             GCTTTAATGAGTTCTAATATGCAGCGCCAAGCAGTTCCGCTTTCTCGGTC
O.sativa.Indica_NC_008155      GCTTTAATGAGTTCTAATATGCAGCGCCAAGCAGTTCCGCTTTCTCGGTC
O.meridionalis_NC_016927       GCTTTAATGAGTTCTAATATGCAGCGCCAAGCAGTTCCGCTTTCTCGGTC
O.australiensis_KJ830774       GCTTTAATGAGTTCTAATATGCAGCGCCAAGCAGTTCCACTTTCTCGGTC
Leersia.tisserantii_NC_016677  GCTTTAATGAGTTCTAATATGCAGCGCCAAGCAGTTCCGCTTTCTCGGTC

O.sativa_Japonica_AY522330     CGAGAAGTGCATTGTTGGAACTGGATTGGAACGCCAAACAGCTCTAGATT
O.australiensis_GU592209       CGAGAAGTGCATTGTTGGAACTGGATTGGAACGGCAAACAGCTCTAGATT
O.rufipogon_NC_022668          CGAGAAGTGCATTGTTGGAACTGGATTGGAACGCCAAACAGCTCTAGATT
O.rufipogon_NC_017835          CGAGAAGTGCATTGTTGGAACTGGATTGGAACGCCAAACAGCTCTAGATT
O.nivara_NC_005973             CGAGAAGTGCATTGTTGGAACTGGATTGGAACGCCAAACAGCTCTAGATT
O.sativa.Indica_NC_008155      CGAGAAGTGCATTGTTGGAACTGGATTGGAACGCCAAACAGCTCTAGATT
O.meridionalis_NC_016927       CGAGAAGTGCATTGTTGGAACTGGATTGGAACGCCAAACAGCTCTAGATT
O.australiensis_KJ830774       CGAGAAGTGCATTGTTGGAACTGGATTGGAACGGCAAACAGCTCTAGATT
Leersia.tisserantii_NC_016677  CGAGAAGTGCATTGTTGGAACTGGATTGGAACGCCAAACAGCTCTAGATT

O.sativa_Japonica_AY522330     CGAGGGTTTCTGTTATAGCCGAACGCGAGGGAAAGATCATTTCTACTAAT
O.australiensis_GU592209       CGAGGGTTTCTGTTATAGCCGAACGCGAGGGAAAGATCATTTCTACTAAT
O.rufipogon_NC_022668          CGAGGGTTTCTGTTATAGCCGAACGCGAGGGAAAGATCATTTCTACTAAT
O.rufipogon_NC_017835          CGAGGGTTTCTGTTATAGCCGAACGCGAGGGAAAGATCATTTCTACTAAT
O.nivara_NC_005973             CGAGGGTTTCTGTTATAGCCGAACGCGAGGGAAAGATCATTTCTACTAAT
O.sativa.Indica_NC_008155      CGAGGGTTTCTGTTATAGCCGAACGCGAGGGAAAGATCATTTCTACTAAT
O.meridionalis_NC_016927       CGAGGGTTTCTGTTATAGCCGAACGCGAGGGAAAGATCATTTCTACTAAT
O.australiensis_KJ830774       CGAGGGTTTCTGTTATAGCCGAACGCGAGGGAAAGATCATTTCTACTAAT
Leersia.tisserantii_NC_016677  CGAGGGTTTCCATTATAGCCGAACGCGAGGGAAAGATCATTTCCACTGAT

O.sativa_Japonica_AY522330     AGTCACAAGATCCTTTTATCAAGTAGTGGGAAGACTATAAGTATTCCTTT
O.australiensis_GU592209       AGTCATAAGATACTTTTATCAAGTAGTGGGAAGACTATAAGTATTCCTTT
O.rufipogon_NC_022668          AGTCACAAGATCCTTTTATCAAGTAGTGGGAAGACTATAAGTATTCCTTT
O.rufipogon_NC_017835          AGTCACAAGATCCTTTTATCAAGTAGTGGGAAGACTATAAGTATTCCTTT
O.nivara_NC_005973             AGTCACAAGATCCTTTTATCAAGTAGTGGGAAGACTATAAGTATTCCTTT
O.sativa.Indica_NC_008155      AGTCACAAGATCCTTTTATCAAGTAGTGGGAAGACTATAAGTATTCCTTT
O.meridionalis_NC_016927       AGTCACAAGATCCTTTTATCAAGTAGTGGGAAGACTATAAGTATTCCTTT
O.australiensis_KJ830774       AGTCATAAGATACTTTTATCAAGTAGTGGGAAGACTATAAGTATTCCTTT
Leersia.tisserantii_NC_016677  AGTCACAAGATCCTTTTATCAAGTAGTGGGAAGACTGTAAGTATTCCTTT

O.sativa_Japonica_AY522330     AGTTACCCATCGGCGCTCTAACAAAAATACTTGTATGCACCAAAAACCTC
O.australiensis_GU592209       AGTTACTCATCGGCGCTCTAACAAAAATACTTGTATGCACCAAAAACCTC
O.rufipogon_NC_022668          AGTTACCCATCGGCGCTCTAACAAAAATACTTGTATGCACCAAAAACCTC
O.rufipogon_NC_017835          AGTTACCCATCGGCGCTCTAACAAAAATACTTGTATGCACCAAAAACCTC
O.nivara_NC_005973             AGTTACCCATCGGCGCTCTAACAAAAATACTTGTATGCACCAAAAACCTC
O.sativa.Indica_NC_008155      AGTTACCCATCGGCGCTCTAACAAAAATACTTGTATGCACCAAAAACCTC
O.meridionalis_NC_016927       AGTTACCCATCGGCGCTCTAACAAAAATACTTGTATGCACCAAAAACCTC
O.australiensis_KJ830774       AGTTACTCATCGGCGCTCTAACAAAAATACTTGTATGCACCAAAAACCTC
Leersia.tisserantii_NC_016677  AGTTACCCATCGGCGCTCTAACAAAAATACTTGTATGCACCAAAAACCGC

O.sativa_Japonica_AY522330     GGGTTCCGCGGGGTAAATCCATTAAAAAAGGACAAATTTTAGCGGAGGGG
O.australiensis_GU592209       GGGTTCCGCGGGGTAAATCCATTAAAAAAGGACAAATTTTAGCGGAGGGG
O.rufipogon_NC_022668          GGGTTCCGCGGGGTAAATCCATTAAAAAAGGACAAATTTTAGCGGAGGGG
O.rufipogon_NC_017835          GGGTTCCGCGGGGTAAATCCATTAAAAAAGGACAAATTTTAGCGGAGGGG
O.nivara_NC_005973             GGGTTCCGCGGGGTAAATCCATTAAAAAAGGACAAATTTTAGCGGAGGGG
O.sativa.Indica_NC_008155      GGGTTCCGCGGGGTAAATCCATTAAAAAAGGACAAATTTTAGCGGAGGGG
O.meridionalis_NC_016927       GGGTTCCGCGGGGTAAATCCATTAAAAAAGGACAAATTTTAGCGGAGGGG
O.australiensis_KJ830774       GGGTTCCGCGGGGTAAATCCATTAAAAAAGGACAAATTTTAGCGGAGGGG
Leersia.tisserantii_NC_016677  GGGTTCCGCGGGGTAAATCCATTAAAAAAGGACAAATTTTAGCGGAGGGG

O.sativa_Japonica_AY522330     GCTGCTACGGTTGGTGGGGAACTTGCTTTAGGAAAAAACGTATTAGTAGC
O.australiensis_GU592209       GCTGCTACAGTTGGCGGGGAACTTGCTTTAGGGAAAAACGTATTAGTAGC
O.rufipogon_NC_022668          GCTGCTACGGTTGGTGGGGAACTTGCTTTAGGAAAAAACGTATTAGTAGC
O.rufipogon_NC_017835          GCTGCTACGGTTGGTGGGGAACTTGCTTTAGGAAAAAACGTATTAGTAGC
O.nivara_NC_005973             GCTGCTACGGTTGGTGGGGAACTTGCTTTAGGAAAAAACGTATTAGTAGC
O.sativa.Indica_NC_008155      GCTGCTACGGTTGGTGGGGAACTTGCTTTAGGAAAAAACGTATTAGTAGC
O.meridionalis_NC_016927       GCTGCTACGGTTGGTGGGGAACTTGCTTTAGGAAAAAACGTATTAGTAGC
O.australiensis_KJ830774       GCTGCTACAGTTGGCGGGGAACTTGCTTTAGGGAAAAACGTATTAGTAGC
Leersia.tisserantii_NC_016677  GCTGCTACAGTTGGTGGGGAACTTGCTTTAGGAAAAAACGTATTAGTAGC

O.sativa_Japonica_AY522330     TTATATGCCATGGGAAGGTTACAATTTTGAAGACGCAGTATTAATTAGCG
O.australiensis_GU592209       TTATATGCCATGGGAAGGTTACAATTTTGAAGACGCAGTATTAATTAGCG
O.rufipogon_NC_022668          TTATATGCCATGGGAAGGTTACAATTTTGAAGACGCAGTATTAATTAGCG
O.rufipogon_NC_017835          TTATATGCCATGGGAAGGTTACAATTTTGAAGACGCAGTATTAATTAGCG
O.nivara_NC_005973             TTATATGCCATGGGAAGGTTACAATTTTGAAGACGCAGTATTAATTAGCG
O.sativa.Indica_NC_008155      TTATATGCCATGGGAAGGTTACAATTTTGAAGACGCAGTATTAATTAGCG
O.meridionalis_NC_016927       TTATATGCCATGGGAAGGTTACAATTTTGAAGACGCAGTATTAATTAGCG
O.australiensis_KJ830774       TTATATGCCATGGGAAGGTTACAATTTTGAAGACGCAGTATTAATTAGCG
Leersia.tisserantii_NC_016677  TTATATGCCGTGGGAAGGTTACAATTTTGAAGACGCAGTATTAATTAGCG

O.sativa_Japonica_AY522330     AACGTTTGGTATATGAGGATATTTATACTTCTTTTCACATCCGAAAATAT
O.australiensis_GU592209       AACGTTTGGTATATGAGGATATTTATACTTCTTTTCACATCCGAAAATAT
O.rufipogon_NC_022668          AACGTTTGGTATATGAGGATATTTATACTTCTTTTCACATCCGAAAATAT
O.rufipogon_NC_017835          AACGTTTGGTATATGAGGATATTTATACTTCTTTTCACATCCGAAAATAT
O.nivara_NC_005973             AACGTTTGGTATATGAGGATATTTATACTTCTTTTCACATCCGAAAATAT
O.sativa.Indica_NC_008155      AACGTTTGGTATATGAGGATATTTATACTTCTTTTCACATCCGAAAATAT
O.meridionalis_NC_016927       AACGTTTGGTATATGAGGATATTTATACTTCTTTTCACATCCGAAAATAT
O.australiensis_KJ830774       AACGTTTGGTATATGAGGATATTTATACTTCTTTTCACATCCGAAAATAT
Leersia.tisserantii_NC_016677  AACGTTTGGTATATGAGGATATTTATACTTCTTTTCACATCCGAAAATAT

O.sativa_Japonica_AY522330     GAAATTCAGACGGATACAACAAGCCAAGGCTCCGCTGAAAAAATCACTAA
O.australiensis_GU592209       GAAATTCAGACGGATACGACAAGCCAAGGCTCCGCTGAAAAAATCACTAA
O.rufipogon_NC_022668          GAAATTCAGACGGATACAACAAGCCAAGGCTCCGCTGAAAAAATCACTAA
O.rufipogon_NC_017835          GAAATTCAGACGGATACAACAAGCCAAGGCTCCGCTGAAAAAATCACTAA
O.nivara_NC_005973             GAAATTCAGACGGATACAACAAGCCAAGGCTCCGCTGAAAAAATCACTAA
O.sativa.Indica_NC_008155      GAAATTCAGACGGATACAACAAGCCAAGGCTCCGCTGAAAAAATCACTAA
O.meridionalis_NC_016927       GAAATTCAGACGGATACAACAAGCCAAGGCTCCGCTGAAAAAATCACTAA
O.australiensis_KJ830774       GAAATTCAGACGGATACGACAAGCCAAGGCTCCGCTGAAAAAATCACTAA
Leersia.tisserantii_NC_016677  GAAATTCAGACGGATACGACAAGCCAAGGTTCCGCTGAAAAAATCACTAA

O.sativa_Japonica_AY522330     AGAAATACCACATCTAGAAGAACATTTACTCCGCAATTTGGACAGAAATG
O.australiensis_GU592209       AGAAATACCACATCTAGAAGAACATTTACTCCGCAATTTGGACAGAAATG
O.rufipogon_NC_022668          AGAAATACCACATCTAGAAGAACATTTACTCCGCAATTTGGACAGAAATG
O.rufipogon_NC_017835          AGAAATACCACATCTAGAAGAACATTTACTCCGCAATTTGGACAGAAATG
O.nivara_NC_005973             AGAAATACCACATCTAGAAGAACATTTACTCCGCAATTTGGACAGAAATG
O.sativa.Indica_NC_008155      AGAAATACCACATCTAGAAGAACATTTACTCCGCAATTTGGACAGAAATG
O.meridionalis_NC_016927       AGAAATACCACATCTAGAAGAACATTTACTCCGCAATTTGGACAGAAATG
O.australiensis_KJ830774       AGAAATACCACATCTAGAAGAACATTTACTCCGCAATTTGGACAGAAATG
Leersia.tisserantii_NC_016677  AGAAATACCACATCTAGAAGAACATTTACTCCGCAATTTGGACAGAAATG

O.sativa_Japonica_AY522330     GAGTTGTGAAGTTGGGGTCCTGGGTAGAAACAGGCGATATTTTAGTAGGT
O.australiensis_GU592209       GAGTTGTGAAGTTGGGGTCCTGGGTAGAAACAGGCGATATTTTAGTAGGT
O.rufipogon_NC_022668          GAGTTGTGAAGTTGGGGTCCTGGGTAGAAACAGGCGATATTTTAGTAGGT
O.rufipogon_NC_017835          GAGTTGTGAAGTTGGGGTCCTGGGTAGAAACAGGCGATATTTTAGTAGGT
O.nivara_NC_005973             GAGTTGTGAAGTTGGGGTCCTGGGTAGAAACAGGCGATATTTTAGTAGGT
O.sativa.Indica_NC_008155      GAGTTGTGAAGTTGGGGTCCTGGGTAGAAACAGGCGATATTTTAGTAGGT
O.meridionalis_NC_016927       GAGTTGTGAAGTTGGGGTCCTGGGTAGAAACAGGCGATATTTTAGTAGGT
O.australiensis_KJ830774       GAGTTGTGAAGTTGGGGTCCTGGGTAGAAACAGGCGATATTTTAGTAGGT
Leersia.tisserantii_NC_016677  GAGTTGTGAAGTTGGGGTCCTGGGTAGAAACAGGCGATATTTTAGTAGGT

O.sativa_Japonica_AY522330     AAATTAACGCCTCAGATAGCGAGCGAATCGTCCTATATCGCGGAAGCTGG
O.australiensis_GU592209       AAATTAACGCCTCAGATAGCGAGCGAATCGTCCTATATCGCGGAAGCTGG
O.rufipogon_NC_022668          AAATTAACGCCTCAGATAGCGAGCGAATCGTCCTATATCGCGGAAGCTGG
O.rufipogon_NC_017835          AAATTAACGCCTCAGATAGCGAGCGAATCGTCCTATATCGCGGAAGCTGG
O.nivara_NC_005973             AAATTAACGCCTCAGATAGCGAGCGAATCGTCCTATATCGCGGAAGCTGG
O.sativa.Indica_NC_008155      AAATTAACGCCTCAGATAGCGAGCGAATCGTCCTATATCGCGGAAGCTGG
O.meridionalis_NC_016927       AAATTAACGCCTCAGATAGCGAGCGAATCGTCCTATATCGCGGAAGCTGG
O.australiensis_KJ830774       AAATTAACGCCTCAGATAGCGAGCGAATCGTCCTATATCGCGGAAGCTGG
Leersia.tisserantii_NC_016677  AAATTAACGCCTCAGATAGCGAGCGAATCGTCCTATATCGCGGAAGCTGG

O.sativa_Japonica_AY522330     ATTATTACGGGCCATATTTGGTCTTGAGGTATCCACTTCAAAAGAAACTT
O.australiensis_GU592209       ATTATTACGGGCCATATTTGGTCTTGAGGTATCCACTTCAAAAGAAACTT
O.rufipogon_NC_022668          ATTATTACGGGCCATATTTGGTCTTGAGGTATCCACTTCAAAAGAAACTT
O.rufipogon_NC_017835          ATTATTACGGGCCATATTTGGTCTTGAGGTATCCACTTCAAAAGAAACTT
O.nivara_NC_005973             ATTATTACGGGCCATATTTGGTCTTGAGGTATCCACTTCAAAAGAAACTT
O.sativa.Indica_NC_008155      ATTATTACGGGCCATATTTGGTCTTGAGGTATCCACTTCAAAAGAAACTT
O.meridionalis_NC_016927       ATTATTACGGGCCATATTTGGTCTTGAGGTATCCACTTCAAAAGAAACTT
O.australiensis_KJ830774       ATTATTACGGGCCATATTTGGTCTTGAGGTATCCACTTCAAAAGAAACTT
Leersia.tisserantii_NC_016677  ATTATTACGGGCCATATTTGGTCTTGAGGTATCTACTTCAAAAGAAACCT

O.sativa_Japonica_AY522330     CTCTCAAACTACCGATAGGTGGAAGAGGACGCGTTATCGATGTGAAATGG
O.australiensis_GU592209       CTCTGAAACTACCGATAGGTGGAAGAGGGCGCGTTATCGATGTGAAATGG
O.rufipogon_NC_022668          CTCTCAAACTACCGATAGGTGGAAGAGGACGCGTTATCGATGTGAAATGG
O.rufipogon_NC_017835          CTCTCAAACTACCGATAGGTGGAAGAGGACGCGTTATCGATGTGAAATGG
O.nivara_NC_005973             CTCTCAAACTACCGATAGGTGGAAGAGGACGCGTTATCGATGTGAAATGG
O.sativa.Indica_NC_008155      CTCTCAAACTACCGATAGGTGGAAGAGGACGCGTTATCGATGTGAAATGG
O.meridionalis_NC_016927       CTCTCAAACTACCGATAGGTGGAAGAGGACGCGTTATCGATGTGAAATGG
O.australiensis_KJ830774       CTCTGAAACTACCGATAGGTGGAAGAGGGCGCGTTATCGATGTGAAATGG
Leersia.tisserantii_NC_016677  CTCTCAAACTACCAATAGGTGGAAGAGGGCGCGTTATCGATGTGAAATGG

O.sativa_Japonica_AY522330     ATCCAGAGGGATCCCCTCGACATAATGGTTCGTGTATATATTTTACAAAA
O.australiensis_GU592209       ATCCAGAGGGATCCCCTCGACATAATGGTTCGTGTATATATTTTACAAAA
O.rufipogon_NC_022668          ATCCAGAGGGATCCCCTCGACATAATGGTTCGTGTATATATTTTACAAAA
O.rufipogon_NC_017835          ATCCAGAGGGATCCCCTCGACATAATGGTTCGTGTATATATTTTACAAAA
O.nivara_NC_005973             ATCCAGAGGGATCCCCTCGACATAATGGTTCGTGTATATATTTTACAAAA
O.sativa.Indica_NC_008155      ATCCAGAGGGATCCCCTCGACATAATGGTTCGTGTATATATTTTACAAAA
O.meridionalis_NC_016927       ATCCAGAGGGATCCCCTCGACATAATGGTTCGTGTATATATTTTACAAAA
O.australiensis_KJ830774       ATCCAGAGGGATCCCCTCGACATAATGGTTCGTGTATATATTTTACAAAA
Leersia.tisserantii_NC_016677  ATCCAGAGGGATCCCCTCGACATAATGGTTCGTGTATATATTTTACAAAA

O.sativa_Japonica_AY522330     ACGCGAAATCAAAGTTGGGGATAAAGTAGCCGGAAGACACGGGAATAAGG
O.australiensis_GU592209       ACGCGAAATCAAAGTTGGGGATAAAGTAGCCGGAAGACACGGGAATAAGG
O.rufipogon_NC_022668          ACGCGAAATCAAAGTTGGGGATAAAGTAGCCGGAAGACACGGGAATAAGG
O.rufipogon_NC_017835          ACGCGAAATCAAAGTTGGGGATAAAGTAGCCGGAAGACACGGGAATAAGG
O.nivara_NC_005973             ACGCGAAATCAAAGTTGGGGATAAAGTAGCCGGAAGACACGGGAATAAGG
O.sativa.Indica_NC_008155      ACGCGAAATCAAAGTTGGGGATAAAGTAGCCGGAAGACACGGGAATAAGG
O.meridionalis_NC_016927       ACGCGAAATCAAAGTTGGGGATAAAGTAGCCGGAAGACACGGGAATAAGG
O.australiensis_KJ830774       ACGCGAAATCAAAGTTGGGGATAAAGTAGCCGGAAGACACGGGAATAAGG
Leersia.tisserantii_NC_016677  ACGCGAAATCAAAGTTGGGGATAAAGTAGCCGGAAGACACGGGAATAAGG

O.sativa_Japonica_AY522330     GGATCATTTCCAAAATTTTGCCTAGGCAAGATATGCCCTATTTGCAAGAT
O.australiensis_GU592209       GGATCATTTCCAAAATCTTGCCTAGGCAAGATATGCCCTATTTGCAAGAT
O.rufipogon_NC_022668          GGATCATTTCCAAAATTTTGCCTAGGCAAGATATGCCCTATTTGCAAGAT
O.rufipogon_NC_017835          GGATCATTTCCAAAATTTTGCCTAGGCAAGATATGCCCTATTTGCAAGAT
O.nivara_NC_005973             GGATCATTTCCAAAATTTTGCCTAGGCAAGATATGCCCTATTTGCAAGAT
O.sativa.Indica_NC_008155      GGATCATTTCCAAAATTTTGCCTAGGCAAGATATGCCCTATTTGCAAGAT
O.meridionalis_NC_016927       GGATCATTTCCAAAATTTTGCCTAGGCAAGATATGCCCTATTTGCAAGAT
O.australiensis_KJ830774       GGATCATTTCCAAAATCTTGCCTAGGCAAGATATGCCCTATTTGCAAGAT
Leersia.tisserantii_NC_016677  GGATCATTTCCAAAATTTTACCTAGGCAAGATATGCCCTATTTGCAAGAT

O.sativa_Japonica_AY522330     GGAACGCCTGTTGATATGGTTTTCAATCCCTTAGGAGTACCCTCCCGAAT
O.australiensis_GU592209       GGAACGCCTGTTGATATGGTTTTCAATCCCTTAGGAGTACCCTCCCGAAT
O.rufipogon_NC_022668          GGAACGCCTGTTGATATGGTTTTCAATCCCTTAGGAGTACCCTCCCGAAT
O.rufipogon_NC_017835          GGAACGCCTGTTGATATGGTTTTCAATCCCTTAGGAGTACCCTCCCGAAT
O.nivara_NC_005973             GGAACGCCTGTTGATATGGTTTTCAATCCCTTAGGAGTACCCTCCCGAAT
O.sativa.Indica_NC_008155      GGAACGCCTGTTGATATGGTTTTCAATCCCTTAGGAGTACCCTCCCGAAT
O.meridionalis_NC_016927       GGAACGCCTGTTGATATGGTTTTCAATCCCTTAGGAGTACCCTCCCGAAT
O.australiensis_KJ830774       GGAACGCCTGTTGATATGGTTTTCAATCCCTTAGGAGTACCCTCCCGAAT
Leersia.tisserantii_NC_016677  GGAACGCCTGTTGATATGGTTTTCAATCCATTAGGAGTACCCTCCCGAAT

O.sativa_Japonica_AY522330     GAATGTGGGACAAATATTTGAAAGCTCGCTCGGATTAGCAGGGGATCTGC
O.australiensis_GU592209       GAATGTGGGACAAATATTTGAAAGCTCGCTCGGATTAGCAGGGGATCTGC
O.rufipogon_NC_022668          GAATGTGGGACAAATATTTGAAAGCTCGCTCGGATTAGCAGGGGATCTGC
O.rufipogon_NC_017835          GAATGTGGGACAAATATTTGAAAGCTCGCTCGGATTAGCAGGGGATCTGC
O.nivara_NC_005973             GAATGTGGGACAAATATTTGAAAGCTCGCTCGGATTAGCAGGGGATCTGC
O.sativa.Indica_NC_008155      GAATGTGGGACAAATATTTGAAAGCTCGCTCGGATTAGCAGGGGATCTGC
O.meridionalis_NC_016927       GAATGTGGGACAAATATTTGAAAGCTCGCTCGGATTAGCAGGGGATCTGC
O.australiensis_KJ830774       GAATGTGGGACAAATATTTGAAAGCTCGCTCGGATTAGCAGGGGATCTGC
Leersia.tisserantii_NC_016677  GAATGTGGGACAAATATTTGAAAGCTCGCTCGGATTAGCAGGGGATCTGC

O.sativa_Japonica_AY522330     TAAAGAAACATTATAGAATAGCACCCTTTGATGAGAGATATGAGCAAGAG
O.australiensis_GU592209       TAAAGAAACATTATAGAATAGCACCCTTTGATGAGAGATATGAGCAAGAG
O.rufipogon_NC_022668          TAAAGAAACATTATAGAATAGCACCCTTTGATGAGAGATATGAGCAAGAG
O.rufipogon_NC_017835          TAAAGAAACATTATAGAATAGCACCCTTTGATGAGAGATATGAGCAAGAG
O.nivara_NC_005973             TAAAGAAACATTATAGAATAGCACCCTTTGATGAGAGATATGAGCAAGAG
O.sativa.Indica_NC_008155      TAAAGAAACATTATAGAATAGCACCCTTTGATGAGAGATATGAGCAAGAG
O.meridionalis_NC_016927       TAAAGAAACATTATAGAATAGCACCCTTTGATGAGAGATATGAGCAAGAG
O.australiensis_KJ830774       TAAAGAAACATTATAGAATAGCACCCTTTGATGAGAGATATGAGCAAGAG
Leersia.tisserantii_NC_016677  TAAAGAAACATTATAGAATAGCACCCTTTGATGAGAGATATGAGCAAGAG

O.sativa_Japonica_AY522330     GCTTCAAGAAAACTTGTGTTTTCAGAATTATATGAAGCCAGTAAACAAAC
O.australiensis_GU592209       GCTTCAAGAAAACTTGTGTTTTCAGAATTATATGAAGCCAGTAAACAAAC
O.rufipogon_NC_022668          GCTTCAAGAAAACTTGTGTTTTCAGAATTATATGAAGCCAGTAAACAAAC
O.rufipogon_NC_017835          GCTTCAAGAAAACTTGTGTTTTCAGAATTATATGAAGCCAGTAAACAAAC
O.nivara_NC_005973             GCTTCAAGAAAACTTGTGTTTTCAGAATTATATGAAGCCAGTAAACAAAC
O.sativa.Indica_NC_008155      GCTTCAAGAAAACTTGTGTTTTCAGAATTATATGAAGCCAGTAAACAAAC
O.meridionalis_NC_016927       GCTTCAAGAAAACTTGTGTTTTCAGAATTATATGAAGCCAGTAAACAAAC
O.australiensis_KJ830774       GCTTCAAGAAAACTTGTGTTTTCAGAATTATATGAAGCCAGTAAACAAAC
Leersia.tisserantii_NC_016677  GCTTCAAGAAAACTTGTGTTTTCAGAATTATATGAAGCCAGTAAACAAAC

O.sativa_Japonica_AY522330     AAAAAATCCGTGGGTATTTGAACCCGAGTACCCGGGAAAAAGCAGAATAT
O.australiensis_GU592209       AAAAAATCCGTGGGTATTTGAACCTGAGTACCCGGGAAAAAGCAGAATAT
O.rufipogon_NC_022668          AAAAAATCCGTGGGTATTTGAACCCGAGTACCCGGGAAAAAGCAGAATAT
O.rufipogon_NC_017835          AAAAAATCCGTGGGTATTTGAACCCGAGTACCCGGGAAAAAGCAGAATAT
O.nivara_NC_005973             AAAAAATCCGTGGGTATTTGAACCCGAGTACCCGGGAAAAAGCAGAATAT
O.sativa.Indica_NC_008155      AAAAAATCCGTGGGTATTTGAACCCGAGTACCCGGGAAAAAGCAGAATAT
O.meridionalis_NC_016927       AAAAAATCCGTGGGTATTTGAACCCGAGTACCCGGGAAAAAGCAGAATAT
O.australiensis_KJ830774       AAAAAATCCGTGGGTATTTGAACCTGAGTACCCGGGAAAAAGCAGAATAT
Leersia.tisserantii_NC_016677  AAAAAATCCGTGGGTATTTGAACCCGAGTACCCGGGAAAAAGCAGAATAT

O.sativa_Japonica_AY522330     TTGATGGAAGAACAGGAGACCCCTTCGAACAGCCTGTTCTAATAGGGAAG
O.australiensis_GU592209       TTGATGGAAGAACAGGAGACCCCTTCGAACAGCCTGTTCTAATAGGGAAG
O.rufipogon_NC_022668          TTGATGGAAGAACAGGAGACCCCTTCGAACAGCCTGTTCTAATAGGGAAG
O.rufipogon_NC_017835          TTGATGGAAGAACAGGAGACCCCTTCGAACAGCCTGTTCTAATAGGGAAG
O.nivara_NC_005973             TTGATGGAAGAACAGGAGACCCCTTCGAACAGCCTGTTCTAATAGGGAAG
O.sativa.Indica_NC_008155      TTGATGGAAGAACAGGAGACCCCTTCGAACAGCCTGTTCTAATAGGGAAG
O.meridionalis_NC_016927       TTGATGGAAGAACAGGAGACCCCTTCGAACAGCCTGTTCTAATAGGGAAG
O.australiensis_KJ830774       TTGATGGAAGAACAGGAGACCCCTTCGAACAGCCTGTTCTAATAGGGAAG
Leersia.tisserantii_NC_016677  TTGATGGAAGAACAGGAAATCCCTTCGAACAGCCTGTTCTAATAGGGAAG

O.sativa_Japonica_AY522330     TCCTATATCTTAAAATTAATTCATCAAGTTGATGAGAAAATCCACGGACG
O.australiensis_GU592209       TCCTATATCTTAAAATTAATTCATCAAGTTGATGAGAAAATCCACGGACG
O.rufipogon_NC_022668          TCCTATATCTTAAAATTAATTCATCAAGTTGATGAGAAAATCCACGGACG
O.rufipogon_NC_017835          TCCTATATCTTAAAATTAATTCATCAAGTTGATGAGAAAATCCACGGACG
O.nivara_NC_005973             TCCTATATCTTAAAATTAATTCATCAAGTTGATGAGAAAATCCACGGACG
O.sativa.Indica_NC_008155      TCCTATATCTTAAAATTAATTCATCAAGTTGATGAGAAAATCCACGGACG
O.meridionalis_NC_016927       TCCTATATCTTAAAATTAATTCATCAAGTTGATGAGAAAATCCACGGACG
O.australiensis_KJ830774       TCCTATATCTTAAAATTAATTCATCAAGTTGATGAGAAAATCCACGGACG
Leersia.tisserantii_NC_016677  TCCTATATCTTAAAATTAATTCATCAAGTGGATGAGAAAATCCACGGACG

O.sativa_Japonica_AY522330     CTCTACTGGGCCCTATTCACTTGTTACACAACAACCCGTTAGAGGAAGAG
O.australiensis_GU592209       CTCTACGGGGCCCTATTCACTTGTTACACAACAACCCGTTAGAGGAAGAG
O.rufipogon_NC_022668          CTCTACTGGGCCCTATTCACTTGTTACACAACAACCCGTTAGAGGAAGAG
O.rufipogon_NC_017835          CTCTACTGGGCCCTATTCACTTGTTACACAACAACCCGTTAGAGGAAGAG
O.nivara_NC_005973             CTCTACTGGGCCCTATTCACTTGTTACACAACAACCCGTTAGAGGAAGAG
O.sativa.Indica_NC_008155      CTCTACTGGGCCCTATTCACTTGTTACACAACAACCCGTTAGAGGAAGAG
O.meridionalis_NC_016927       CTCTACTGGGCCCTATTCACTTGTTACACAACAACCCGTTAGAGGAAGAG
O.australiensis_KJ830774       CTCTACGGGGCCCTATTCACTTGTTACACAACAACCCGTTAGAGGAAGAG
Leersia.tisserantii_NC_016677  CTCCACTGGGCCCTATTCACTTGTTACACAACAACCCGTTAGAGGAAGAG

O.sativa_Japonica_AY522330     CCAAGCAAGGGGGACAACGAATAGGAGAAATGGAAGTTTGGGCTTTAGAA
O.australiensis_GU592209       CCAAGCAAGGGGGACAACGAATAGGAGAAATGGAAGTTTGGGCTTTAGAA
O.rufipogon_NC_022668          CCAAGCAAGGGGGACAACGAATAGGAGAAATGGAAGTTTGGGCTTTAGAA
O.rufipogon_NC_017835          CCAAGCAAGGGGGACAACGAATAGGAGAAATGGAAGTTTGGGCTTTAGAA
O.nivara_NC_005973             CCAAGCAAGGGGGACAACGAATAGGAGAAATGGAAGTTTGGGCTTTAGAA
O.sativa.Indica_NC_008155      CCAAGCAAGGGGGACAACGAATAGGAGAAATGGAAGTTTGGGCTTTAGAA
O.meridionalis_NC_016927       CCAAGCAAGGGGGACAACGAATAGGAGAAATGGAAGTTTGGGCTTTAGAA
O.australiensis_KJ830774       CCAAGCAAGGGGGACAACGAATAGGAGAAATGGAAGTTTGGGCTTTAGAA
Leersia.tisserantii_NC_016677  CCAAGCAAGGGGGACAACGAATAGGAGAAATGGAAGTTTGGGCTTTAGAA

O.sativa_Japonica_AY522330     GGATTTGGTGTTGCTCATATTTTACAAGAGATACTTACTTATAAATCTGA
O.australiensis_GU592209       GGATTTGGTGTTGCTCATATTTTACAAGAGATACTTACTTATAAATCTGA
O.rufipogon_NC_022668          GGATTTGGTGTTGCTCATATTTTACAAGAGATACTTACTTATAAATCTGA
O.rufipogon_NC_017835          GGATTTGGTGTTGCTCATATTTTACAAGAGATACTTACTTATAAATCTGA
O.nivara_NC_005973             GGATTTGGTGTTGCTCATATTTTACAAGAGATACTTACTTATAAATCTGA
O.sativa.Indica_NC_008155      GGATTTGGTGTTGCTCATATTTTACAAGAGATACTTACTTATAAATCTGA
O.meridionalis_NC_016927       GGATTTGGTGTTGCTCATATTTTACAAGAGATACTTACTTATAAATCTGA
O.australiensis_KJ830774       GGATTTGGTGTTGCTCATATTTTACAAGAGATACTTACTTATAAATCTGA
Leersia.tisserantii_NC_016677  GGATTTGGTGTTGCTCATATTTTACAAGAGATACTTACTTATAAATCTGA

O.sativa_Japonica_AY522330     TCATCTTATAGCTCGCCAAGAAATACTTAACGCTACGATCTGGGGAAAAC
O.australiensis_GU592209       TCATCTTATAGCTCGCCAAGAAATACTTAACGCTACGATCTGGGGAAAAC
O.rufipogon_NC_022668          TCATCTTATAGCTCGCCAAGAAATACTTAACGCTACGATCTGGGGAAAAC
O.rufipogon_NC_017835          TCATCTTATAGCTCGCCAAGAAATACTTAACGCTACGATCTGGGGAAAAC
O.nivara_NC_005973             TCATCTTATAGCTCGCCAAGAAATACTTAACGCTACGATCTGGGGAAAAC
O.sativa.Indica_NC_008155      TCATCTTATAGCTCGCCAAGAAATACTTAACGCTACGATCTGGGGAAAAC
O.meridionalis_NC_016927       TCATCTTATAGCTCGCCAAGAAATACTTAACGCTACGATCTGGGGAAAAC
O.australiensis_KJ830774       TCATCTTATAGCTCGCCAAGAAATACTTAACGCTACGATCTGGGGAAAAC
Leersia.tisserantii_NC_016677  TCATCTTATAGCTCGCCAAGAAATACTTAACGCTATGATCTGGGGAAAAC

O.sativa_Japonica_AY522330     GAGTACCTAATCACGAGGATCCTCCAGAATCTTTTCGAGTGCTTGTTCGA
O.australiensis_GU592209       GAGTACCTAATCACGAGGATCCTCCAGAATCTTTTCGAGTGCTCGTTCGA
O.rufipogon_NC_022668          GAGTACCTAATCACGAGGATCCTCCAGAATCTTTTCGAGTGCTTGTTCGA
O.rufipogon_NC_017835          GAGTACCTAATCACGAGGATCCTCCAGAATCTTTTCGAGTGCTTGTTCGA
O.nivara_NC_005973             GAGTACCTAATCACGAGGATCCTCCAGAATCTTTTCGAGTGCTTGTTCGA
O.sativa.Indica_NC_008155      GAGTACCTAATCACGAGGATCCTCCAGAATCTTTTCGAGTGCTTGTTCGA
O.meridionalis_NC_016927       GAGTACCTAATCACGAGGATCCTCCAGAATCTTTTCGAGTGCTTGTTCGA
O.australiensis_KJ830774       GAGTACCTAATCACGAGGATCCTCCAGAATCTTTTCGAGTGCTCGTTCGA
Leersia.tisserantii_NC_016677  GAGTACCTAATCACGAGGATCCTCCAGAATCTTTTCGAGTGCTCGTTCGA

O.sativa_Japonica_AY522330     GAACTACGATCTTTGGCTCTAGAACTGAACCATTTCCTTGTATCTCAGAA
O.australiensis_GU592209       GAACTACGATCTTTGGCTCTAGAACTGAACCATTTCCTTGTATCTCAGAA
O.rufipogon_NC_022668          GAACTACGATCTTTGGCTCTAGAACTGAACCATTTCCTTGTATCTCAGAA
O.rufipogon_NC_017835          GAACTACGATCTTTGGCTCTAGAACTGAACCATTTCCTTGTATCTCAGAA
O.nivara_NC_005973             GAACTACGATCTTTGGCTCTAGAACTGAACCATTTCCTTGTATCTCAGAA
O.sativa.Indica_NC_008155      GAACTACGATCTTTGGCTCTAGAACTGAACCATTTCCTTGTATCTCAGAA
O.meridionalis_NC_016927       GAACTACGATCTTTGGCTCTAGAACTGAACCATTTCCTTGTATCTCAGAA
O.australiensis_KJ830774       GAACTACGATCTTTGGCTCTAGAACTGAACCATTTCCTTGTATCTCAGAA
Leersia.tisserantii_NC_016677  GAACTACGATCTTTGGCTCTAGAACTGAATCATTTCCTTGTATCTCAGAA

O.sativa_Japonica_AY522330     GAACTTCCAGGTTAATAGGGAAGAAGTTTGATCGGAATAAATATAAATTC
O.australiensis_GU592209       GAACTTCCAGGTTAATAGGGAAGAAGTTTGATCGGAATAAATATAAATTC
O.rufipogon_NC_022668          GAACTTCCAGGTTAATAGGGAAGAAGTTTGATCGGAATAAATCTAAATTC
O.rufipogon_NC_017835          GAACTTCCAGGTTAATAGGGAAGAAGTTTGATCGGAATAAATATAAATTC
O.nivara_NC_005973             GAACTTCCAGGTTAATAGGGAAGAAGTTTGATCGGAATAAATATAAATTC
O.sativa.Indica_NC_008155      GAACTTCCAGGTTAATAGGGAAGAAGTTTGATCGGAATAAATATAAATTC
O.meridionalis_NC_016927       GAACTTCCAGGTTAATAGGGAAGAAGTTTGATCGGAATAAATCTAAATTC
O.australiensis_KJ830774       GAACTTCCAGGTTAATAGGGAAGAAGTTTGATCGGAATAAATATAAATTC
Leersia.tisserantii_NC_016677  GAACTTCCAGGTTAATAGGGAAGAAGTTTGATCGGAATAAATAAAAATTC

O.sativa_Japonica_AY522330     TTTTCTTATTTCTATTTTATGATTGACCAATATAAACATCAACAACTTCA
O.australiensis_GU592209       TTTTCTTATTTCTATTTTATGATTGACCAATATAAACATCAACAACTTCA
O.rufipogon_NC_022668          TTTTCTTATTTCTATTTTATGATTGACCAATATAAACATCAACAACTTCA
O.rufipogon_NC_017835          TTTTCTTATTTCTATTTTATGATTGACCAATATAAACATCAACAACTTCA
O.nivara_NC_005973             TTTTCTTATTTCTATTTTATGATTGACCAATATAAACATCAACAACTTCA
O.sativa.Indica_NC_008155      TTTTCTTATTTCTATTTTATGATTGACCAATATAAACATCAACAACTTCA
O.meridionalis_NC_016927       TTTTCTTATTTCTATTTTATGATTGACCAATATAAACATCAACAACTTCA
O.australiensis_KJ830774       TTTTCTTATTTCTATTTTATGATTGACCAATATAAACATCAACAACTTCA
Leersia.tisserantii_NC_016677  TTTTCTTATTTCTATTTTATGATTGACCAATATAAACATCAACAACTTCA

O.sativa_Japonica_AY522330     AATTGGACTCGTTTCCCCTCAACAAATAAAGGCTTGGGCTAACAAAACAC
O.australiensis_GU592209       AATTGGCCTCGTTTCCCCTCAACAAATAAAGGCTTGGGCTAACAAAATAC
O.rufipogon_NC_022668          AATTGGACTCGTTTCCCCTCAACAAATAAAGGCTTGGGCTAACAAAACAC
O.rufipogon_NC_017835          AATTGGACTCGTTTCCCCTCAACAAATAAAGGCTTGGGCTAACAAAACAC
O.nivara_NC_005973             AATTGGACTCGTTTCCCCTCAACAAATAAAGGCTTGGGCTAACAAAACAC
O.sativa.Indica_NC_008155      AATTGGACTCGTTTCCCCTCAACAAATAAAGGCTTGGGCTAACAAAACAC
O.meridionalis_NC_016927       AATTGGACTCGTTTCCCCTCAACAAATAAAGGCTTGGGCTAACAAAACAC
O.australiensis_KJ830774       AATTGGCCTCGTTTCCCCTCAACAAATAAAGGCTTGGGCTAACAAAATAC
Leersia.tisserantii_NC_016677  AATTGGACTCGTTTCCCCTCAACAAATAAAGGCTTGGGCTAACAAAATAC

O.sativa_Japonica_AY522330     TACCTAATGGGGAAGTCGTTGGCGAAGTCACAAGGCCCTCCACTTTTCAT
O.australiensis_GU592209       TACCTAATGGGGAAGTCGTTGGCGAAGTCACAAGGCCCTCCACTTTTCAT
O.rufipogon_NC_022668          TACCTAATGGGGAAGTCGTTGGCGAAGTCACAAGGCCCTCCACTTTTCAT
O.rufipogon_NC_017835          TACCTAATGGGGAAGTCGTTGGCGAAGTCACAAGGCCCTCCACTTTTCAT
O.nivara_NC_005973             TACCTAATGGGGAAGTCGTTGGCGAAGTCACAAGGCCCTCCACTTTTCAT
O.sativa.Indica_NC_008155      TACCTAATGGGGAAGTCGTTGGCGAAGTCACAAGGCCCTCCACTTTTCAT
O.meridionalis_NC_016927       TACCTAATGGGGAAGTCGTTGGCGAAGTCACAAGGCCCTCCACTTTTCAT
O.australiensis_KJ830774       TACCTAATGGGGAAGTCGTTGGCGAAGTCACAAGGCCCTCCACTTTTCAT
Leersia.tisserantii_NC_016677  TACCTAACGGGGAAGTCGTTGGCGAAGTCACCAGACCCTCTACTTTTCAT

O.sativa_Japonica_AY522330     TATAAAACCGATAAACCAGAAAAAGATGGATTGTTTTGCGAAAGAATCTT
O.australiensis_GU592209       TATAAAACCGATAAACCAGAAAAAGATGGATTGTTTTGCGAAAGAATCTT
O.rufipogon_NC_022668          TATAAAACCGATAAACCAGAAAAAGATGGATTGTTTTGCGAAAGAATCTT
O.rufipogon_NC_017835          TATAAAACCGATAAACCAGAAAAAGATGGATTGTTTTGCGAAAGAATCTT
O.nivara_NC_005973             TATAAAACCGATAAACCAGAAAAAGATGGATTGTTTTGCGAAAGAATCTT
O.sativa.Indica_NC_008155      TATAAAACCGATAAACCAGAAAAAGATGGATTGTTTTGCGAAAGAATCTT
O.meridionalis_NC_016927       TATAAAACCGATAAACCAGAAAAAGATGGATTGTTTTGCGAAAGAATCTT
O.australiensis_KJ830774       TATAAAACCGATAAACCAGAAAAAGATGGATTGTTTTGCGAAAGAATCTT
Leersia.tisserantii_NC_016677  TATAAAACCGATAAACCAGAAAAAGATGGATTGTTTTGCGAAAGAATCTT

O.sativa_Japonica_AY522330     TGGACCCATAAAAAGCAGAATTTGTGCTTGTGGAAATTCTCGAGCGAGCG
O.australiensis_GU592209       TGGACCCATAAAAAGCAGAATTTGTGCTTGTGGAAATTCTCGAGCGAGCG
O.rufipogon_NC_022668          TGGACCCATAAAAAGCAGAATTTGTGCTTGTGGAAATTCTCGAGCGAGCG
O.rufipogon_NC_017835          TGGACCCATAAAAAGCAGAATTTGTGCTTGTGGAAATTCTCGAGCGAGCG
O.nivara_NC_005973             TGGACCCATAAAAAGCAGAATTTGTGCTTGTGGAAATTCTCGAGCGAGCG
O.sativa.Indica_NC_008155      TGGACCCATAAAAAGCAGAATTTGTGCTTGTGGAAATTCTCGAGCGAGCG
O.meridionalis_NC_016927       TGGACCCATAAAAAGCAGAATTTGTGCTTGTGGAAATTCTCGAGCGAGCG
O.australiensis_KJ830774       TGGACCCATAAAAAGCAGAATTTGTGCTTGTGGAAATTCTCGAGCGAGCG
Leersia.tisserantii_NC_016677  TGGACCCATAAAAAGCAGAATTTGTGCTTGTGGAAATTCTCGAGCGAGCG

O.sativa_Japonica_AY522330     GAGCTGAAAACGAAGACGAAAGATTTTGCCAAAAATGCGGAGTAGAATTT
O.australiensis_GU592209       GAGCCGAAAACGAAGACGAAAGATTTTGCCAAAAATGCGGAGTAGAATTT
O.rufipogon_NC_022668          GAGCTGAAAACGAAGACGAAAGATTTTGCCAAAAATGCGGAGTAGAATTT
O.rufipogon_NC_017835          GAGCTGAAAACGAAGACGAAAGATTTTGCCAAAAATGCGGAGTAGAATTT
O.nivara_NC_005973             GAGCTGAAAACGAAGACGAAAGATTTTGCCAAAAATGCGGAGTAGAATTT
O.sativa.Indica_NC_008155      GAGCTGAAAACGAAGACGAAAGATTTTGCCAAAAATGCGGAGTAGAATTT
O.meridionalis_NC_016927       GAGCTGAAAACGAAGACGAAAGATTTTGCCAAAAATGCGGAGTAGAATTT
O.australiensis_KJ830774       GAGCCGAAAACGAAGACGAAAGATTTTGCCAAAAATGCGGAGTAGAATTT
Leersia.tisserantii_NC_016677  GAGCTGAAAACGAAGACGAAAGATTTTGCCAAAAATGCGGAGTAGAATTT

O.sativa_Japonica_AY522330     GTTGATTCTCGGATACGAAGATATCAAATGGGATACATCAAACTCGCATG
O.australiensis_GU592209       GTTGATTCTCGGATACGAAGATATCAAATGGGATACATCAAACTCGCATG
O.rufipogon_NC_022668          GTTGATTCTCGGATACGAAGATATCAAATGGGATACATCAAACTCGCATG
O.rufipogon_NC_017835          GTTGATTCTCGGATACGAAGATATCAAATGGGATACATCAAACTCGCATG
O.nivara_NC_005973             GTTGATTCTCGGATACGAAGATATCAAATGGGATACATCAAACTCGCATG
O.sativa.Indica_NC_008155      GTTGATTCTCGGATACGAAGATATCAAATGGGATACATCAAACTCGCATG
O.meridionalis_NC_016927       GTTGATTCTCGGATACGAAGATATCAAATGGGATACATCAAACTCGCATG
O.australiensis_KJ830774       GTTGATTCTCGGATACGAAGATATCAAATGGGATACATCAAACTCGCATG
Leersia.tisserantii_NC_016677  GTTGATTCTCGGATACGAAGATATCAAATGGGATACATCAAACTCGCATG

O.sativa_Japonica_AY522330     TCCCGTGACTCATGTGTGGTATTTAAAAGGTCTTCCTAGTTATATCGCGA
O.australiensis_GU592209       TCCCGTGACTCATGTGTGGTATTTGAAAGGTCTTCCTAGTTATATCGCGA
O.rufipogon_NC_022668          TCCCGTGACTCATGTGTGGTATTTAAAAGGTCTTCCTAGTTATATCGCGA
O.rufipogon_NC_017835          TCCCGTGACTCATGTGTGGTATTTAAAAGGTCTTCCTAGTTATATCGCGA
O.nivara_NC_005973             TCCCGTGACTCATGTGTGGTATTTAAAAGGTCTTCCTAGTTATATCGCGA
O.sativa.Indica_NC_008155      TCCCGTGACTCATGTGTGGTATTTAAAAGGTCTTCCTAGTTATATCGCGA
O.meridionalis_NC_016927       TCCCGTGACTCATGTGTGGTATTTAAAAGGTCTTCCTAGTTATATCGCGA
O.australiensis_KJ830774       TCCCGTGACTCATGTGTGGTATTTGAAAGGTCTTCCTAGTTATATCGCGA
Leersia.tisserantii_NC_016677  TCCCGTGACTCATGTGTGGTATTTGAAAGGTCTTCCTAGTTATATTGCGA

O.sativa_Japonica_AY522330     ATCTTTTAGATAAACCCCTTAAGAAATTGGAGGGCCTAGTATATGGCGAT
O.australiensis_GU592209       ATGTTTTAGATAAACCCCTTAAGAAATTGGAAGGCCTAGTATATGGCGAT
O.rufipogon_NC_022668          ATCTTTTAGATAAACCCCTTAAGAAATTGGAGGGCCTAGTATATGGCGAT
O.rufipogon_NC_017835          ATCTTTTAGATAAACCCCTTAAGAAATTGGAGGGCCTAGTATATGGCGAT
O.nivara_NC_005973             ATCTTTTAGATAAACCCCTTAAGAAATTGGAGGGCCTAGTATATGGCGAT
O.sativa.Indica_NC_008155      ATCTTTTAGATAAACCCCTTAAGAAATTGGAGGGCCTAGTATATGGCGAT
O.meridionalis_NC_016927       ATCTTTTAGATAAACCCCTTAAGAAATTGGAGGGCCTAGTATATGGCGAT
O.australiensis_KJ830774       ATGTTTTAGATAAACCCCTTAAGAAATTGGAAGGCCTAGTATATGGCGAT
Leersia.tisserantii_NC_016677  ATCTTTTAGATAAACCCCTTAAGAAATTGGAAGGCCTAGTGTATGGCGAT

O.sativa_Japonica_AY522330     TTCTCTTTTGCTAGGCCCAGTGCTAAAAAACCAACTTTCTTACGATTACG
O.australiensis_GU592209       TTCTCTTTTGCTAGGCCCAGTGCTAAAAAACCAACTTTCTTACGATTACG
O.rufipogon_NC_022668          TTCTCTTTTGCTAGGCCCAGTGCTAAAAAACCAACTTTCTTACGATTACG
O.rufipogon_NC_017835          TTCTCTTTTGCTAGGCCCAGTGCTAAAAAACCAACTTTCTTACGATTACG
O.nivara_NC_005973             TTCTCTTTTGCTAGGCCCAGTGCTAAAAAACCAACTTTCTTACGATTACG
O.sativa.Indica_NC_008155      TTCTCTTTTGCTAGGCCCAGTGCTAAAAAACCAACTTTCTTACGATTACG
O.meridionalis_NC_016927       TTCTCTTTTGCTAGGCCCAGTGCTAAAAAACCAACTTTCTTACGATTACG
O.australiensis_KJ830774       TTCTCTTTTGCTAGGCCCAGTGCTAAAAAACCAACTTTCTTACGATTACG
Leersia.tisserantii_NC_016677  TTCTCTTTTGCTAGACCCAGTGTTAAAAAACCAACTTTCTTACGATTACG

O.sativa_Japonica_AY522330     AGGTTTATTCGAGGATGAAATTTCATCCTGTAACCATAGCATTTCCCCCT
O.australiensis_GU592209       AGGTTTATTCGAGGATGAAATTTCATCCTGTAACCATAGCATTTCTCCTT
O.rufipogon_NC_022668          AGGTTTATTCGAGGATGAAATTTCATCCTGTAACCATAGCATTTCCCCCT
O.rufipogon_NC_017835          AGGTTTATTCGAGGATGAAATTTCATCCTGTAACCATAGCATTTCCCCCT
O.nivara_NC_005973             AGGTTTATTCGAGGATGAAATTTCATCCTGTAACCATAGCATTTCCCCCT
O.sativa.Indica_NC_008155      AGGTTTATTCGAGGATGAAATTTCATCCTGTAACCATAGCATTTCCCCCT
O.meridionalis_NC_016927       AGGTTTATTCGAGGATGAAATTTCATCCTGTAACCATAGCATTTCCCCCT
O.australiensis_KJ830774       AGGTTTATTCGAGGATGAAATTTCATCCTGTAACCATAGCATTTCTCCTT
Leersia.tisserantii_NC_016677  AGGTTTATTCGAAGATGAAATTTCATCCTGTAACCATAGCATTTCCCCAT

O.sativa_Japonica_AY522330     TTTTTTCTACCCCAGGCTTTACAACATTTCGAAATCGGGAAATTGCGACA
O.australiensis_GU592209       TTTTTTCTACCCCAGGCTTTACAACATTTCGAAATCGGGAAATTGCGACA
O.rufipogon_NC_022668          TTTTTTCTACCCCAGGCTTTACAACATTTCGAAATCGGGAAATTGCGACA
O.rufipogon_NC_017835          TTTTTTCTACCCCAGGCTTTACAACATTTCGAAATCGGGAAATTGCGACA
O.nivara_NC_005973             TTTTTTCTACCCCAGGCTTTACAACATTTCGAAATCGGGAAATTGCGACA
O.sativa.Indica_NC_008155      TTTTTTCTACCCCAGGCTTTACAACATTTCGAAATCGGGAAATTGCGACA
O.meridionalis_NC_016927       TTTTTTCTACCCCAGGCTTTACAACATTTCGAAATCGGGAAATTGCGACA
O.australiensis_KJ830774       TTTTTTCTACCCCAGGCTTTACAACATTTCGAAATCGGGAAATTGCGACA
Leersia.tisserantii_NC_016677  TTTTTTCTACCCCAGGCTTTACAACATTTCGAAATCGGGAAATTGCAACA

O.sativa_Japonica_AY522330     GGAGCAGGTGCTATTAGAGAACAATTAGCAGATTTGGATTTGCGAATTAT
O.australiensis_GU592209       GGAGCAGGTGCTATTAGAGAACAATTAGCAGATTTGGATTTGCGAATTAT
O.rufipogon_NC_022668          GGAGCAGGTGCTATTAGAGAACAATTAGCAGATTTGGATTTGCGAATTAT
O.rufipogon_NC_017835          GGAGCAGGTGCTATTAGAGAACAATTAGCAGATTTGGATTTGCGAATTAT
O.nivara_NC_005973             GGAGCAGGTGCTATTAGAGAACAATTAGCAGATTTGGATTTGCGAATTAT
O.sativa.Indica_NC_008155      GGAGCAGGTGCTATTAGAGAACAATTAGCAGATTTGGATTTGCGAATTAT
O.meridionalis_NC_016927       GGAGCAGGTGCTATTAGAGAACAATTAGCAGATTTGGATTTGCGAATTAT
O.australiensis_KJ830774       GGAGCAGGTGCTATTAGAGAACAATTAGCAGATTTGGATTTGCGAATTAT
Leersia.tisserantii_NC_016677  GGAGCAGGTGCTATTAGAGAACAATTAGCAGATTTGGATTTGCGAATTAT

O.sativa_Japonica_AY522330     TTTAGAGAATTCCTCGGTCGAATGGAAGGAATTAGAAGACGAGGGGTATA
O.australiensis_GU592209       TTTAGAGAATTCCTCGGTCGAATGGAAGGAATTAGAAGACGAGGGGTATA
O.rufipogon_NC_022668          TTTAGAGAATTCCTCGGTCGAATGGAAGGAATTAGAAGACGAGGGGTATA
O.rufipogon_NC_017835          TTTAGAGAATTCCTCGGTCGAATGGAAGGAATTAGAAGACGAGGGGTATA
O.nivara_NC_005973             TTTAGAGAATTCCTCGGTCGAATGGAAGGAATTAGAAGACGAGGGGTATA
O.sativa.Indica_NC_008155      TTTAGAGAATTCCTCGGTCGAATGGAAGGAATTAGAAGACGAGGGGTATA
O.meridionalis_NC_016927       TTTAGAGAATTCCTCGGTCGAATGGAAGGAATTAGAAGACGAGGGGTATA
O.australiensis_KJ830774       TTTAGAGAATTCCTCGGTCGAATGGAAGGAATTAGAAGACGAGGGGTATA
Leersia.tisserantii_NC_016677  TTTAGAGAATTCCTCGGTCGAATGGAAGGAATTAGAAGACGAGGGGTATA

O.sativa_Japonica_AY522330     GTGGAGATGAATGGGAAGATAGAAAAAGACGAATAAGAAAAGTTTTTTTG
O.australiensis_GU592209       GTGGAGATGAATGGGAAGATAGAAAAAGACGAATAAGAAAAGTTTTTTTG
O.rufipogon_NC_022668          GTGGAGATGAATGGGAAGATAGAAAAAGACGAATAAGAAAAGTTTTTTTG
O.rufipogon_NC_017835          GTGGAGATGAATGGGAAGATAGAAAAAGACGAATAAGAAAAGTTTTTTTG
O.nivara_NC_005973             GTGGAGATGAATGGGAAGATAGAAAAAGACGAATAAGAAAAGTTTTTTTG
O.sativa.Indica_NC_008155      GTGGAGATGAATGGGAAGATAGAAAAAGACGAATAAGAAAAGTTTTTTTG
O.meridionalis_NC_016927       GTGGAGATGAATGGGAAGATAGAAAAAGACGAATAAGAAAAGTTTTTTTG
O.australiensis_KJ830774       GTGGAGATGAATGGGAAGATAGAAAAAGACGAATAAGAAAAGTTTTTTTG
Leersia.tisserantii_NC_016677  GTGGAGATGAATGGGAAGATAGAAAAAGACGAATAAGAAAAGTTTTTTTG

O.sativa_Japonica_AY522330     ATTAGACGCATGCAATTGGCGAAACATTTTATTCAAACAAATGTAGAACC
O.australiensis_GU592209       ATTAGACGCATGCAATTGGCGAAACATTTTATTCAAACAAATGTAGAACC
O.rufipogon_NC_022668          ATTAGACGCATGCAATTGGCGAAACATTTTATTCAAACAAATGTAGAACC
O.rufipogon_NC_017835          ATTAGACGCATGCAATTGGCGAAACATTTTATTCAAACAAATGTAGAACC
O.nivara_NC_005973             ATTAGACGCATGCAATTGGCGAAACATTTTATTCAAACAAATGTAGAACC
O.sativa.Indica_NC_008155      ATTAGACGCATGCAATTGGCGAAACATTTTATTCAAACAAATGTAGAACC
O.meridionalis_NC_016927       ATTAGACGCATGCAATTGGCGAAACATTTTATTCAAACAAATGTAGAACC
O.australiensis_KJ830774       ATTAGACGCATGCAATTGGCGAAACATTTTATTCAAACAAATGTAGAACC
Leersia.tisserantii_NC_016677  ATTAGACGCATGCAATTGGCGAAACATTTTATTCAAACAAGTGTAGAACC

O.sativa_Japonica_AY522330     AGAATGGATGGTTTTGTGCTTATTACCAGTTCTTCCTCCCGAATTAAGAC
O.australiensis_GU592209       AGAATGGATGGTTTTGTGCTTATTACCAGTTCTTCCTCCCGAATTAAGAC
O.rufipogon_NC_022668          AGAATGGATGGTTTTGTGCTTATTACCAGTTCTTCCTCCCGAATTAAGAC
O.rufipogon_NC_017835          AGAATGGATGGTTTTGTGCTTATTACCAGTTCTTCCTCCCGAATTAAGAC
O.nivara_NC_005973             AGAATGGATGGTTTTGTGCTTATTACCAGTTCTTCCTCCCGAATTAAGAC
O.sativa.Indica_NC_008155      AGAATGGATGGTTTTGTGCTTATTACCAGTTCTTCCTCCCGAATTAAGAC
O.meridionalis_NC_016927       AGAATGGATGGTTTTGTGCTTATTACCAGTTCTTCCTCCCGAATTAAGAC
O.australiensis_KJ830774       AGAATGGATGGTTTTGTGCTTATTACCAGTTCTTCCTCCCGAATTAAGAC
Leersia.tisserantii_NC_016677  AGAATGGATGGTTTTGTGCTTATTACCAGTTCTTCCTCCCGAATTAAGAC

O.sativa_Japonica_AY522330     CCATTGTTTATAGGTCTGGGGATAAAGTAGTGACTTCGGATATTAATGAA
O.australiensis_GU592209       CCATTGTTTATAGGTCTGGGGATAAAGTAGTGACTTCGGATATTAATGAA
O.rufipogon_NC_022668          CCATTGTTTATAGGTCTGGGGATAAAGTAGTGACTTCGGATATTAATGAA
O.rufipogon_NC_017835          CCATTGTTTATAGGTCTGGGGATAAAGTAGTGACTTCGGATATTAATGAA
O.nivara_NC_005973             CCATTGTTTATAGGTCTGGGGATAAAGTAGTGACTTCGGATATTAATGAA
O.sativa.Indica_NC_008155      CCATTGTTTATAGGTCTGGGGATAAAGTAGTGACTTCGGATATTAATGAA
O.meridionalis_NC_016927       CCATTGTTTATAGGTCTGGGGATAAAGTAGTGACTTCGGATATTAATGAA
O.australiensis_KJ830774       CCATTGTTTATAGGTCTGGGGATAAAGTAGTGACTTCGGATATTAATGAA
Leersia.tisserantii_NC_016677  CCATTGTTTATAGATCTGGGGATAAAGTAGTGACTTCGGATATTAATGAA

O.sativa_Japonica_AY522330     CTTTATAAGAGAGTTATCCGTCGGAACAACAATCTTGCCTATCTATTAAA
O.australiensis_GU592209       CTTTATAAAAGAGTTATCCGTCGGAACAACAATCTTGCCTATCTATTAAA
O.rufipogon_NC_022668          CTTTATAAGAGAGTTATCCGTCGGAACAACAATCTTGCCTATCTATTAAA
O.rufipogon_NC_017835          CTTTATAAGAGAGTTATCCGTCGGAACAACAATCTTGCCTATCTATTAAA
O.nivara_NC_005973             CTTTATAAGAGAGTTATCCGTCGGAACAACAATCTTGCCTATCTATTAAA
O.sativa.Indica_NC_008155      CTTTATAAGAGAGTTATCCGTCGGAACAACAATCTTGCCTATCTATTAAA
O.meridionalis_NC_016927       CTTTATAAGAGAGTTATCCGTCGGAACAACAATCTTGCCTATCTATTAAA
O.australiensis_KJ830774       CTTTATAAAAGAGTTATCCGTCGGAACAACAATCTTGCCTATCTATTAAA
Leersia.tisserantii_NC_016677  CTTTATAAGAGAGTTATCCGTCGGAACAACAATCTTGTCTATCTATTAAA

O.sativa_Japonica_AY522330     AAGAAGTGAATTAGCGCCAGCAGATTTAGTAATGTGCCAGGAAAAATTGG
O.australiensis_GU592209       AAGAAGTGAATTAGCGCCAGCAGATTTAGTAATGTGCCAGGAAAAATTGG
O.rufipogon_NC_022668          AAGAAGTGAATTAGCGCCAGCAGATTTAGTAATGTGCCAGGAAAAATTGG
O.rufipogon_NC_017835          AAGAAGTGAATTAGCGCCAGCAGATTTAGTAATGTGCCAGGAAAAATTGG
O.nivara_NC_005973             AAGAAGTGAATTAGCGCCAGCAGATTTAGTAATGTGCCAGGAAAAATTGG
O.sativa.Indica_NC_008155      AAGAAGTGAATTAGCGCCAGCAGATTTAGTAATGTGCCAGGAAAAATTGG
O.meridionalis_NC_016927       AAGAAGTGAATTAGCGCCAGCAGATTTAGTAATGTGCCAGGAAAAATTGG
O.australiensis_KJ830774       AAGAAGTGAATTAGCGCCAGCAGATTTAGTAATGTGCCAGGAAAAATTGG
Leersia.tisserantii_NC_016677  AAGAAGTGAATTAGCGCCAGCAGATTTAGTAATGTGCCAGGAAAAATTGG

O.sativa_Japonica_AY522330     TACAAGAAGCCGTGGATACACTTCTTGATAGTGGGTCCCGCGGGCAACCA
O.australiensis_GU592209       TACAAGAAGCCGTGGATACACTTCTTGATAGTGGGTCCCGCGGGCAACCA
O.rufipogon_NC_022668          TACAAGAAGCCGTGGATACACTTCTTGATAGTGGGTCCCGCGGGCAACCA
O.rufipogon_NC_017835          TACAAGAAGCCGTGGATACACTTCTTGATAGTGGGTCCCGCGGGCAACCA
O.nivara_NC_005973             TACAAGAAGCCGTGGATACACTTCTTGATAGTGGGTCCCGCGGGCAACCA
O.sativa.Indica_NC_008155      TACAAGAAGCCGTGGATACACTTCTTGATAGTGGGTCCCGCGGGCAACCA
O.meridionalis_NC_016927       TACAAGAAGCCGTGGATACACTTCTTGATAGTGGGTCCCGCGGGCAACCA
O.australiensis_KJ830774       TACAAGAAGCCGTGGATACACTTCTTGATAGTGGGTCCCGCGGGCAACCA
Leersia.tisserantii_NC_016677  TACAAGAAGCCGTGGATACACTTCTTGATAGTGGGTCCCGCGGGCAACCG

O.sativa_Japonica_AY522330     ACGAGGGATGGTCACAATAAAGTATACAAATCACTTTCAGATGTAATTGA
O.australiensis_GU592209       ACGAGGGATGGTCACAATAAAGTATACAAATCACTTTCAGATGTAATTGA
O.rufipogon_NC_022668          ACGAGGGATGGTCACAATAAAGTATACAAATCACTTTCAGATGTAATTGA
O.rufipogon_NC_017835          ACGAGGGATGGTCACAATAAAGTATACAAATCACTTTCAGATGTAATTGA
O.nivara_NC_005973             ACGAGGGATGGTCACAATAAAGTATACAAATCACTTTCAGATGTAATTGA
O.sativa.Indica_NC_008155      ACGAGGGATGGTCACAATAAAGTATACAAATCACTTTCAGATGTAATTGA
O.meridionalis_NC_016927       ACGAGGGATGGTCACAATAAAGTATACAAATCACTTTCAGATGTAATTGA
O.australiensis_KJ830774       ACGAGGGATGGTCACAATAAAGTATACAAATCACTTTCAGATGTAATTGA
Leersia.tisserantii_NC_016677  ACGAGGGATGGTCACAATAAAGTATACAAATCACTTTCAGATGTAATTGA

O.sativa_Japonica_AY522330     AGGTAAAGAGGGGAGGTTTCGCGAAACTCTGCTTGGGAAACGGGTCGATT
O.australiensis_GU592209       AGGTAAAGAGGGGAGGTTTCGCGAAACTCTGCTTGGGAAACGGGTCGATT
O.rufipogon_NC_022668          AGGTAAAGAGGGGAGGTTTCGCGAAACTCTGCTTGGGAAACGGGTCGATT
O.rufipogon_NC_017835          AGGTAAAGAGGGGAGGTTTCGCGAAACTCTGCTTGGGAAACGGGTCGATT
O.nivara_NC_005973             AGGTAAAGAGGGGAGGTTTCGCGAAACTCTGCTTGGGAAACGGGTCGATT
O.sativa.Indica_NC_008155      AGGTAAAGAGGGGAGGTTTCGCGAAACTCTGCTTGGGAAACGGGTCGATT
O.meridionalis_NC_016927       AGGTAAAGAGGGGAGGTTTCGCGAAACTCTGCTTGGGAAACGGGTCGATT
O.australiensis_KJ830774       AGGTAAAGAGGGGAGGTTTCGCGAAACTCTGCTTGGGAAACGGGTCGATT
Leersia.tisserantii_NC_016677  AGGTAAAGAGGGGAGGTTTCGAGAGACTCTGCTTGGGAAACGGGTTGATT

O.sativa_Japonica_AY522330     ACTCGGGGCGTTCTGTCATTGTTGTGGGTCCTTCACTTTCATTACATCAA
O.australiensis_GU592209       ACTCGGGGCGTTCTGTCATTGTTGTGGGTCCTTCACTTTCATTACATCAA
O.rufipogon_NC_022668          ACTCGGGGCGTTCTGTCATTGTTGTGGGTCCTTCACTTTCATTACATCAA
O.rufipogon_NC_017835          ACTCGGGGCGTTCTGTCATTGTTGTGGGTCCTTCACTTTCATTACATCAA
O.nivara_NC_005973             ACTCGGGGCGTTCTGTCATTGTTGTGGGTCCTTCACTTTCATTACATCAA
O.sativa.Indica_NC_008155      ACTCGGGGCGTTCTGTCATTGTTGTGGGTCCTTCACTTTCATTACATCAA
O.meridionalis_NC_016927       ACTCGGGGCGTTCTGTCATTGTTGTGGGTCCTTCACTTTCATTACATCAA
O.australiensis_KJ830774       ACTCGGGGCGTTCTGTCATTGTTGTGGGTCCTTCACTTTCATTACATCAA
Leersia.tisserantii_NC_016677  ATTCGGGGCGTTCTGTCATTGTTGTGGGTCCTTCACTTTCATTACATCAA

O.sativa_Japonica_AY522330     TGTGGGTTACCTCTAGAGATAGCAATAAAGCTTTTTCAGCTATTTGTAAT
O.australiensis_GU592209       TGTGGGTTACCTCTAGAGATAGCAATAAAGCTTTTTCAGCTATTTGTAAT
O.rufipogon_NC_022668          TGTGGGTTACCTCTAGAGATAGCAATAAAGCTTTTTCAGCTATTTGTAAT
O.rufipogon_NC_017835          TGTGGGTTACCTCTAGAGATAGCAATAAAGCTTTTTCAGCTATTTGTAAT
O.nivara_NC_005973             TGTGGGTTACCTCTAGAGATAGCAATAAAGCTTTTTCAGCTATTTGTAAT
O.sativa.Indica_NC_008155      TGTGGGTTACCTCTAGAGATAGCAATAAAGCTTTTTCAGCTATTTGTAAT
O.meridionalis_NC_016927       TGTGGGTTACCTCTAGAGATAGCAATAAAGCTTTTTCAGCTATTTGTAAT
O.australiensis_KJ830774       TGTGGGTTACCTCTAGAGATAGCAATAAAGCTTTTTCAGCTATTTGTAAT
Leersia.tisserantii_NC_016677  TGTGGGTTACCTCTAGAGATAGCAATAAAGCTTTTTCAGTTATTTGTAAT

O.sativa_Japonica_AY522330     TCGCGATTTAATCACGAAACGTGCTACTTCTAATGTTAGGATTGCTAAAA
O.australiensis_GU592209       TCGCGATTTAATCACGAAACGTGCTACTTCTAATGTTAGGATTGCTAAAA
O.rufipogon_NC_022668          TCGCGATTTAATCACGAAACGTGCTACTTCTAATGTTAGGATTGCTAAAA
O.rufipogon_NC_017835          TCGCGATTTAATCACGAAACGTGCTACTTCTAATGTTAGGATTGCTAAAA
O.nivara_NC_005973             TCGCGATTTAATCACGAAACGTGCTACTTCTAATGTTAGGATTGCTAAAA
O.sativa.Indica_NC_008155      TCGCGATTTAATCACGAAACGTGCTACTTCTAATGTTAGGATTGCTAAAA
O.meridionalis_NC_016927       TCGCGATTTAATCACGAAACGTGCTACTTCTAATGTTAGGATTGCTAAAA
O.australiensis_KJ830774       TCGCGATTTAATCACGAAACGTGCTACTTCTAATGTTAGGATTGCTAAAA
Leersia.tisserantii_NC_016677  TCGCGATTTAATCACGAAACGTGCTACTTCTAATGTTAGAATTGCTAAAA

O.sativa_Japonica_AY522330     GGAAAATTTGGGAAAAGGAACCCATTGTATGGGAAATACTTCAAGAAGTT
O.australiensis_GU592209       GGAAAATTTGGGAAAAGGAACCCATTGTATGGGAAATACTTCAAGAAGTT
O.rufipogon_NC_022668          GGAAAATTTGGGAAAAGGAACCCATTGTATGGGAAATACTTCAAGAAGTT
O.rufipogon_NC_017835          GGAAAATTTGGGAAAAGGAACCCATTGTATGGGAAATACTTCAAGAAGTT
O.nivara_NC_005973             GGAAAATTTGGGAAAAGGAACCCATTGTATGGGAAATACTTCAAGAAGTT
O.sativa.Indica_NC_008155      GGAAAATTTGGGAAAAGGAACCCATTGTATGGGAAATACTTCAAGAAGTT
O.meridionalis_NC_016927       GGAAAATTTGGGAAAAGGAACCCATTGTATGGGAAATACTTCAAGAAGTT
O.australiensis_KJ830774       GGAAAATTTGGGAAAAGGAACCCATTGTATGGGAAATACTTCAAGAAGTT
Leersia.tisserantii_NC_016677  GGAAAATTTGGGAAAAGGAACCTATTGTATGGGAAATACTTCAAGAAGTT

O.sativa_Japonica_AY522330     ATGAGGGGACATCCTGTACTGTTGAATAGAGCACCTACCCTGCATAGATT
O.australiensis_GU592209       ATGAGGGGACATCCTGTACTGTTGAATAGAGCACCTACCCTGCATAGATT
O.rufipogon_NC_022668          ATGAGGGGACATCCTGTACTGTTGAATAGAGCACCTACCCTGCATAGATT
O.rufipogon_NC_017835          ATGAGGGGACATCCTGTACTGTTGAATAGAGCACCTACCCTGCATAGATT
O.nivara_NC_005973             ATGAGGGGACATCCTGTACTGTTGAATAGAGCACCTACCCTGCATAGATT
O.sativa.Indica_NC_008155      ATGAGGGGACATCCTGTACTGTTGAATAGAGCACCTACCCTGCATAGATT
O.meridionalis_NC_016927       ATGAGGGGACATCCTGTACTGTTGAATAGAGCACCTACCCTGCATAGATT
O.australiensis_KJ830774       ATGAGGGGACATCCTGTACTGTTGAATAGAGCACCTACCCTGCATAGATT
Leersia.tisserantii_NC_016677  ATGAGGGGACATCCTGTACTGTTGAATAGAGCACCTACCTTGCATAGATT

O.sativa_Japonica_AY522330     AGGCATACAGGCTTTCCAACCCACTTTAGTAGAGGGGCGTACTATTTGTT
O.australiensis_GU592209       AGGCATACAGGCTTTCCAACCCACTTTAGTAGAGGGGCGTACTATTTGTT
O.rufipogon_NC_022668          AGGCATACAGGCTTTCCAACCCACTTTAGTAGAGGGGCGTACTATTTGTT
O.rufipogon_NC_017835          AGGCATACAGGCTTTCCAACCCACTTTAGTAGAGGGGCGTACTATTTGTT
O.nivara_NC_005973             AGGCATACAGGCTTTCCAACCCACTTTAGTAGAGGGGCGTACTATTTGTT
O.sativa.Indica_NC_008155      AGGCATACAGGCTTTCCAACCCACTTTAGTAGAGGGGCGTACTATTTGTT
O.meridionalis_NC_016927       AGGCATACAGGCTTTCCAACCCACTTTAGTAGAGGGGCGTACTATTTGTT
O.australiensis_KJ830774       AGGCATACAGGCTTTCCAACCCACTTTAGTAGAGGGGCGTACTATTTGTT
Leersia.tisserantii_NC_016677  AGGCATACAGGCTTTCCAACCCACTTTAGTAGAGGGGCGTACTATTTGTT

O.sativa_Japonica_AY522330     TACACCCATTAGTGTGTAAAGGTTTCAATGCAGACTTTGATGGGGATCAA
O.australiensis_GU592209       TACACCCATTAGTGTGTAAAGGTTTCAATGCGGACTTTGATGGGGATCAA
O.rufipogon_NC_022668          TACACCCATTAGTGTGTAAAGGTTTCAATGCAGACTTTGATGGGGATCAA
O.rufipogon_NC_017835          TACACCCATTAGTGTGTAAAGGTTTCAATGCAGACTTTGATGGGGATCAA
O.nivara_NC_005973             TACACCCATTAGTGTGTAAAGGTTTCAATGCAGACTTTGATGGGGATCAA
O.sativa.Indica_NC_008155      TACACCCATTAGTGTGTAAAGGTTTCAATGCAGACTTTGATGGGGATCAA
O.meridionalis_NC_016927       TACACCCATTAGTGTGTAAAGGTTTCAATGCAGACTTTGATGGGGATCAA
O.australiensis_KJ830774       TACACCCATTAGTGTGTAAAGGTTTCAATGCGGACTTTGATGGGGATCAA
Leersia.tisserantii_NC_016677  TACACCCACTAGTGTGTAAGGGCTTCAATGCGGACTTTGATGGGGATCAA

O.sativa_Japonica_AY522330     ATGGCTGTTCATCTACCTTTATCCTTGGAAGCTCAGGCGGAAGCTCGTTT
O.australiensis_GU592209       ATGGCTGTTCATCTACCTTTATCCTTGGAAGCTCAGGCGGAAGCTCGTTT
O.rufipogon_NC_022668          ATGGCTGTTCATCTACCTTTATCCTTGGAAGCTCAGGCGGAAGCTCGTTT
O.rufipogon_NC_017835          ATGGCTGTTCATCTACCTTTATCCTTGGAAGCTCAGGCGGAAGCTCGTTT
O.nivara_NC_005973             ATGGCTGTTCATCTACCTTTATCCTTGGAAGCTCAGGCGGAAGCTCGTTT
O.sativa.Indica_NC_008155      ATGGCTGTTCATCTACCTTTATCCTTGGAAGCTCAGGCGGAAGCTCGTTT
O.meridionalis_NC_016927       ATGGCTGTTCATCTACCTTTATCCTTGGAAGCTCAGGCGGAAGCTCGTTT
O.australiensis_KJ830774       ATGGCTGTTCATCTACCTTTATCCTTGGAAGCTCAGGCGGAAGCTCGTTT
Leersia.tisserantii_NC_016677  ATGGCTGTTCATCTACCCTTATCCTTAGAAGCTCAGGCGGAAGCCCGTTT

O.sativa_Japonica_AY522330     ACTTATGTTTTCTCATATGAATCTCCTATCTCCCGCTATTGGGGATCCTA
O.australiensis_GU592209       ACTTATGTTTTCTCATATGAATCTCCTATCTCCCGCTATTGGAGATCCTA
O.rufipogon_NC_022668          ACTTATGTTTTCTCATATGAATCTCCTATCTCCCGCTATTGGGGATCCTA
O.rufipogon_NC_017835          ACTTATGTTTTCTCATATGAATCTCCTATCTCCCGCTATTGGGGATCCTA
O.nivara_NC_005973             ACTTATGTTTTCTCATATGAATCTCCTATCTCCCGCTATTGGGGATCCTA
O.sativa.Indica_NC_008155      ACTTATGTTTTCTCATATGAATCTCCTATCTCCCGCTATTGGGGATCCTA
O.meridionalis_NC_016927       ACTTATGTTTTCTCATATGAATCTCCTATCTCCCGCTATTGGGGATCCTA
O.australiensis_KJ830774       ACTTATGTTTTCTCATATGAATCTCCTATCTCCCGCTATTGGAGATCCTA
Leersia.tisserantii_NC_016677  ACTTATGTTTTCTCATATGAATCTCCTATCTCCCGCTATTGGAGATCCTA

O.sativa_Japonica_AY522330     TTTGCGTACCAACCCAAGACATGCTTATCGGACTTTATGTATTAACGATT
O.australiensis_GU592209       TTTGCGTACCAACCCAAGACATGCTTATCGGACTTTATGTATTAACGATT
O.rufipogon_NC_022668          TTTGCGTACCAACCCAAGACATGCTTATCGGACTTTATGTATTAACGATT
O.rufipogon_NC_017835          TTTGCGTACCAACCCAAGACATGCTTATCGGACTTTATGTATTAACGATT
O.nivara_NC_005973             TTTGCGTACCAACCCAAGACATGCTTATCGGACTTTATGTATTAACGATT
O.sativa.Indica_NC_008155      TTTGCGTACCAACCCAAGACATGCTTATCGGACTTTATGTATTAACGATT
O.meridionalis_NC_016927       TTTGCGTACCAACCCAAGACATGCTTATCGGACTTTATGTATTAACGATT
O.australiensis_KJ830774       TTTGCGTACCAACCCAAGACATGCTTATCGGACTTTATGTATTAACGATT
Leersia.tisserantii_NC_016677  TTTGTGTACCAACCCAAGACATGCTTATCGGACTTTATGTATTAACGATT

O.sativa_Japonica_AY522330     GGAAACCGTCGAGGTATTTGTGCAAATAGATATAATAGTTGCGGAAACTA
O.australiensis_GU592209       GGAAACCGTCGAGGTATTTGTGCAAATAGATATAATAGTTGCGGAAACTA
O.rufipogon_NC_022668          GGAAACCGTCGAGGTATTTGTGCAAATAGATATAATAGTTGCGGAAACTA
O.rufipogon_NC_017835          GGAAACCGTCGAGGTATTTGTGCAAATAGATATAATAGTTGCGGAAACTA
O.nivara_NC_005973             GGAAACCGTCGAGGTATTTGTGCAAATAGATATAATAGTTGCGGAAACTA
O.sativa.Indica_NC_008155      GGAAACCGTCGAGGTATTTGTGCAAATAGATATAATAGTTGCGGAAACTA
O.meridionalis_NC_016927       GGAAACCGTCGAGGTATTTGTGCAAATAGATATAATAGTTGCGGAAACTA
O.australiensis_KJ830774       GGAAACCGTCGAGGTATTTGTGCAAATAGATATAATAGTTGCGGAAACTA
Leersia.tisserantii_NC_016677  GGAAACCGTCGAGGTATTTGTGCAAATAGATATAATAGTTGCGGAAACTA

O.sativa_Japonica_AY522330     TCCAAACCAAAAAGTAAATTACAATAATAATAATCCTAAGTATACGAAAG
O.australiensis_GU592209       TCCAAACCAAAAAGTAAATTACAATAATAATAATCCTAAGTATACGAAAG
O.rufipogon_NC_022668          TCCAAACCAAAAAGTAAGTTACAATAATAATAATCCTAAGTATACGAAAG
O.rufipogon_NC_017835          TCCAAACCAAAAAGTAAATTACAATAATAATAATCCTAAGTATACGAAAG
O.nivara_NC_005973             TCCAAACCAAAAAGTAAATTACAATAATAATAATCCTAAGTATACGAAAG
O.sativa.Indica_NC_008155      TCCAAACCAAAAAGTAAATTACAATAATAATAATCCTAAGTATACGAAAG
O.meridionalis_NC_016927       TCCAAACCAAAAAGTAAATTACAATAATAATAATCCTAAGTATACGAAAG
O.australiensis_KJ830774       TCCAAACCAAAAAGTAAATTACAATAATAATAATCCTAAGTATACGAAAG
Leersia.tisserantii_NC_016677  TCCAAACCAAAAAGTCAATTACAATAATAATAATTCTAAGTATACGAAAG

O.sativa_Japonica_AY522330     ATAAAGAATCTCTTTTTTCTAGTTCCTATGATGCACTGGGAGCTTATAGA
O.australiensis_GU592209       ATAAAGAATCTCTTTTTTCTAGTTCCTATGATGCACTGGGAGCTTATAGA
O.rufipogon_NC_022668          ATAAAGAATCTCTTTTTTCTAGTTCCTATGATGCACTGGGAGCTTATAGA
O.rufipogon_NC_017835          ATAAAGAATCTCTTTTTTCTAGTTCCTATGATGCACTGGGAGCTTATAGA
O.nivara_NC_005973             ATAAAGAATCTCTTTTTTCTAGTTCCTATGATGCACTGGGAGCTTATAGA
O.sativa.Indica_NC_008155      ATAAAGAATCTCTTTTTTCTAGTTCCTATGATGCACTGGGAGCTTATAGA
O.meridionalis_NC_016927       ATAAAGAATCTCTTTTTTCTAGTTCCTATGATGCACTGGGAGCTTATAGA
O.australiensis_KJ830774       ATAAAGAATCTCTTTTTTCTAGTTCCTATGATGCACTGGGAGCTTATAGA
Leersia.tisserantii_NC_016677  ATAAAGAATCCCTTTTTTCTAGTTCCTATGATGCACTGGGAGCTTATAGA

O.sativa_Japonica_AY522330     CAGAAACAAATCTGTTTAGACAGTCCCTTGTGGCTCCGATGGAAACTAGA
O.australiensis_GU592209       CAGAAACAAATCTGTTTAGACAGTCCCTTGTGGCTCCGATGGAAACTAGA
O.rufipogon_NC_022668          CAGAAACAAATCTGTTTAGACAGTCCCTTGTGGCTCCGATGGAAACTAGA
O.rufipogon_NC_017835          CAGAAACAAATCTGTTTAGACAGTCCCTTGTGGCTCCGATGGAAACTAGA
O.nivara_NC_005973             CAGAAACAAATCTGTTTAGACAGTCCCTTGTGGCTCCGATGGAAACTAGA
O.sativa.Indica_NC_008155      CAGAAACAAATCTGTTTAGACAGTCCCTTGTGGCTCCGATGGAAACTAGA
O.meridionalis_NC_016927       CAGAAACAAATCTGTTTAGACAGTCCCTTGTGGCTCCGATGGAAACTAGA
O.australiensis_KJ830774       CAGAAACAAATCTGTTTAGACAGTCCCTTGTGGCTCCGATGGAAACTAGA
Leersia.tisserantii_NC_016677  CAAAAACGAATCCGTTTAGACAGTCCCTTGTGGCTCCGATGGAAACTAGA

O.sativa_Japonica_AY522330     TCAACGCGTCATTGGGTTAAGAGAAGTTCCGATTGAAGTTCAATATGAAT
O.australiensis_GU592209       TCAACGCGTCATTGGGTTAAGAGAAGTTCCGATTGAAGTTCAATATGAAT
O.rufipogon_NC_022668          TCAACGCGTCATTGGGTTAAGAGAAGTTCCGATTGAAGTTCAATATGAAT
O.rufipogon_NC_017835          TCAACGCGTCATTGGGTTAAGAGAAGTTCCGATTGAAGTTCAATATGAAT
O.nivara_NC_005973             TCAACGCGTCATTGGGTTAAGAGAAGTTCCGATTGAAGTTCAATATGAAT
O.sativa.Indica_NC_008155      TCAACGCGTCATTGGGTTAAGAGAAGTTCCGATTGAAGTTCAATATGAAT
O.meridionalis_NC_016927       TCAACGCGTCATTGGGTTAAGAGAAGTTCCGATTGAAGTTCAATATGAAT
O.australiensis_KJ830774       TCAACGCGTCATTGGGTTAAGAGAAGTTCCGATTGAAGTTCAATATGAAT
Leersia.tisserantii_NC_016677  TCAACGCGTCATTGGGTTAAGAGAAGTTCCGATTGAAGTTCAATATGAAT

O.sativa_Japonica_AY522330     CTTTGGGGACTTATCGTGAGATTTATGCCCACTATCTAGTAGTGGGAAAT
O.australiensis_GU592209       CTTTGGGGACTTATCGTGAGATTTATGCCCACTATCTAGTAGTGGGAAAT
O.rufipogon_NC_022668          CTTTGGGGACTTATCGTGAGATTTATGCCCACTATCTAGTAGTGGGAAAT
O.rufipogon_NC_017835          CTTTGGGGACTTATCGTGAGATTTATGCCCACTATCTAGTAGTGGGAAAT
O.nivara_NC_005973             CTTTGGGGACTTATCGTGAGATTTATGCCCACTATCTAGTAGTGGGAAAT
O.sativa.Indica_NC_008155      CTTTGGGGACTTATCGTGAGATTTATGCCCACTATCTAGTAGTGGGAAAT
O.meridionalis_NC_016927       CTTTGGGGACTTATCGTGAGATTTATGCCCACTATCTAGTAGTGGGAAAT
O.australiensis_KJ830774       CTTTGGGGACTTATCGTGAGATTTATGCCCACTATCTAGTAGTGGGAAAT
Leersia.tisserantii_NC_016677  CTTTGGGGACTTATCATGAGATTTATGCCCACTATCTAGTAGTGGGAAAT

O.sativa_Japonica_AY522330     AGAAAAAAGGAAATCCGTTCTATATACATTCGCACCACTCTTGGTCATAT
O.australiensis_GU592209       AGAAAAAAGGAAATCCGTTCTATATACATTCGCACCACTCTTGGTCATAT
O.rufipogon_NC_022668          AGAAAAAAGGAAATCCGTTCTATATACATTCGCACCACTCTTGGTCATAT
O.rufipogon_NC_017835          AGAAAAAAGGAAATCCGTTCTATATACATTCGCACCACTCTTGGTCATAT
O.nivara_NC_005973             AGAAAAAAGGAAATCCGTTCTATATACATTCGCACCACTCTTGGTCATAT
O.sativa.Indica_NC_008155      AGAAAAAAGGAAATCCGTTCTATATACATTCGCACCACTCTTGGTCATAT
O.meridionalis_NC_016927       AGAAAAAAGGAAATCCGTTCTATATACATTCGCACCACTCTTGGTCATAT
O.australiensis_KJ830774       AGAAAAAAGGAAATCCGTTCTATATACATTCGCACCACTCTTGGTCATAT
Leersia.tisserantii_NC_016677  AGAAAAAAGGAAATCCGTTCTATATACATTCGAACCACTCTTGGTCATAT

O.sativa_Japonica_AY522330     TTCTTTTTATAGAGAAATAGAGGAAGCCATACAAGGATTTAGTCAGGCCT
O.australiensis_GU592209       TTCTTTTTATAGAGAAATAGAGGAAGCCATACAAGGATTTAGTCAGGCCT
O.rufipogon_NC_022668          TTCTTTTTATAGAGAAATAGAGGAAGCCATACAAGGATTTAGTCAGGCCT
O.rufipogon_NC_017835          TTCTTTTTATAGAGAAATAGAGGAAGCCATACAAGGATTTAGTCAGGCCT
O.nivara_NC_005973             TTCTTTTTATAGAGAAATAGAGGAAGCCATACAAGGATTTAGTCAGGCCT
O.sativa.Indica_NC_008155      TTCTTTTTATAGAGAAATAGAGGAAGCCATACAAGGATTTAGTCAGGCCT
O.meridionalis_NC_016927       TTCTTTTTATAGAGAAATAGAGGAAGCCATACAAGGATTTAGTCAGGCCT
O.australiensis_KJ830774       TTCTTTTTATAGAGAAATAGAGGAAGCCATACAAGGATTTAGTCAGGCCT
Leersia.tisserantii_NC_016677  TTATTTTTATAGAGAAATAGAGGAAGCCATACAAGGATTTAGTCAGGCCT

O.sativa_Japonica_AY522330     ATTCATACACTATCTAAACAAGGAAGTTAGATTCGGGGATGCCCCTTTCG
O.australiensis_GU592209       ATTCATACACTATCTAAACAAGGAAGTTAGATTCGGCGATGCCCCTTTCG
O.rufipogon_NC_022668          ATTCATACACTATCTAAACAAGGAAGTTAGATTCGGGGATGCCCCTTTCG
O.rufipogon_NC_017835          ATTCATACACTATCTAAACAAGGAAGTTAGATTCGGGGATGCCCCTTTCG
O.nivara_NC_005973             ATTCATACACTATCTAAACAAGGAAGTTAGATTCGGGGATGCCCCTTTCG
O.sativa.Indica_NC_008155      ATTCATACACTATCTAAACAAGGAAGTTAGATTCGGGGATGCCCCTTTCG
O.meridionalis_NC_016927       ATTCATACACTATCTAAACAAGGAAGTTAGATTCGGGGATGCCCCTTTCG
O.australiensis_KJ830774       ATTCATACACTATCTAAACAAGGAAGTTAGATTCGGCGATGCCCCTTTCG
Leersia.tisserantii_NC_016677  ATTCATACACTATCTAAACAAGGAAGTTAGATTCGGCGATGCCCCTTTCG

O.sativa_Japonica_AY522330     AGGGGCATTCCGATTTCGCTAGTATCATCATTTTTGCCGCACGAATCCAG
O.australiensis_GU592209       AGGGGCATTCCGATTTCGCTAGTATCATCATTTTTGCCGCACGAATCCAG
O.rufipogon_NC_022668          AGGGGCATTCCGATTTCGCTAGTATCATCATTTTTGCCGCACGAATCCAG
O.rufipogon_NC_017835          AGGGGCATTCCGATTTCGCTAGTATCATCATTTTTGCCGCACGAATCCAG
O.nivara_NC_005973             AGGGGCATTCCGATTTCGCTAGTATCATCATTTTTGCCGCACGAATCCAG
O.sativa.Indica_NC_008155      AGGGGCATTCCGATTTCGCTAGTATCATCATTTTTGCCGCACGAATCCAG
O.meridionalis_NC_016927       AGGGGCATTCCGATTTCGCTAGTATCATCATTTTTGCCGCACGAATCCAG
O.australiensis_KJ830774       AGGGGCATTCCGATTTCGCTAGTATCATCATTTTTGCCGCACGAATCCAG
Leersia.tisserantii_NC_016677  AGGGGCATTCCGATTTCGCTAGTATCATCGTTTTTGCCACACAAATCCAG

O.sativa_Japonica_AY522330     ATTGAGATTGAGGAAAGGAAGTTAACTAAGTTTTCGAATCACTGACTCAG
O.australiensis_GU592209       ATTGAGATTGAGGAAAGGAAGTTAACTAAGTTTTCGAATCACTGACTCAG
O.rufipogon_NC_022668          ATTGAGATTGAGGAAAGGAAGTTAACTAAGTTTTCGAATCACTGACTCAG
O.rufipogon_NC_017835          ATTGAGATTGAGGAAAGGAAGTTAACTAAGTTTTCGAATCACTGACTCAG
O.nivara_NC_005973             ATTGAGATTGAGGAAAGGAAGTTAACTAAGTTTTCGAATCACTGACTCAG
O.sativa.Indica_NC_008155      ATTGAGATTGAGGAAAGGAAGTTAACTAAGTTTTCGAATCACTGACTCAG
O.meridionalis_NC_016927       ATTGAGATTGAGGAAAGGAAGTTAACTAAGTTTTCGAATCACTGACTCAG
O.australiensis_KJ830774       ATTGAGATTGAGGAAAGGAAGTTAACTAAGTTTTCGAATCACTGACTCAG
Leersia.tisserantii_NC_016677  ATTGAGATTGAGGAAAGGAAGTTAACTAAGTTTTCGAATCACTGACTCAG

O.sativa_Japonica_AY522330     GCCCATTGTCGAATCCTACTCAGCAATTGTCGAATTATACTCAGCCGAAA
O.australiensis_GU592209       GCCCATTGTCGAATCCTACTCAGCAATTGTCGAATTATACTCAGCCGAAA
O.rufipogon_NC_022668          GCCCATTGTCGAATCCTACTCAGCAATTGTCGAATTATACTCAGCCGAAA
O.rufipogon_NC_017835          GCCCATTGTCGAATCCTACTCAGCAATTGTCGAATTATACTCAGCCGAAA
O.nivara_NC_005973             GCCCATTGTCGAATCCTACTCAGCAATTGTCGAATTATACTCAGCCGAAA
O.sativa.Indica_NC_008155      GCCCATTGTCGAATCCTACTCAGCAATTGTCGAATTATACTCAGCCGAAA
O.meridionalis_NC_016927       GCCCATTGTCGAATCCTACTCAGCAATTGTCGAATTATACTCAGCCGAAA
O.australiensis_KJ830774       GCCCATTGTCGAATCCTACTCAGCAATTGTCGAATTATACTCAGCCGAAA
Leersia.tisserantii_NC_016677  GCCCATTGTCGAATCCTACTCAGCAATTGTCGAATTCTACTCAGCCGAAA

O.sativa_Japonica_AY522330     AA-GGGGGTACTTATTTATGGCGGAACGGGCCAATCTGGTCTTTCAGAAT
O.australiensis_GU592209       AA-GGGGGTACTTATTTATGGCGGAACGGGCCAATCTGGTCTTTCATAAT
O.rufipogon_NC_022668          AA-GGGGGTACTTATTTATGGCGGAACGGGCCAATCTGGTCTTTCATAAT
O.rufipogon_NC_017835          AA-GGGGGTACTTATTTATGGCGGAACGGGCCAATCTGGTCTTTCAGAAT
O.nivara_NC_005973             AA-GGGGGTACTTATTTATGGCGGAACGGGCCAATCTGGTCTTTCAGAAT
O.sativa.Indica_NC_008155      AA-GGGGGTACTTATTTATGGCGGAACGGGCCAATCTGGTCTTTCAGAAT
O.meridionalis_NC_016927       AA-GGGGGTACTTATTTATGGCGGAACGGGCCAATCTGGTCTTTCATAAT
O.australiensis_KJ830774       AAAGGGGGTACTTATTTATGGCGGAACGGGCCAATCTGGTCTTTCATAAT
Leersia.tisserantii_NC_016677  AA-GGGGGTACTTATTTATGGCGGAACGGGCCAATCTGGTCTTTCATAAT

O.sativa_Japonica_AY522330     AAAGAGATAGATGGAACTGCTATGAAACGACTTATTAGCAGATTAATAGA
O.australiensis_GU592209       AAAGAGATAGATGGAACTGCTATGAAACGACTTATTAGCAGATTAATAGA
O.rufipogon_NC_022668          AAAGAGATAGATGGAACTGCTATGAAACGACTTATTAGCAGATTAATAGA
O.rufipogon_NC_017835          AAAGAGATAGATGGAACTGCTATGAAACGACTTATTAGCAGATTAATAGA
O.nivara_NC_005973             AAAGAGATAGATGGAACTGCTATGAAACGACTTATTAGCAGATTAATAGA
O.sativa.Indica_NC_008155      AAAGAGATAGATGGAACTGCTATGAAACGACTTATTAGCAGATTAATAGA
O.meridionalis_NC_016927       AAAGAGATAGATGGAACTGCTATGAAACGACTTATTAGCAGATTAATAGA
O.australiensis_KJ830774       AAAGAGATAGATGGAACTGCTATGAAACGACTTATTAGCAGATTAATAGA
Leersia.tisserantii_NC_016677  AAAGAGATAGACGGAACTGCTATGAAACGACTTATTAGCAGATTAATTGA

O.sativa_Japonica_AY522330     TCATTTCGGAATGGGATATACATCCCATATACTGGATCAAATAAAAACGC
O.australiensis_GU592209       TCATTTCGGAATGGGATATACATCCCATATACTGGATCAAATAAAAACGC
O.rufipogon_NC_022668          TCATTTCGGAATGGGATATACATCCCATATACTGGATCAAATAAAAACGC
O.rufipogon_NC_017835          TCATTTCGGAATGGGATATACATCCCATATACTGGATCAAATAAAAACGC
O.nivara_NC_005973             TCATTTCGGAATGGGATATACATCCCATATACTGGATCAAATAAAAACGC
O.sativa.Indica_NC_008155      TCATTTCGGAATGGGATATACATCCCATATACTGGATCAAATAAAAACGC
O.meridionalis_NC_016927       TCATTTCGGAATGGGATATACATCCCATATACTGGATCAAATAAAAACGC
O.australiensis_KJ830774       TCATTTCGGAATGGGATATACATCCCATATACTGGATCAAATAAAAACGC
Leersia.tisserantii_NC_016677  TCATTTCGGAATGGGGTATACATCCCATATACTGGATCAAATAAAAACGC

O.sativa_Japonica_AY522330     TGGGCTTCCATCAAGCCACTACTACATCGATTTCATTAGGAATCGAGGAT
O.australiensis_GU592209       TGGGCTTCCATCAAGCCACTACTACATCGATTTCATTAGGAATCGAGGAT
O.rufipogon_NC_022668          TGGGCTTCCATCAAGCCACTACTACATCGATTTCATTAGGAATCGAGGAT
O.rufipogon_NC_017835          TGGGCTTCCATCAAGCCACTACTACATCGATTTCATTAGGAATCGAGGAT
O.nivara_NC_005973             TGGGCTTCCATCAAGCCACTACTACATCGATTTCATTAGGAATCGAGGAT
O.sativa.Indica_NC_008155      TGGGCTTCCATCAAGCCACTACTACATCGATTTCATTAGGAATCGAGGAT
O.meridionalis_NC_016927       TGGGCTTCCATCAAGCCACTACTACATCGATTTCATTAGGAATCGAGGAT
O.australiensis_KJ830774       TGGGCTTCCATCAAGCCACTACTACATCGATTTCATTAGGAATCGAGGAT
Leersia.tisserantii_NC_016677  TGGGCTTCCATCAAGCCACTACTACATCGATTTCATTAGGAATCGAGGAT

O.sativa_Japonica_AY522330     CTTTTAACAATACCCTCTAAGGGATGGTTAGTCCAAGATGCGGAACAACA
O.australiensis_GU592209       CTTTTAACAATACCCTCTAAGGGATGGTTAGTCCAAGATGCGGAACAACA
O.rufipogon_NC_022668          CTTTTAACAATACCCTCTAAGGGATGGTTAGTCCAAGATGCGGAACAACA
O.rufipogon_NC_017835          CTTTTAACAATACCCTCTAAGGGATGGTTAGTCCAAGATGCGGAACAACA
O.nivara_NC_005973             CTTTTAACAATACCCTCTAAGGGATGGTTAGTCCAAGATGCGGAACAACA
O.sativa.Indica_NC_008155      CTTTTAACAATACCCTCTAAGGGATGGTTAGTCCAAGATGCGGAACAACA
O.meridionalis_NC_016927       CTTTTAACAATACCCTCTAAGGGATGGTTAGTCCAAGATGCGGAACAACA
O.australiensis_KJ830774       CTTTTAACAATACCCTCTAAGGGATGGTTAGTCCAAGATGCGGAACAACA
Leersia.tisserantii_NC_016677  CTTTTAACAATACCCTCTAAGGGATGGTTAGTCCAAGATGCGGAACAACA

O.sativa_Japonica_AY522330     GAGTTTTCTTTTGGAAAAACACTATTATTATGGGGCTGTACACGCGGTAG
O.australiensis_GU592209       GAGTTTTCTTTTGGAAAAACACTATTATTATGGAGCTGTACACGCGGTAG
O.rufipogon_NC_022668          GAGTTTTCTTTTGGAAAAACACTATTATTATGGGGCTGTACACGCGGTAG
O.rufipogon_NC_017835          GAGTTTTCTTTTGGAAAAACACTATTATTATGGGGCTGTACACGCGGTAG
O.nivara_NC_005973             GAGTTTTCTTTTGGAAAAACACTATTATTATGGGGCTGTACACGCGGTAG
O.sativa.Indica_NC_008155      GAGTTTTCTTTTGGAAAAACACTATTATTATGGGGCTGTACACGCGGTAG
O.meridionalis_NC_016927       GAGTTTTCTTTTGGAAAAACACTATTATTATGGGGCTGTACACGCGGTAG
O.australiensis_KJ830774       GAGTTTTCTTTTGGAAAAACACTATTATTATGGAGCTGTACACGCGGTAG
Leersia.tisserantii_NC_016677  GAGTTTTCTTTTGGAAAAACACTATTATTATGGGGCTGTACACGCGGTAG

O.sativa_Japonica_AY522330     AAAAATTACGCCAATCCGTTGAAATCTGGTATGCTACAAGTGAATATTTG
O.australiensis_GU592209       AAAAATTACGCCAATCCGTTGAAATCTGGTATGCTACAAGTGAATATTTG
O.rufipogon_NC_022668          AAAAGTTACGCCAATCCGTTGAAATCTGGTATGCTACAAGTGAATATTTG
O.rufipogon_NC_017835          AAAAATTACGCCAATCCGTTGAAATCTGGTATGCTACAAGTGAATATTTG
O.nivara_NC_005973             AAAAATTACGCCAATCCGTTGAAATCTGGTATGCTACAAGTGAATATTTG
O.sativa.Indica_NC_008155      AAAAATTACGCCAATCCGTTGAAATCTGGTATGCTACAAGTGAATATTTG
O.meridionalis_NC_016927       AAAAGTTACGCCAATCCGTTGAAATCTGGTATGCTACAAGTGAATATTTG
O.australiensis_KJ830774       AAAAATTACGCCAATCCGTTGAAATCTGGTATGCTACAAGTGAATATTTG
Leersia.tisserantii_NC_016677  AAAAATTACGTCAATCCGTTGAAATCTGGTATGCTACAAGTGAATATTTG

O.sativa_Japonica_AY522330     AAACACGAAATGAATTCGAATTTTCGGATAACAGATCCTTCTAATCCAGT
O.australiensis_GU592209       AAACAAGAAATGAATTCGAATTTTCGGATAACAGATCCTTCTAATCCAGT
O.rufipogon_NC_022668          AAACACGAAATGAATTCGAATTTTCGGATAACAGATCCTTCTAATCCAGT
O.rufipogon_NC_017835          AAACACGAAATGAATTCGAATTTTCGGATAACAGATCCTTCTAATCCAGT
O.nivara_NC_005973             AAACACGAAATGAATTCGAATTTTCGGATAACAGATCCTTCTAATCCAGT
O.sativa.Indica_NC_008155      AAACACGAAATGAATTCGAATTTTCGGATAACAGATCCTTCTAATCCAGT
O.meridionalis_NC_016927       AAACACGAAATGAATTCGAATTTTCGGATAACAGATCCTTCTAATCCAGT
O.australiensis_KJ830774       AAACAAGAAATGAATTCGAATTTTCGGATAACAGATCCTTCTAATCCAGT
Leersia.tisserantii_NC_016677  AAACAAGAAATGAATTCGAATTTTCGGATAACAGATCCTTCTAATCCTGT

O.sativa_Japonica_AY522330     CTATCTAATGTCTTTTTCAGGAGCTAGAGGAAATGCATCGCAGGTACACC
O.australiensis_GU592209       CTATCTAATGTCTTTTTCAGGAGCTAGAGGAAATGCATCTCAGGTACACC
O.rufipogon_NC_022668          CTATCTAATGTCTTTTTCAGGAGCTAGAGGAAATGCATCGCAGGTACACC
O.rufipogon_NC_017835          CTATCTAATGTCTTTTTCAGGAGCTAGAGGAAATGCATCGCAGGTACACC
O.nivara_NC_005973             CTATCTAATGTCTTTTTCAGGAGCTAGAGGAAATGCATCGCAGGTACACC
O.sativa.Indica_NC_008155      CTATCTAATGTCTTTTTCAGGAGCTAGAGGAAATGCATCGCAGGTACACC
O.meridionalis_NC_016927       CTATCTAATGTCTTTTTCAGGAGCTAGAGGAAATGCATCGCAGGTACACC
O.australiensis_KJ830774       CTATCTAATGTCTTTTTCAGGAGCTAGAGGAAATGCATCTCAGGTACACC
Leersia.tisserantii_NC_016677  CTATCTAATGTCTTTTTCAGGAGCTAGAGGAAATGCATCTCAGGTACACC

O.sativa_Japonica_AY522330     AATTAGTAGGTATGCGAGGATTAATGGCGGATCCTCAAGGACAAATGATT
O.australiensis_GU592209       AATTAGTAGGTATGCGAGGATTAATGGCGGATCCTCAAGGACAAATGATT
O.rufipogon_NC_022668          AATTAGTAGGTATGCGAGGATTAATGGCGGATCCTCAAGGACAAATGATT
O.rufipogon_NC_017835          AATTAGTAGGTATGCGAGGATTAATGGCGGATCCTCAAGGACAAATGATT
O.nivara_NC_005973             AATTAGTAGGTATGCGAGGATTAATGGCGGATCCTCAAGGACAAATGATT
O.sativa.Indica_NC_008155      AATTAGTAGGTATGCGAGGATTAATGGCGGATCCTCAAGGACAAATGATT
O.meridionalis_NC_016927       AATTAGTAGGTATGCGAGGATTAATGGCGGATCCTCAAGGACAAATGATT
O.australiensis_KJ830774       AATTAGTAGGTATGCGAGGATTAATGGCGGATCCTCAAGGACAAATGATT
Leersia.tisserantii_NC_016677  AATTAGTAGGTATGCGAGGATTAATGGCGGATCCTCAAGGACAAATGATT

O.sativa_Japonica_AY522330     GATTTACCTATTCAAAGCAATTTACGCGAGGGACTTTCTTTGACAGAATA
O.australiensis_GU592209       GATTTACCTATTCAAAGCAATTTACGCGAGGGACTTTCTTTGACAGAATA
O.rufipogon_NC_022668          GATTTACCTATTCAAAGCAATTTACGCGAGGGACTTTCTTTGACAGAATA
O.rufipogon_NC_017835          GATTTACCTATTCAAAGCAATTTACGCGAGGGACTTTCTTTGACAGAATA
O.nivara_NC_005973             GATTTACCTATTCAAAGCAATTTACGCGAGGGACTTTCTTTGACAGAATA
O.sativa.Indica_NC_008155      GATTTACCTATTCAAAGCAATTTACGCGAGGGACTTTCTTTGACAGAATA
O.meridionalis_NC_016927       GATTTACCTATTCAAAGCAATTTACGCGAGGGACTTTCTTTGACAGAATA
O.australiensis_KJ830774       GATTTACCTATTCAAAGCAATTTACGCGAGGGACTTTCTTTGACAGAATA
Leersia.tisserantii_NC_016677  GATTTACCTATTCAAAGCAATTTACGCGAGGGACTTTCTTTGACAGAATA

O.sativa_Japonica_AY522330     TATAATTTCCTGCTACGGAGCCCGCAAAGGGGTTGTAGATACTGCTGTAC
O.australiensis_GU592209       TATAATTTCCTGCTACGGAGCCCGCAAAGGGGTTGTAGATACTGCTGTAC
O.rufipogon_NC_022668          TATAATTTCCTGCTACGGAGCCCGCAAAGGGGTTGTAGATACTGCTGTAC
O.rufipogon_NC_017835          TATAATTTCCTGCTACGGAGCCCGCAAAGGGGTTGTAGATACTGCTGTAC
O.nivara_NC_005973             TATAATTTCCTGCTACGGAGCCCGCAAAGGGGTTGTAGATACTGCTGTAC
O.sativa.Indica_NC_008155      TATAATTTCCTGCTACGGAGCCCGCAAAGGGGTTGTAGATACTGCTGTAC
O.meridionalis_NC_016927       TATAATTTCCTGCTACGGAGCCCGCAAAGGGGTTGTAGATACTGCTGTAC
O.australiensis_KJ830774       TATAATTTCCTGCTACGGAGCCCGCAAAGGGGTTGTAGATACTGCTGTAC
Leersia.tisserantii_NC_016677  TATAATTTCCTGCTACGGAGCCCGCAAAGGGGTTGTAGATACTGCTGTAC

O.sativa_Japonica_AY522330     GAACGGCGGATGCTGGATATCTTACACGTAGACTTGTTGAAGTAGTTCAA
O.australiensis_GU592209       GAACGGCGGATGCTGGATATCTTACACGTAGACTTGTTGAAGTAGTTCAA
O.rufipogon_NC_022668          GAACGGCGGATGCTGGATATCTTACACGTAGACTTGTTGAAGTAGTTCAA
O.rufipogon_NC_017835          GAACGGCGGATGCTGGATATCTTACACGTAGACTTGTTGAAGTAGTTCAA
O.nivara_NC_005973             GAACGGCGGATGCTGGATATCTTACACGTAGACTTGTTGAAGTAGTTCAA
O.sativa.Indica_NC_008155      GAACGGCGGATGCTGGATATCTTACACGTAGACTTGTTGAAGTAGTTCAA
O.meridionalis_NC_016927       GAACGGCGGATGCTGGATATCTTACACGTAGACTTGTTGAAGTAGTTCAA
O.australiensis_KJ830774       GAACGGCGGATGCTGGATATCTTACACGTAGACTTGTTGAAGTAGTTCAA
Leersia.tisserantii_NC_016677  GAACGGCAGACGCTGGATATCTTACACGTAGACTTGTTGAAGTAGTTCAA

O.sativa_Japonica_AY522330     CATATTATTGTGCGTAGAAGAGATTGTGGTACTATCCAAGCTATTTCTGT
[truncated: 1,641,082 more chars]
