# Supplementary material for: Are Differences in Genomic Data Sets due to True Biological Variants or Errors in Genome Assembly: An Example from Two Chloroplast Genomes
Source: PLoS One. 2015 Feb 6;10(2):e0118019. doi: 10.1371/journal.pone.0118019 (PMC4320078; doi:10.1371/journal.pone.0118019)
Supplement: S3 Table — (XLSX) [file pone.0118019.s003.xlsx]

## Sheet: InDel Position
Number with N	Position	O.sativa_Japonica		O.australiensis		O.rufipogon		O.rufipogon		O.nivara		O.sativa.Indica		O.meridionalis		O.australiensis		Leersia.tisserantii
		AY522330	Code	GT592209	Code	NC_022668	Code	NC_017835	Code	NC_005973	Code	NC_008155	Code	NC_016927	Code		Code	NC_016677	Code
1	1212	-	0	-	0	-	0	-	0	-	0	-	0	-	0	-	0	TAATAGA	1
2	1231	T	1	T	1	T	1	T	1	-	0	T	1	T	1	T	1	T	1
3	1308	CCAAACCAA	1	CCAAACCAA	1	CCAAACCAA	1	CCAAACCAA	1	CCAAACCAA	1	CCAAACCAA	1	CCAAACCAA	1	-	0	CCAAACCAA	1
4	1454	A	1	A	1	A	1	A	1	A	1	A	1	A	1	-	0	A	1
5	1584	-	0	-	0	-	0	-	0	-	0	-	0	-	0	-	0	TTTATT	1
6	1619	C	2	A	1	-	0	C	2	C	2	C	2	C	2	A	1	A	1
7	3243	G	1	G	1	G	1	G	1	G	1	G	1	G	1	G	1	-	0
8	3326	C	1	C	1	C	1	C	1	C	1	C	1	C	1	C	1	-	0
9	3558	A	1	A	1	A	1	A	1	A	1	A	1	A	1	-	0	A	1
10	3559	-	0	-	0	-	0	A	1	-	0	-	0	A	1	-	0	A	1
11	3560	-	0	-	0	-	0	-	0	-	0	-	0	-	0	-	0	AA	1
12	4087	ACGGG	1	ACGGG	1	ACGGG	1	ACGGG	1	ACGGG	1	ACGGG	1	ACGGG	1	ACGGG	1	-	0
13	4164	TATTT	1	TATTT	1	TATTT	1	TATTT	1	TATTT	1	TATTT	1	TATTT	1	TATTT	1	-	0
14	4247	-	0	-	0	-	0	-	0	-	0	-	0	-	0	A	1	A	1
15	4343	-	0	-	0	-	0	-	0	-	0	-	0	-	0	A	1	-	0
16	4443	-	0	-	0	-	0	-	0	-	0	-	0	-	0	-	0	A	1
17	4798	-	0	-	0	-	0	-	0	-	0	-	0	-	0	AATGATTCGAATTTCTATCTACTTGTACTATAGATAGA	1	AATGATTCGAATTTCTATCTACTTGTACTATAGATAGA	1
18	4836	-	0	-	0	-	0	-	0	-	0	-	0	-	0	TAGA	1	-	0
19	4840	-	0	-	0	-	0	-	0	-	0	-	0	-	0	AATTCGAC	1	AATTCGAC	1
20	4945	-	0	-	0	-	0	-	0	-	0	-	0	-	0	A	1	-	0
21	5045	-	0	-	0	-	0	-	0	GTTGAG	1	-	0	-	0	-	0	-	0
22	5092	-	0	-	0	-	0	-	0	-	0	CTTTATC	1	-	0	-	0	-	0
23	5186	T	1	T	1	T	1	T	1	T	1	T	1	T	1	T	1	-	0
24	5187	-	0	-	0	-	0	-	0	-	0	-	0	-	0	T	1	-	0
25	5333	TTTCGATTTCTATATTA	1	TTTCGATTTCTATATTA	1	TTTCGATTTCTATATTA	1	TTTCGATTTCTATATTA	1	TTTCGATTTCTATATTA	1	TTTCGATTTCTATATTA	1	TTTCGATTTCTATATTA	1	TTTCGATTTCTATATTA	1	-	0
26	5473	-	0	-	0	-	0	-	0	-	0	-	0	-	0	-	0	C	1
27	5944	AATCC	1	AATCC	1	-	0	AATCC	1	AATCC	1	AATCC	1	-	0	-	0	-	0
28	6004	-	0	-	0	-	0	-	0	-	0	-	0	-	0	-	0	AAAAA	1
29	6105	T	1	T	1	T	1	T	1	T	1	T	1	T	1	-	0	T	1
30	6134	AT	1	AT	1	AT	1	AT	1	AT	1	AT	1	AT	1	-	0	AT	1
31	6182	A	1	A	1	A	1	A	1	A	1	A	1	A	1	A	1	-	0
32	6197	-	0	-	0	A	1	-	0	-	0	-	0	A	1	-	0	-	0
33	6198	CG	1	CG	1	CG	1	CG	1	CG	1	CG	1	CG	1	CG	1	-	0
34	6332	ATCA	1	ATCA	1	ATCA	1	ATCA	1	ATCA	1	ATCA	1	ATCA	1	ATCA	1	-	0
35	6336	T	1	T	1	T	1	T	1	-	0	-	0	T	1	T	1	-	0
36	6359	-	0	-	0	-	0	-	0	-	0	-	0	-	0	CG	1	GA	1
37	6361	-	0	-	0	-	0	-	0	-	0	-	0	-	0	-	0	TCGA	1
38	6369	GAG	1	GAG	1	GAG	1	GAG	1	GAG	1	GAG	1	GAG	1	GAG	1	-	0
39	6442	-	0	-	0	-	0	-	0	-	0	-	0	-	0	-	0	TGGATCTCTATCATA	1
40	6475	A	1	A	1	A	1	A	1	A	1	A	1	A	1	A	1	-	0
41	6539	T	1	A	1	T	1	T	1	T	1	T	1	T	1	A	1	-	0
42	6555	A	1	A	1	A	1	A	1	A	1	A	1	A	1	A	1	-	0
43	6858	CCTAC	1	CCTAC	1	CCTAC	1	CCTAC	1	CCTAC	1	CCTAC	1	CCTAC	1	CCTAC	1	-	0
44	6935	A	1	A	1	A	1	A	1	A	1	A	1	A	1	-	0	A	1
45	6976	-	0	-	0	-	0	-	0	-	0	-	0	-	0	-	0	AT	1
46	7092	-	0	-	0	-	0	-	0	-	0	-	0	-	0	-	0	CTTA	1
47	7390	-	0	-	0	-	0	-	0	-	0	-	0	-	0	-	0	A	1
48	7558	CCT	1	CCT	1	CCT	1	CCT	1	CCT	1	CCT	1	CCT	1	CCT	1	-	0
49	7585	-	0	-	0	-	0	-	0	-	0	-	0	-	0	-	0	TTATT	1
50	8137	-	0	-	0	-	0	-	0	-	0	-	0	-	0	T	1	T	1
51	8219	AATTCT	1	AATTCT	1	AATTCT	1	AATTCT	1	AATTCT	1	AATTCT	1	AATTCT	1	AATTCT	1	-	0
52	8286	-	0	-	0	-	0	-	0	-	0	-	0	-	0	-	0	CGAGCATTTCCATA	1
53	8340	A	1	A	1	A	1	A	1	A	1	A	1	A	1	A	1	-	0
54	8341	-	0	-	0	AAAAA	1	-	0	-	0	-	0	AAAAA	1	-	0	-	0
55	8357	-	0	-	0	-	0	-	0	-	0	-	0	-	0	TT	1	-	0
56	8386	-	0	-	0	-	0	-	0	-	0	-	0	-	0	-	0	G	1
57	8561	CTCGCTATTT	1	CTCGCTATTT	1	CTCGCTATTT	1	CTCGCTATTT	1	CTCGCTATTT	1	CTCGCTATTT	1	CTCGCTATTT	1	CTCGCTATTT	1	-	0
58	8679	ATCTTTA	1	ATCTTTA	1	ATCTTTA	1	ATCTTTA	1	ATCTTTA	1	ATCTTTA	1	ATCTTTA	1	ATCTTTA	1	-	0
59	8686	-	0	-	0	-	0	-	0	-	0	-	0	-	0	T	1	T	1
60	8695	-	0	-	0	-	0	-	0	-	0	-	0	-	0	TT	1	-	0
61	8697	CAGAATCCTATTTTTGTTCTTATACCCATGCAATAGAGAGCGAGTGGGAAAAGAGAGGTTACTTTTTT	1	CAGAATCCTATTTTTGTTCTTATACCCATGCAATAGAGAGCGAGTGGGAAAAGAGAGGTTACTTTTTT	1	CAGAATCCTATTTTTGTTCTTATACCCATGCAATAGAGAGCGAGTGGGAAAAGAGAGGTTACTTTTTT	1	CAGAATCCTATTTTTGTTCTTATACCCATGCAATAGAGAGCGAGTGGGAAAAGAGAGGTTACTTTTTT	1	-	0	-	0	CAGAATCCTATTTTTGTTCTTATACCCATGCAATAGAGAGCGAGTGGGAAAAGAGAGGTTACTTTTTT	1	CAGAATCCTATTTTTGTTCTTATACCCATGCAATAGAGAGCGAGTGGGAAAAGAGAGGTTACTTTTTT	1	CAGAATCCTATTTTTGTTCTTATACCCATGCAATAGAGAGCGAGTGGGAAAAGAGAGGTTACTTTTTT	1
62	8765	T	1	T	1	T	1	T	1	-	0	-	0	T	1	T	1	-	0
63	8968	-	0	-	0	-	0	-	0	-	0	-	0	-	0	C	1	A	1
64	8985	-	0	-	0	-	0	-	0	-	0	-	0	-	0	AAAG	1	AAAC	1
65	11519	-	0	-	0	-	0	-	0	-	0	-	0	-	0	-	0	CTTTATTTGTTTT	1
66	11618	-	0	-	0	A	1	-	0	-	0	-	0	A	1	-	0	-	0
67	11663	A	1	A	1	A	1	A	1	A	1	A	1	A	1	A	1	-	0
68	11897	-	0	-	0	-	0	-	0	-	0	-	0	-	0	-	0	CTATATATGC	1
69	11959	TAA	1	TAA	1	TAA	1	TAA	1	TAA	1	TAA	1	TAA	1	TAA	1	-	0
70	12309	GTGTT	1	GTGTT	1	GTGTT	1	GTGTT	1	GTGTT	1	GTGTT	1	GTGTT	1	GTGTT	1	-	0
71	12346	-	0	-	0	-	0	-	0	-	0	-	0	-	0	-	0	AA	1
72	12357	-	0	-	0	-	0	-	0	-	0	-	0	-	0	-	0	CGTCGAAAAA	1
73	12423	AATTA	1	AATTA	1	AATTA	1	AATTA	1	AATTA	1	AATTA	1	AATTA	1	AATTA	1	-	0
74	12503	-	0	-	0	-	0	-	0	ATATA	1	-	0	-	0	-	0	-	0
75	12684	T	1	T	1	T	1	T	1	T	1	T	1	T	1	-	0	-	0
76	12700	-	0	-	0	-	0	-	0	-	0	-	0	-	0	C	1	C	1
77	12706	-	0	-	0	-	0	-	0	-	0	-	0	-	0	-	0	C	1
78	12817	A	1	A	1	A	1	A	1	A	1	A	1	A	1	A	1	-	0
79	12854	-	0	-	0	-	0	-	0	-	0	-	0	-	0	-	0	TTG	1
80	12857	C	1	C	1	C	1	C	1	C	1	C	1	C	1	-	0	C	1
81	12874	GAGG	1	TAGG	1	-	0	-	0	-	0	-	0	-	0	-	0	-	0
82	12986	CCCA	1	CCCA	1	CCCA	1	CCCA	1	CCCA	1	CCCA	1	CCCA	1	CCCA	1	-	0
83	13768	T	1	T	1	-	0	T	1	T	1	T	1	-	0	T	1	T	1
84	13875	C	1	A	2	C	1	C	1	C	1	C	1	C	1	A	2	-	0
85	13903	CAAAT	1	CAAAT	1	CAAAT	1	CAAAT	1	CAAAT	1	CAAAT	1	CAAAT	1	CAAAT	1	-	0
86	14101	-	0	-	0	-	0	-	0	-	0	-	0	-	0	AAGATTTAGAGAGCCCCC	1	AAGATTTAGAGAGCCCCC	1
87	14119	-	0	-	0	-	0	-	0	-	0	-	0	-	0	-	0	CGG	1
88	14122	-	0	-	0	-	0	-	0	-	0	-	0	-	0	GGTCTGTAAAATAAACCTACTCTT	1	GGTCTGTAAAATAAACCTACTCTT	1
89	14146	-	0	-	0	-	0	-	0	-	0	-	0	-	0	-	0	ACCAC	1
90	14151	-	0	-	0	-	0	-	0	-	0	-	0	-	0	CCCAATAGCGTATGAACCAAATGTATGCATTTCAATTGTAGTCGTATTCTACGATTACGACTACAATGATCATTATTTGCTTTGCGAAGACGTAAGTGTTCCAGACTGCTGTAAGGAATAGTTTGATTATTCCTACAATATACATTAGGAAATATAGGAGAC	1	CCCAATAGCGTATGAACCAAATGTATGCATTTCAATTGTAGTCGTATTCTACGATTACGACTACAATGATCATTATTTGCTTTGCGAAGACGTAAGTGTTCCAGACTGCTGTAAGGAATAGTTTGATTATTCCTACAATATACATTAGGAAATATAGGAGAC	1
91	14313	-	0	-	0	-	0	-	0	-	0	-	0	-	0	-	0	AC	1
92	14316	-	0	-	0	-	0	-	0	-	0	-	0	-	0	CGCAGCCTCAAAAATTCCTTTCTTT	1	CGCAGCCTCAAAAATTCCTTTCTTT	1
93	14340	-	0	-	0	-	0	-	0	-	0	-	0	-	0	CCTTT	1	-	0
94	14444	TT	1	TT	1	TT	1	TT	1	TT	1	TT	1	TT	1	TT	1	-	0
95	14446	-	0	-	0	-	0	-	0	-	0	-	0	-	0	T	1	-	0
96	14460	AC	1	AC	1	-	0	-	0	-	0	-	0	-	0	-	0	-	0
97	14517	GC	1	GC	1	GC	1	GC	1	GC	1	GC	1	GC	1	GC	1	-	0
98	14693	-	0	-	0	-	0	-	0	-	0	-	0	-	0	-	0	AA	1
99	14797	-	0	-	0	-	0	-	0	-	0	-	0	-	0	-	0	TTAGATTCTTGTTTA	1
100	14918	A	1	A	1	A	1	A	1	A	1	A	1	A	1	-	0	A	1
101	15009	AAGA	1	AAGA	1	-	0	AAGA	1	AAGA	1	AAGA	1	AAGA	1	AAGA	1	-	0
102	15013	GAAGA	1	GAAGA	1	GAAGA	1	GAAGA	1	GAAGA	1	GAAGA	1	GAAGA	1	GAAGA	1	-	0
103	15051	-	0	-	0	-	0	-	0	-	0	-	0	-	0	CCAAAACTTT	1	CCAAAACTTT	1
104	15061	-	0	-	0	-	0	-	0	-	0	-	0	-	0	-	0	TTATTT	1
105	15235	-	0	-	0	-	0	-	0	-	0	-	0	-	0	ATTAGA	1	ATTAGA	1
106	15360	-	0	-	0	-	0	-	0	-	0	-	0	-	0	-	0	A	1
107	15695	-	0	-	0	-	0	-	0	-	0	-	0	-	0	TTTCT	1	-	0
108	15728	GAAAATTTCTCTTTTTTT	1	GAAAATTTCTCTTTTTTT	1	GAAAATTTCTCTTTTTTT	1	GAAAATTTCTCTTTTTTT	1	GAAAATTTCTCTTTTTTT	1	GAAAATTTCTCTTTTTTT	1	GAAAATTTCTCTTTTTTT	1	GAAAATTTCTCTTTTTTT	1	-	0
109	15810	G	1	G	1	G	1	G	1	G	1	G	1	G	1	-	0	-	0
110	15893	-	0	-	0	-	0	-	0	-	0	-	0	-	0	-	0	TAAAGA	1
111	15908	-	0	-	0	-	0	TTTT	1	-	0	-	0	-	0	-	0	-	0
112	15912	AT	1	AT	1	AT	1	AT	1	AT	1	AT	1	AT	1	AT	1	-	0
113	16006	-	0	-	0	-	0	-	0	-	0	-	0	-	0	-	0	A	1
114	16094	-	0	-	0	-	0	-	0	-	0	-	0	-	0	-	0	A	1
115	16414	-	0	-	0	T	1	T	1	T	1	T	1	T	1	A	1	T	1
116	16419	T	1	T	1	-	0	-	0	-	0	-	0	-	0	T	1	T	1
117	16435	A	1	A	1	A	1	A	1	A	1	A	1	A	1	-	0	T	1
118	16440	TG	1	TG	1	TG	1	TG	1	TG	1	TG	1	TG	1	TG	1	-	0
119	16448	AGAAATAAA	1	AGAAATAAA	1	AGAAATAAA	1	AGAAATAAA	1	AGAAATAAA	1	AGAAATAAA	1	AGAAATAAA	1	AGAAATAAA	1	-	0
120	16533	-	0	-	0	-	0	-	0	AAAA	1	-	0	-	0	-	0	-	0
121	16632	C	1	C	1	C	1	C	1	C	1	C	1	C	1	C	1	-	0
122	16636	-	0	-	0	-	0	-	0	-	0	-	0	-	0	-	0	GA	1
123	16695	-	0	-	0	-	0	-	0	-	0	-	0	-	0	-	0	CG	1
124	16701	TTA	1	TTA	1	TTA	1	TTA	1	TTA	1	TTA	1	TTA	1	TTA	1	-	0
125	16705	TCTTAT	1	TCTTAT	1	TCTTAT	1	TCTTAT	1	TCTTAT	1	TCTTAT	1	TCTTAT	1	-	0	TCTTAT	1
126	16717	-	0	-	0	-	0	-	0	-	0	-	0	-	0	-	0	ACTTA	1
127	16879	-	0	-	0	-	0	-	0	-	0	-	0	-	0	AA	1	-	0
128	16881	G	1	A	1	G	1	G	1	G	1	G	1	G	1	A	1	-	0
129	16910	TGGGG	1	TGGGG	1	TGGGG	1	TGGGG	1	TGGGG	1	TGGGG	1	TGGGG	1	TGGGG	1	-	0
130	16980	T	1	T	1	T	1	T	1	T	1	T	1	T	1	-	0	T	1
131	17026	-	0	-	0	-	0	-	0	-	0	-	0	-	0	-	0	AATTAGTCTAATTTAGGATATTACTCTATCCTTATGATGATACCATCCTCCTCTTAAGTTCCTATTCCACTCTTATGGAATAGAATACTGGTATTCTACGGGAAGCCATACATAAATCATATTTGTTTATTGTTAGACAGTGAATTTCATATAATTAGTACTTTTATAAATCCGCTCTCATCTTTAGACCCCAAAAGCAGGTTTTGATAGTAACCTAATAAAAAACCAAGCAAGGCAAACGCCCTTTTTCCTAAATTAACCTATTATTTTTTTTAGTTAAGCCCGTCTTTTTTTCTCCATCTCACTACTTCTACTGCTTATTTGGACGTCTATGTAACCCATAGAAAGTTGGCCATATAATACATAATGTATAACTATAAGAAAAAGAAAGTAAGGGCA…	1
132	17670	-	0	-	0	-	0	-	0	-	0	-	0	-	0	-	0	C	1
133	17717	-	0	-	0	-	0	-	0	-	0	A	1	-	0	-	0	A	1
134	17967	-	0	-	0	-	0	-	0	-	0	-	0	-	0	-	0	CTTGA	1
135	18086	-	0	-	0	-	0	-	0	-	0	-	0	-	0	-	0	AAAAAATCGAAGACAATTTTTCAT	1
136	18171	A	1	A	1	-	0	A	1	A	1	A	1	-	0	-	0	-	0
137	18279	-	0	-	0	-	0	-	0	-	0	-	0	-	0	-	0	TAAAA	1
138	18416	-	0	-	0	-	0	-	0	-	0	-	0	-	0	-	0	AATCGC	1
139	18422	-	0	-	0	-	0	-	0	-	0	-	0	T	1	-	0	-	0
140	18423	CTATT	1	CTATT	1	-	0	CTATT	1	CTATT	1	CTATT	1	CTATT	1	-	0	-	0
141	18428	-	0	-	0	-	0	-	0	-	0	-	0	CT	1	-	0	-	0
142	18430	T	1	T	1	-	0	T	1	T	1	T	1	T	1	-	0	-	0
143	18431	TCTAT	1	TCTAT	1	TCTAT	1	TCTAT	1	TCTAT	1	TCTAT	1	TCTAT	1	-	0	-	0
144	18436	TCTTTCTATT	1	TCTTTCTATT	1	TCTTTCTATT	1	TCTTTCTATT	1	TCTTTCTATT	1	TCTTTCTATT	1	TCTTTCTATT	1	-	0	TCTTTCTATT	1
145	18446	TCTATT	1	TCTATT	1	-	0	TCTATT	1	TCTATT	1	TCTATT	1	TCTATT	1	-	0	TCTATT	1
146	18455	C	1	C	1	C	1	C	1	C	1	C	1	C	1	-	0	C	1
147	18460	-	0	-	0	-	0	-	0	-	0	-	0	-	0	G	1	-	0
148	18461	TAGAA	1	TAGAA	1	TAGAA	1	-	0	-	0	-	0	TAGAA	1	TAGAA	1	-	0
149	18466	-	0	-	0	ATAGAAAGAATTAT	1	-	0	-	0	-	0	-	0	-	0	-	0
150	18480	A	1	A	1	A	1	-	0	-	0	-	0	A	1	-	0	A	1
151	18545	AAAGAAAGAGAGAA	1	AAAGAAAGAGAGAA	1	AAAGAAAGAGAGAA	1	AAAGAAAGAGAGAA	1	AAAGAAAGAGAGAA	1	AAAGAAAGAGAGAA	1	AAAGAAAGAGAGAA	1	-	0	AAAGAAAGAGAGAA	1
152	18559	AGAA	1	AGAA	1	AGAA	1	AGAA	1	AGAA	1	AGAA	1	AGAA	1	-	0	-	0
153	18564	-	0	-	0	-	0	-	0	-	0	-	0	-	0	GTTGGACAAAATGATTAATGCAAAATGGTCAATT	1	-	0
154	18597	TAA	1	TAA	1	TAA	1	TAA	1	TAA	1	TAA	1	TAA	1	TAA	1	-	0
155	18600	AGT	1	AGT	1	AGT	1	AGT	1	AGT	1	AGT	1	AGT	1	-	0	-	0
156	18603	TC	1	TC	1	TC	1	TC	1	TC	1	TC	1	TC	1	-	0	TG	1
157	18615	-	0	-	0	-	0	-	0	-	0	-	0	-	0	TCAAT	1	-	0
158	18946	-	0	-	0	-	0	-	0	-	0	TTTAACAAATTCTTAGAGTATTTCTGGTAGAA	1	-	0	-	0	-	0
159	19017	-	0	-	0	-	0	-	0	-	0	-	0	-	0	-	0	TC	1
160	19025	-	0	-	0	-	0	-	0	-	0	-	0	-	0	-	0	AAAAGGATAGGGGGATGATGTCCTGAATAGAAGACAAGACACCCCGGGAATAGGAAGATTTTATCTTCTTTTTGTTACCCCTTTTTTTTATAAGCAAAGGACGCCAAAATATATCCTAAAATTTGGATACCTACTTACCTATGTTTATTTTTGACCTAAACCCTACAGCCCCGCTTTCTATCATTCTATGAAAGAATGAGGAAACTTTATCCACAATTCCGAAATTGATTTTGGATCAGCCTATTCAACCCGATTCTAGACAGAATCAGTAACGCTTAATTTAGTGTATGTAGGTAGCATAAAATGTACGATAAATAAAATGTATGATAATTAGGAAGTGTTGATATCCCTTCATGCAATCCCTTCTTCAATCTTAGATTGAAAAAAAAGAATACCCCG…	1
161	19575	AAC	1	AAC	1	AAC	1	AAC	1	AAC	1	AAC	1	AAC	1	AAC	1	-	0
162	19792	-	0	-	0	-	0	-	0	-	0	-	0	-	0	-	0	TAA	1
163	19839	-	0	-	0	-	0	-	0	-	0	-	0	-	0	-	0	T	1
164	20033	-	0	-	0	-	0	-	0	-	0	-	0	-	0	-	0	A	1
165	20101	AT	1	AT	1	AT	1	AT	1	AT	1	AT	1	AT	1	AT	1	-	0
166	20111	-	0	-	0	-	0	-	0	-	0	-	0	-	0	GCAGTAGTGAACGACTCTTAAA	1	GCAGTAGTGAACGACTCTTAAA	1
167	20199	-	0	-	0	-	0	-	0	-	0	-	0	-	0	-	0	T	1
168	20318	A	1	A	1	A	1	A	1	A	1	A	1	A	1	-	0	-	0
169	20415	TCTTATA	1	TCTTATA	1	TCTTATA	1	TCTTATA	1	TCTTATA	1	TCTTATA	1	TCTTATA	1	-	0	-	0
170	20608	-	0	-	0	-	0	-	1	-	0	-	0	-	0	TTA	1	TTA	1
171	20688	-	0	-	0	-	0	-	0	-	0	-	0	GGT	1	-	0	-	0
172	26403	-	0	-	0	-	0	-	0	-	0	-	0	-	0	A	1	-	0
173	28493	GAGGACGAATATGAAACCCTAGAAGATGAATATGGAATCCTAGAGGACGAATATAGGACTCGAGAGGAGGAATCC	1	GAGGACGAATATGAAACCCTAGAAGATGAATATGGAATCCTAGAGGACGAATATAGGACTCGAGAGGAGGAATCC	1	GAGGACGAATATGAAACCCTAGAAGATGAATATGGAATCCTAGAGGACGAATATAGGACTCGAGAGGAGGAATCC	1	GAGGACGAATATGAAACCCTAGAAGATGAATATGGAATCCTAGAGGACGAATATAGGACTCGAGAGGAGGAATCC	1	GAGGACGAATATGAAACCCTAGAAGATGAATATGGAATCCTAGAGGACGAATATAGGACTCGAGAGGAGGAATCC	1	GAGGACGAATATGAAACCCTAGAAGATGAATATGGAATCCTAGAGGACGAATATAGGACTCGAGAGGAGGAATCC	1	GAGGACGAATATGAAACCCTAGAAGATGAATATGGAATCCTAGAGGACGAATATAGGACTCGAGAGGAGGAATCC	1	GAGGACGAATATGAAACCCTAGAAGATGAATATGGAATCCTAGAGGACGAATATAGGACTCGAGAGGAGGAATCC	1	-	0
174	28581	-	0	-	0	-	0	-	0	-	0	-	0	-	0	AGGACTCGAGAGGAGGAATCCGAGGACGAATAT	1	AGGACTCGAGAGGAAGACTCAGAGGACGAATAT	1
175	28682	CGAACATGGGACTTTAGAGGAAGACTCAGAGGA	1	CGAATATGGCACTTTAGAGGAAGACTCAGAGGA	1	CGAACATGGGACTTTAGAGGAAGACTCAGAGGA	1	CGAACATGGGACTTTAGAGGAAGACTCAGAGGA	1	CGAACATGGGACTTTAGAGGAAGACTCAGAGGA	1	CGAACATGGGACTTTAGAGGAAGACTCAGAGGA	1	CGAACATGGGACTTTAGAGGAAGACTCAGAGGA	1	-	0	CGAATATGGGACTTTAGAGGAAGACTCAGAGGA	1
176	29754	TCGAAATTTTTCGGGACTCTT	1	TCGAAATTTTTCGGGACTCTT	1	TCGAAATTTTTCGGGACTCTT	1	TCGAAATTTTTCGGGACTCTT	1	TCGAAATTTTTCGGGACTCTT	1	TCGAAATTTTTCGGGACTCTT	1	TCGAAATTTTTCGGGACTCTT	1	-	0	-	0
177	31086	-	0	-	0	-	0	-	0	-	0	-	0	-	0	GT	1	GT	1
178	31091	-	0	-	0	-	0	-	0	-	0	-	0	-	0	-	0	ATTTAATAAGTAAA	1
179	33015	T	1	T	1	T	0	T	1	T	1	T	1	T	1	T	1	-	0
180	33145	CAAA	1	CAAA	1	CAAA	1	CAAA	1	CAAA	1	CAAA	1	CAAA	1	-	0	-	0
181	33166	A	1	A	1	A	1	A	1	A	1	A	1	A	1	A	1	-	0
182	33188	TAT	1	TAT	1	TAT	1	TAT	1	TAT	1	TAT	1	TAT	1	TAT	1	-	0
183	33254	G	1	G	1	G	1	G	1	G	1	G	1	G	1	G	1	-	0
184	33368	-	0	-	0	-	0	-	0	-	0	-	0	-	0	TCCCCTCTATATGGAAT	1	TCCCCTCTATACGGAAT	1
185	34070	-	0	-	0	-	0	-	0	-	0	-	0	-	0	-	0	CTTTAGA	1
186	34130	-	0	-	0	-	0	-	0	-	0	-	0	-	0	-	0	A	1
187	34153	A	1	A	1	A	1	A	1	A	1	A	1	A	1	A	1	-	0
188	34456	-	0	-	0	-	0	-	0	-	0	-	0	-	0	-	0	T	1
189	34722	-	0	-	0	-	0	-	0	-	0	-	0	-	0	-	0	T	1
190	34827	ATCAA	1	ATCAA	1	ATCAA	1	ATCAA	1	ATCAA	1	ATCAA	1	ATCAA	1	-	0	-	0
191	34933	-	0	-	0	-	0	-	0	-	0	-	0	-	0	-	0	T	1
192	34946	-	0	-	0	-	0	-	0	-	0	-	0	-	0	-	0	G	1
193	35090	-	0	-	0	-	0	-	0	-	0	-	0	-	0	A	1	-	0
194	35298	-	0	-	0	-	0	-	0	-	0	-	0	-	0	-	0	CGGTAT	1
195	35361	-	0	-	0	-	0	-	0	-	0	-	0	-	0	GA	1	GA	1
196	35388	GAAAAAA	1	GAAAAAA	1	GAAAAAA	1	GAAAAAA	1	GAAAAAA	1	GAAAAAA	1	GAAAAAA	1	GAAAAAA	1	-	0
197	35906	-	0	-	0	-	0	-	0	-	0	-	0	-	0	ATTA	1	ATTA	1
198	35975	A	1	A	1	A	1	A	1	A	1	A	1	A	1	-	0	-	0
199	35976	-	0	-	0	-	0	A	1	-	0	-	0	-	0	-	0	-	0
200	37613	T	1	T	1	T	1	T	1	T	1	T	1	T	1	T	1	-	0
201	37739	TTT	1	TTT	1	TTT	1	TTT	1	TTT	1	TTT	1	TTT	1	TTT	1	-	0
202	37828	-	0	-	0	-	0	-	0	-	0	-	0	-	0	-	0	AAGTAT	1
203	37939	A	1	A	1	A	1	A	1	A	1	A	1	A	1	-	0	A	1
204	37973	G	1	G	1	G	1	G	1	G	1	G	1	G	1	-	0	-	0
205	38548	-	0	-	0	-	0	-	0	-	0	-	0	-	0	-	0	A	1
206	43163	T	1	T	1	T	1	-	0	T	1	T	1	T	1	-	0	T	1
207	43260	-	0	T	1	T	1	-	0	-	0	-	0	T	1	-	0	T	1
208	43261	A	1	-	0	A	1	A	1	A	1	A	1	A	1	-	0	-	0
209	43304	-	0	-	0	-	0	-	0	-	0	-	0	-	0	-	0	AGAATTTGAATTTC	1
210	43339	-	0	-	0	-	0	-	0	-	0	-	0	-	0	-	0	ATTT	1
211	43399	T	1	T	1	T	1	T	1	T	1	T	1	T	1	T	1	-	0
212	43635	C	1	C	1	C	1	C	1	C	1	C	1	C	1	C	1	-	0
213	43899	-	0	-	0	-	0	-	0	-	0	-	0	-	0	-	0	CTTAAT	1
214	43999	A	1	C	1	A	1	A	1	A	1	A	1	A	1	C	1	-	0
215	44153	C	1	C	1	C	1	C	1	C	1	C	1	C	1	-	0	-	0
216	44292	-	0	-	0	-	0	-	0	-	0	-	0	-	0	-	0	T	1
217	44481	CCTTTTCTAGTAAATACTAGAAAATTTGATCCTT	1	CTTTTTCTAGTAAATACTAGAAAATTTGATCCTT	1	CTTTTTCTAGTAAATACTAGAAAATTTGATCCTT	1	CTTTTTCTAGTAAATACTAGAAAATTTGATCCTT	1	CTTTTTCTAGTAAATACTAGAAAATTTGATCCTT	1	CTTTTTCTAGTAAATACTAGAAAATTTGATCCTT	1	CTTTTTCTAGTAAATACTAGAAAATTTGATCCTT	1	CTTTTTCTAGTAAATACTAGAAAATTTGATCCTT	1	-	0
218	44516	TCTTA	1	TCTTA	1	TCTTA	1	TCTTA	1	TCTTA	1	TCTTA	1	TCTTA	1	-	0	-	0
219	44520	T	1	T	1	T	1	T	1	T	1	T	1	T	1	-	0	T	1
220	45258	-	0	-	0	-	0	-	0	-	0	-	0	-	0	-	0	T	1
221	45330	-	0	-	0	-	0	-	0	-	0	-	0	-	0	-	0	TA	1
222	45490	-	0	-	0	-	0	-	0	-	0	-	0	-	0	-	0	TAGGTA	1
223	45507	A	1	A	1	A	1	A	1	A	1	A	1	A	1	A	1	-	0
224	45517	-	0	-	0	-	0	-	0	-	0	-	0	-	0	-	0	A	1
225	45724	AA	1	AA	1	AA	1	AA	1	AA	1	AA	1	AA	1	AA	1	-	0
226	45726	A	1	A	1	A	1	-	0	A	1	A	1	A	1	A	1	-	0
227	45727	-	0	-	0	-	0	-	0	-	0	A	1	A	1	-	0	-	0
228	45885	TTTCT	1	TTTCT	1	TTTCT	1	TTTCT	1	TTTCT	1	TTTCT	1	TTTCT	1	-	0	-	0
229	46015	T	1	T	1	T	1	T	1	T	1	T	1	T	1	T	1	-	0
230	46154	-	0	-	0	-	0	-	0	-	0	-	0	-	0	TATCTA	1	TATCTA	1
231	46207	GGAAT	1	GGAAT	1	GGAAT	1	GGAAT	1	GGAAT	1	GGAAT	1	GGAAT	1	GGAAT	1	-	0
232	46411	CAATAATACAATACCTTTATTTAATAGAAATTCTCTATACCAAATTACTAT	1	CAATAATACAATACCTTTATTTAATAGAAATTCTCTATACCAAATTACTGT	1	CAATAATACAATACCTTTATTTAATAGAAATTCTCTATACCAAATTACTAT	1	CAATAATACAATACCTTTATTTAATAGAAATTCTCTATACCAAATTACTAT	1	CAATAATACAATACCTTTATTTAATAGAAATTCTCTATACCAAATTACTAT	1	CAATAATACAATACCTTTATTTAATAGAAATTCTCTATACCAAATTACTAT	1	CAATAATACAATACCTTTATTTAATAGAAATTCTCTATACCAAATTACTAT	1	CAATAATACAATACCTTTATTTAATAGAAATTCTCTATACCAAATTACTGT	1	-	0
233	46593	GGGAAG	1	GGGAAG	1	GGGAAG	1	GGGAAG	1	GGGAAG	1	GGGAAG	1	GGGAAG	1	GGGAAG	1	-	0
234	47254	-	0	-	0	-	0	-	0	-	0	-	0	-	0	-	0	ATTT	1
235	47362	T	1	T	1	T	1	T	1	T	1	T	1	T	1	T	1	-	0
236	47536	G	1	G	1	G	1	G	1	G	1	G	1	G	1	G	1	-	0
237	47676	T	1	T	1	T	1	T	1	T	1	T	1	T	1	T	1	-	0
238	47759	ATAAA	1	ATAAA	1	ATAAA	1	ATAAA	1	ATAAA	1	ATAAA	1	ATAAA	1	ATAAA	1	-	0
239	47788	CT	1	CT	1	CT	1	CT	1	CT	1	CT	1	CT	1	CT	1	-	0
240	47817	T	1	T	1	T	1	T	1	T	1	T	1	T	1	-	0	T	1
241	47828	-	0	-	0	-	0	-	0	-	0	-	0	-	0	-	0	AGAAT	1
242	47846	TATATTGAATTTGATTTTAGA	1	TATATTGAATTTGATTTTAGA	1	TATATTGAATTTGATTTTAGA	1	TATATTGAATTTGATTTTAGA	1	TATATTGAATTTGATTTTAGA	1	TATATTGAATTTGATTTTAGA	1	TATATTGAATTTGATTTTAGA	1	TATATTGAATTTGATTTTAGA	1	-	0
243	47918	TAAA	1	TAAA	1	TAAA	1	TAAA	1	TAAA	1	TAAA	1	TAAA	1	-	0	-	0
244	47973	-	0	-	0	-	0	-	0	-	0	-	0	-	0	-	0	G	1
245	48004	T	1	T	1	T	1	T	1	T	1	T	1	T	1	T	1	-	0
246	48024	T	1	T	1	-	0	-	0	-	0	-	0	-	0	-	1	-	0
247	48025	GTTAT	1	GTTAT	1	GTTAT	1	GTTAT	1	GTTAT	1	GTTAT	1	GTTAT	1	GTTAT	1	-	0
248	48101	-	0	-	0	-	0	-	0	-	0	-	0	-	0	-	0	A	1
249	48118	A	1	A	1	A	1	A	1	A	1	A	1	A	1	A	1	-	0
250	48119	-	0	-	0	-	0	-	0	-	0	-	0	-	0	A	1	-	0
251	48385	AGAAAA	1	AGAAAG	1	AGAAAA	1	AGAAAA	1	AGAAAA	1	-	0	AGAAAA	1	AGAAAG	1	AGAAAG	1
252	48538	C	1	C	1	C	1	C	1	C	1	C	1	C	1	C	1	-	0
253	48746	-	0	-	0	-	0	-	0	-	0	-	0	-	0	-	0	T	1
254	48773	-	0	-	0	-	0	-	0	-	0	-	0	-	0	-	0	T	1
255	48843	T	1	T	1	T	1	T	1	T	1	T	1	T	1	T	1	-	0
256	48875	G	1	G	1	G	1	G	1	G	1	G	1	G	1	-	0	G	1
257	49064	-	0	-	0	T	1	T	1	T	1	T	1	T	1	-	0	-	0
258	49085	-	0	-	0	-	0	-	0	-	0	-	0	-	0	TTAGCTTTATCATTCTGCTCTTTCACAAAGGAGTGCCAAGAGAACTCAATGGATCTTATGTTATTC	1	TTAGCTTTATCATTCTACTCTTTCACAAAGAAGTGCCAAGAGAACTCAATGGATCTTATGTTATTC	1
259	49180	TCGGCAAGG	1	TCGGCAAGG	1	TCGGCAAGG	1	TCGGCAAGG	1	TCGGCAAGG	1	TCGGCAAGG	1	TCGGCAAGG	1	TCGGCAAGG	1	-	0
260	49235	CTTT	1	CTTT	1	CTTT	1	CTTT	1	CTTT	1	CTTT	1	CTTT	1	CTTT	1	-	0
261	49284	-	0	-	0	-	0	-	0	-	0	-	0	-	0	TTGGAATACTTTATTGATTTTTTAGCCCCTTTA	1	TTGGAATACTTTATGGATTTTTTAGCCCCTTTA	1
262	49445	-	0	-	0	-	0	-	0	-	0	-	0	-	0	-	0	AGG	1
263	49513	ATA	1	ATA	1	ATA	1	ATA	1	ATA	1	ATA	1	ATA	1	ATA	1	-	0
264	49537	ATCTAA	1	ATCTAA	1	ATCTAA	1	ATCTAA	1	ATCTAA	1	ATCTAA	1	ATCTAA	1	ATCTAA	1	-	0
265	49609	-	0	-	0	-	0	-	0	-	0	-	0	-	0	-	0	C	1
266	49632	T	1	T	1	T	1	T	1	T	1	T	1	T	1	T	1	-	0
267	49746	ATGAA	1	ATGAA	1	ATGAA	1	ATGAA	1	ATGAA	1	ATGAA	1	ATGAA	1	ATGAA	1	-	0
268	49766	-	0	-	0	-	0	-	0	-	0	-	0	-	0	-	0	ATTGGAGAAT	1
269	49817	-	0	-	0	-	0	-	0	-	0	-	0	-	0	-	0	T	1
270	50670	TA	1	TA	1	TA	1	TA	1	TA	1	TA	1	TA	1	TA	1	-	0
271	51236	TTGTCT	1	TTGTCT	1	TTGTCT	1	TTGTCT	1	TTGTCT	1	TTGTCT	1	TTGTCT	1	TTGTCT	1	-	0
272	51922	-	0	-	0	-	0	-	0	-	0	-	0	-	0	A	1	-	0
273	52057	TCTA	1	TCTA	1	TCTA	1	TCTA	1	TCTA	1	TCTA	1	TCTA	1	TCTA	1	-	0
274	52125	-	0	-	0	-	0	-	0	-	0	-	0	-	0	-	0	C	1
275	52134	-	0	-	0	-	0	-	0	-	0	-	0	-	0	ATTATAGGGAAGTCTAGGGACTTAGAGCATATCCTATTTGAAGGAGGGTGGAATTCAAATCTGGTAAAGGATCTTTCCTTCTATT	1	ATTATAGGGAAGTCTAGGGACTTAGAGCATATCCTATTTGAAGGAGGGTGGAATTCAAATCAGGTAAAGGATCTTTTCTTTTATT	1
276	52263	C	1	T	1	C	1	C	1	C	1	C	1	C	1	-	0	-	0
277	52402	-	0	-	0	-	0	-	0	-	0	-	0	C	1	-	0	G	1
278	52404	-	0	-	0	-	0	-	0	-	0	-	0	AGGA	1	-	0	-	0
279	52804	-	0	-	0	-	0	-	0	-	0	-	0	-	0	-	0	A	1
280	53174	A	1	A	1	A	1	A	1	A	1	A	1	A	1	-	0	A	1
281	55376	-	0	-	0	-	0	-	0	-	0	-	0	-	0	-	0	T	1
282	55385	A	1	A	1	A	1	A	1	A	1	A	1	A	1	-	0	-	0
283	55386	-	0	-	0	A	1	A	1	-	0	-	0	-	0	-	0	-	0
284	55447	A	1	A	1	A	1	-	0	A	1	A	1	A	1	A	1	A	1
285	55732	-	0	-	0	-	0	-	0	-	0	-	0	-	0	-	0	AGGTAT	1
286	55757	A	1	A	1	A	1	A	1	A	1	A	1	A	1	-	0	A	1
287	55758	-	0	-	0	-	0	-	0	-	0	-	0	-	0	-	0	A	1
288	55803	G	1	G	1	G	1	G	1	G	1	G	1	G	1	G	1	-	0
289	55988	ATATGAATGAAACATATT	1	ATATGAATGAAACATATT	1	ATATGAATGAAACATATT	1	ATATGAATGAAACATATT	1	ATATGAATGAAACATATT	1	ATATGAATGAAACATATT	1	ATATGAATGAAACATATT	1	ATATGAATGAAACATATT	1	-	0
290	56069	-	0	-	0	-	0	-	0	-	0	-	0	-	0	-	0	-	0
291	57680	A	1	A	1	A	1	A	1	A	1	A	1	A	1	A	1	-	0
292	57742	-	0	-	0	-	0	-	0	-	0	-	0	-	0	T	1	A	1
293	57743	-	0	-	0	-	0	-	0	-	0	-	0	-	0	TTTC	1	-	0
294	57852	T	1	T	1	T	1	T	1	T	1	T	1	T	1	T	1	-	0
295	57864	-	0	-	0	-	0	-	0	-	0	-	0	-	0	-	0	T	1
296	57900	-	0	-	0	-	0	-	0	-	0	-	0	-	0	CAG	1	-	0
297	57918	-	0	-	0	-	0	-	0	-	0	-	0	-	0	-	0	A	1
298	57925	-	0	-	0	-	0	-	0	-	0	-	0	-	0	-	0	CTTC	1
299	57942	G	1	G	1	G	1	G	1	G	1	G	1	G	1	G	1	-	0
300	58028	A	1	A	1	A	1	A	1	A	1	A	1	A	1	A	1	-	0
301	58079	-	0	-	0	-	0	-	0	-	0	-	0	-	0	-	0	CCTTT	1
302	58567	-	0	-	0	-	0	-	0	-	0	-	0	-	0	-	0	CTAACA	1
303	58639	-	0	-	0	-	0	CCTTT	1	-	0	-	0	-	0	-	0	-	0
304	58857	-	0	-	0	-	0	-	0	-	0	-	0	-	0	-	0	A	1
305	58886	-	0	-	0	-	0	-	0	-	0	-	0	-	0	CGGATAAGAGTTTCGGTATGCTGGGGGATATCCTTATTTCAGAACCTGATATGCATCTTGCGT	1	CGGATAAGAGTTTCGGTATGCTGGGGGATATCCTTATTTCAGAACCTGATATGCATCTTGCGT	1
306	59048	-	0	-	0	-	0	-	0	-	0	-	0	-	0	-	0	GAGACCCTTTTTTTTAAAGGGGGTATTATGAAAGAGATATTTTATTTTCAAAATAGCTTTCTTTTGAATCCAATTTCAAGTTCGATTAGAAGGATAGAAAGGCCATGAGGATGGGAAAAGAAAAATC	1
307	59175	TTGAATCCAATTTCAAGTTCGATTAGAAGGATAGAAAGGCCGCGAGGATCGGAAAAGAAAAATCAAATCTTTTTAATTGCTTCTCCTTTTTTGCTATTTTCTTATTATTTATATAATCCATTCGATTCTTTTTTTT	1	TTGAATCCAATTTCAAGTTCGATTAGAAGGATAGAAAGGCCGCGAGGATCGGAAAAGAAAAATCAAATCTTTTTAATTGCTTCTCCTTTTTTGCTATTTTCTTATTATTTATATAATCCATTCGATTCTTTTTTTT	1	TTGAATCCAATTTCAAGTTCGATTAGAAGGATAGAAAGGCCGCGAGGATCGGAAAAGAAAAATCAAATCTTTTTAATTGCTTCTCCTTTTTTGCTATTTTCTTATTATTTATATAATCCATTCGATTCTTTTTTTT	1	TTGAATCCAATTTCAAGTTCGATTAGAAGGATAGAAAGGCCGCGAGGATCGGAAAAGAAAAATCAAATCTTTTTAATTGCTTCTCCTTTTTTGCTATTTTCTTATTATTTATATAATCCATTCGATTCTTTTTTTT	1	TTGAATCCAATTTCAAGTTCGATTAGAAGGATAGAAAGGCCGCGAGGATCGGAAAAGAAAAATCAAATCTTTTTAATTGCTTCTCCTTTTTTGCTATTTTCTTATTATTTATATAATCCATTCGATTCTTTTTTTT	1	TTGAATCCAATTTCAAGTTCGATTAGAAGGATAGAAAGGCCGCGAGGATCGGAAAAGAAAAATCAAATCTTTTTAATTGCTTCTCCTTTTTTGCTATTTTCTTATTATTTATATAATCCATTCGATTCTTTTTTTT	1	TTGAATCCAATTTCAAGTTCGATTAGAAGGATAGAAAGGCCGCGAGGATCGGAAAAGAAAAATCAAATCTTTTTAATTGCTTCTCCTTTTTTGCTATTTTCTTATTATTTATATAATCCATTCGATTCTTTTTTTT	1	TTGAATCCAATTTCAAGTTCGATTAGAAGGATAGAAAGGCCGCGAGGATCGGAAAAGAAAAATCAAATCTTTTTAATTGCTTCTCCTTTTTTGCTATTTTCTTATTATTTATATAATCCATTCGATTCTTTTTTTT	1	-	0
308	59311	TAGAATACTTT	1	TAGAATACTTT	1	TAGAATACTTT	1	TAGAATACTTT	1	TAGAATACTTT	1	TAGAATACTTT	1	TAGAATACTTT	1	-	0	-	0
309	59322	TTTTTT	1	TTTTTT	1	TTTTTT	1	TTTTTT	1	-	0	-	0	TTTTTT	1	-	0	-	0
310	59328	AGAATACTAA	1	AGAATACTAA	1	AGAATACTAA	1	AGAATACTAA	1	-	0	-	0	AGAATACTAA	1	AGAATACTAA	1	-	0
311	59338	AGTATTCTAAAAAAAA	1	AGTATTCTAAAAAAAA	1	AGTATTCTAAAAAAAA	1	AGTATTCTAAAAAAAA	1	AGTATTCTAAAAAAAA	1	AGTATTCTAAAAAAAA	1	AGTATTCTAAAAAAAA	1	AGTATTCTAAAAAAAA	1	-	0
312	59354	-	0	-	0	-	0	-	0	-	0	-	0	-	0	A	1	-	0
313	59355	GTATTCTAT	1	GTATTCTAT	1	GTATTCTAT	1	GTATTCTAT	1	GTATTCTAT	1	GTATTCTAT	1	GTATTCTAT	1	GTATTCTAT	1	-	0
314	59364	-	0	-	0	-	0	-	0	ACTAT	1	ACTAT	1	-	0	-	0	-	0
315	59369	AAA	1	AAA	1	AAA	1	AAA	1	AAA	1	AAA	1	AAA	1	AAA	1	-	0
316	59472	CAAATCGAATAGAT	1	AGAATCGAATAGAT	1	CAAATCGAATAGAT	1	CAAATCGAATAGAT	1	CAAATCGAATAGAT	1	CAAATCGAATAGAT	1	CAAATCGAATAGAT	1	AGAATCGAATAGAT	1	-	0
317	59833	-	0	-	0	-	0	-	0	-	0	-	0	-	0	A	1	-	0
318	59834	-	0	-	0	-	0	-	0	-	0	-	0	-	0	T	1	T	1
319	59850	AAATA	1	AAATA	1	AAATA	1	AAATA	1	AAATA	1	AAATA	1	AAATA	1	AAATA	1	-	0
320	59903	A	1	A	1	A	1	A	1	A	1	A	1	A	1	A	1	-	0
321	59944	-	0	-	0	-	0	-	0	GTAAA	1	GTAAA	1	-	0	-	0	-	0
322	59993	-	0	-	0	-	0	-	0	-	0	-	0	-	0	CTGGAT	1	CTGGAT	1
323	60589	-	0	-	0	-	0	-	0	-	0	-	0	-	0	-	0	T	1
324	60640	-	0	-	0	-	0	-	0	-	0	-	0	-	0	-	0	GCA	1
325	60650	AA	1	AA	1	AA	1	AA	1	AA	1	AA	1	AA	1	-	0	AG	1
326	60745	-	0	-	0	-	0	-	0	-	0	-	0	-	0	CTTTG	1	CTTTG	1
327	60961	-	0	-	0	-	0	-	0	-	0	-	0	-	0	GAAATAGAGTCAGCGAAT	1	-	0
328	61016	-	0	-	0	-	0	-	0	-	0	-	0	-	0	-	0	TCAATTTACAGATCAAA	1
329	61728	-	0	-	0	-	0	-	0	-	0	-	0	-	0	-	0	A	1
330	63030	-	0	-	0	-	0	-	0	-	0	-	0	-	0	A	1	-	0
331	63053	AATTCCTTAT	1	AATTCCTTAT	1	AATTCCTTAT	1	AATTCCTTAT	1	AATTCCTTAT	1	AATTCCTTAT	1	AATTCCTTAT	1	AATTCCTTAT	1	-	0
332	63070	ATC	1	ATC	1	ATC	1	ATC	1	ATC	1	ATC	1	ATC	1	-	0	-	0
333	63083	C	1	C	1	C	1	C	1	C	1	C	1	C	1	C	1	-	0
334	63119	-	0	-	0	-	0	-	0	-	0	-	0	-	0	-	0	GAA	1
335	63219	-	0	-	0	-	0	-	0	-	0	-	0	-	0	CTTCTT	1	-	0
336	63229	-	0	-	0	-	0	-	0	-	0	TGTAT	1	TGTAT	1	-	0	-	0
337	63453	-	0	-	0	-	0	-	0	-	0	-	0	-	0	A	1	A	1
338	63454	-	0	-	0	-	0	-	0	-	0	-	0	-	0	-	0	A	1
339	63654	-	0	-	0	-	0	-	0	-	0	-	0	-	0	-	0	GG	1
340	63705	TTAACAAACAAAA	1	TTAACAAACAAAA	1	TTAACAAACAAAA	1	TTAACAAACAAAA	1	TTAACAAACAAAA	1	TTAACAAACAAAA	1	TTAACAAACAAAA	1	TTAACAAACAAAA	1	-	0
341	63823	A	1	A	1	A	1	A	1	A	1	A	1	A	1	A	1	-	0
342	64138	-	0	-	0	-	0	-	0	-	0	-	0	-	0	-	0	A	1
343	64949	G	1	G	1	G	1	G	1	G	1	G	1	G	1	-	0	-	0
344	64960	-	0	-	0	-	0	-	0	-	0	-	0	-	0	-	0	AT	1
345	65000	GTCCTACTTA	1	GTCCTACTTA	1	GTCCTACTTA	1	GTCCTACTTA	1	GTCCTACTTA	1	GTCCTACTTA	1	GTCCTACTTA	1	GTCCTACTTA	1	-	0
346	65184	C	1	-	0	C	1	C	1	C	1	C	1	C	1	-	0	C	1
347	65187	-	0	T	1	-	0	-	0	-	0	-	0	-	0	T	1	T	1
348	65480	T	1	T	1	T	1	T	1	T	1	T	1	T	1	T	1	-	0
349	65651	-	0	-	0	-	0	-	0	-	0	-	0	-	0	-	0	ATCTTTTATTCCAGAATTCCAAAAAAAATGAAATTTCGTTT	1
350	65840	G	1	G	1	G	1	G	1	G	1	G	1	G	1	G	1	-	0
351	65933	-	0	-	0	-	0	-	0	-	0	-	0	-	0	A	1	A	1
352	66080	A	1	A	1	A	1	A	1	A	1	A	1	A	1	A	1	-	0
353	66110	-	0	-	0	-	0	-	0	-	0	-	0	-	0	-	0	ACTCTTTTCCA	1
354	66135	TC	1	TC	1	TC	1	TC	1	TC	1	TC	1	TC	1	TC	1	-	0
355	66144	-	1	-	0	-	0	-	0	-	0	-	0	-	0	T	1	-	0
356	66145	CTTGG	1	CTTGG	1	CTTGG	1	CTTGG	1	CTTGG	1	CTTGG	1	CTTGG	1	CTTGG	1	-	0
357	66544	TC	1	TC	1	TC	1	TC	1	TC	1	TC	1	TC	1	TC	1	-	0
358	66865	-	0	-	0	-	0	ACAAGG	1	-	0	-	0	-	0	-	0	-	0
359	66946	-	0	-	0	-	0	-	0	-	0	-	0	-	0	-	0	AAG	1
360	67250	TTTT	1	TTTT	1	-	0	TTTT	1	TTTT	1	TTTT	1	ATTT	1	TTTT	1	TTTT	1
361	67254	-	0	-	0	-	0	-	0	-	0	-	0	-	0	AATTTTT	1	-	0
362	67260	CAATC	1	TAATC	1	-	0	CAATC	1	CAATC	1	CAATC	1	CAATC	1	TAATA	1	CAATC	1
363	67517	-	0	-	0	-	0	-	0	-	0	-	0	-	0	-	0	TACTTAATTTTTCTCTATTTTTTATTATA	1
364	67933	-	0	-	0	TATTCCTATTTAA	1	-	0	-	0	-	0	-	0	-	0	-	0
365	68042	-	0	-	0	-	0	-	0	-	0	-	0	-	0	ATGAATCAAATAACATAT	1	ATGAATCAAATAACATAT	1
366	68123	TT	1	TT	1	TT	1	-	0	-	0	-	0	TT	1	TT	1	TT	1
367	68125	-	0	-	1	-	0	-	0	-	0	-	0	T	1	T	1	-	0
368	68857	T	1	T	1	T	1	T	1	T	1	T	1	T	1	T	1	-	0
369	69398	-	0	-	0	-	0	-	0	-	0	-	0	-	0	TAGAAATAAAAAATTCTAA	1	TAGAAATAAAAAATTCTAA	1
370	69430	-	0	-	0	-	0	-	0	-	0	-	0	-	0	-	0	A	1
371	69666	T	1	T	1	T	1	T	1	T	1	T	1	T	1	-	0	T	1
372	69689	TA	1	TA	1	TA	1	TA	1	TA	1	TA	1	TA	1	TA	1	-	0
373	69771	T	1	T	1	T	1	T	1	T	1	T	1	T	1	T	1	-	0
374	69886	TTGTTTGAACCCAT	1	TTGTTTGAACCCAT	1	TTGTTTGAACCCAT	1	TTGTTTGAACCCAT	1	TTGTTTGAACCCAT	1	TTGTTTGAACCCAT	1	TTGTTTGAACCCAT	1	TTGTTTGAACCCAT	1	-	0
375	70053	T	1	T	1	T	1	T	1	T	1	T	1	T	1	T	1	-	0
376	70923	T	1	T	1	T	1	T	1	T	1	T	1	T	1	-	0	T	1
377	70954	-	0	-	0	-	0	-	0	-	0	-	0	-	0	AT	1	-	0
378	70963	-	0	-	0	-	0	-	0	-	0	-	0	-	0	A	1	-	0
379	73909	A	1	A	1	A	1	A	1	A	1	A	1	A	1	A	1	-	0
380	73910	A	1	A	1	A	1	A	1	A	1	A	1	A	1	-	0	-	0
381	73911	-	0	-	0	A	1	-	0	-	0	-	0	A	1	-	0	-	0
382	73956	-	0	-	0	-	0	-	0	-	0	-	0	-	0	-	0	T	1
383	73988	TAAAA	1	TAAAA	1	TAAAA	1	TAAAA	1	TAAAA	1	TAAAA	1	TAAAA	1	TAAAA	1	-	0
384	74043	-	0	-	0	-	0	-	0	-	0	-	0	-	0	-	0	A	1
385	74292	-	0	-	0	-	0	-	0	-	0	-	0	-	0	-	0	A	1
386	74358	-	0	-	0	-	0	-	0	-	0	-	0	-	0	-	0	AAGA	1
387	74488	-	0	-	0	-	0	-	0	-	0	-	0	-	0	-	0	T	1
388	74561	A	1	A	1	A	1	A	1	A	1	A	1	A	1	A	1	-	0
389	75697	-	0	-	0	-	0	-	0	-	0	-	0	-	0	T	1	-	0
390	75800	GATT	1	GATT	1	GATT	1	GATT	1	GATT	1	GATT	1	GATT	1	-	0	GATT	1
391	75849	TGCAATATT	1	TGCAATATT	1	TGCAATATT	1	TGCAATATT	1	TGCAATATT	1	TGCAATATT	1	TGCAATATT	1	TGCAATATT	1	-	0
392	75858	G	1	G	1	G	1	G	1	G	1	G	1	G	1	-	0	-	0
393	76767	-	0	-	0	-	0	-	0	A	1	-	0	-	0	-	0	-	0
394	76820	TCTTTTT	1	TCTTTTT	1	TCTTTTT	1	TCTTTTT	1	TCTTTTT	1	TCTTTTT	1	TCTTTTT	1	TCTTTTT	1	-	0
395	78434	-	0	-	0	-	0	-	0	-	0	-	0	-	0	-	0	A	1
396	78524	T	1	T	1	T	1	T	1	T	1	T	1	T	1	T	1	-	0
397	78525	T	1	T	1	-	0	T	1	T	1	T	1	-	0	-	0	-	0
398	78526	T	1	T	1	-	0	-	0	T	1	-	0	-	0	-	0	-	0
399	78776	AA	1	AA	1	AA	1	AA	1	AA	1	AA	1	AA	1	-	0	AA	1
400	78778	A	1	A	1	-	0	-	0	-	0	-	0	-	0	-	0	-	0
401	79118	T	1	T	1	T	1	T	1	T	1	T	1	T	1	-	0	T	1
402	79119	T	1	T	1	-	0	-	0	-	0	-	0	-	0	-	0	-	0
403	79120	CTCCTATTTTTCTTTTTTTAT	1	CTCCTATTTTTCTTTTTTTAT	1	CTCCTATTTTTCTTTTTTTAT	1	CTCCTATTTTTCTTTTTTTAT	1	CTCCTATTTTTCTTTTTTTAT	1	CTCCTATTTTTCTTTTTTTAT	1	CTCCTATTTTTCTTTTTTTAT	1	CTCCTATTTTTCTTTTTTTAT	1	-	0
404	79154	-	0	-	0	-	0	-	0	-	0	-	0	-	0	-	0	TAAAA	1
405	79159	-	0	-	0	-	0	-	0	-	0	-	0	-	0	A	1	A	1
406	79232	ACTATAGGCGGGTCGATTACC	1	ACTATAGGCGGGTCGATTACC	1	ACTATAGGCGGGTCGATTACC	1	ACTATAGGCGGGTCGATTACC	1	ACTATAGGCGGGTCGATTACC	1	ACTATAGGCGGGTCGATTACC	1	ACTATAGGCGGGTCGATTACC	1	ACTATAGGCGGGTCGATTACC	1	-	0
407	79253	-	0	-	0	-	0	-	0	TTACCGCTATAGGCGGGGCGA	1	-	0	-	0	-	0	-	0
408	80278	AT	1	AT	1	AT	1	AT	1	AT	1	AT	1	AT	1	AT	1	-	0
409	80297	TT~~~~~~~	0	TT~~~~~~~	0	T~~~~~~~~	0	TT~~~~~~~	0	TT~~~~~~G	0	TTT~~~~GG	0	~~~~~~~~G	0	TTT~~~~~~	0	TTTTGGGGG	1
410	80848	TACGGATAGATACACATTAATAGGAAAGGTTAGGGTTTTTAATATTGAATTTATTAAAATACTAAAATAT	1	TATGGATAGATACACATTAATAGAAAAAGTTAGGGTTTTTAATATTGAATTTAGTAAAATACTAAAATAT	1	TACGGATAGATACACATTAATAGGAAAGGTTAGGGTTTTTAATATTGAATTTATTAAAATACTAAAATAT	1	TACGGATAGATACACATTAATAGGAAAGGTTAGGGTTTTTAATATTGAATTTATTAAAATACTAAAATAT	1	TACGGATAGATACACATTAATAGGAAAGGTTAGGGTTTTTAATATTGAATTTATTAAAATACTAAAATAT	1	TACGGATAGATACACATTAATAGGAAAGGTTAGGGTTTTTAATATTGAATTTATTAAAATACTAAAATAT	1	TACGGATAGATACACATTAATAGGAAAGGTTAGGGTTTTTAATATTGAATTTATTAAAATACTAAAATAT	1	TATGGATAGATACACATTAATAGAAAAAGTTAGGGTTTTTAATATTGAATTTAGTAAAATACTAAAATAT	1	-	0
411	80992	T	1	T	1	T	1	T	1	T	1	T	1	T	1	T	1	-	0
412	81003	TT	1	TT	1	TT	1	TT	1	TT	1	TT	1	TT	1	TT	1	-	0
413	81005	TTTTT	1	TTTTT	1	TTTTT	1	TTTTT	1	-	0	TTTTT	1	TTTTT	1	-	0	-	0
414	81019	-	0	-	0	-	0	-	0	-	0	-	0	-	0	-	0	CA	1
415	81044	-	0	-	0	-	0	-	0	-	0	-	0	-	0	-	0	TTTGAA	1
416	81198	-	0	-	0	-	0	-	0	-	0	-	0	-	0	-	0	TT	1
417	81529	C	1	C	1	C	1	C	1	C	1	C	1	C	1	-	0	C	1
418	81532	T	1	T	1	T	1	T	1	T	1	T	1	T	1	T	1	-	0
419	81568	T	1	T	1	T	1	-	0	T	1	T	1	T	1	T	1	T	1
420	81569	-	0	-	0	-	0	-	0	-	0	-	0	-	0	T	1	T	1
421	81580	-	0	-	0	-	0	-	0	-	0	-	0	-	0	AAGAAAAAA	1	-	0
422	81625	TT	1	TT	1	TT	1	TT	1	TT	1	TT	1	TT	1	TT	1	-	0
423	81751	-	0	-	0	-	0	-	0	-	0	-	0	-	0	-	0	TTG	1
424	81776	-	0	-	0	-	0	-	0	-	0	-	0	-	0	G	1	G	1
425	81876	-	0	-	0	-	0	-	0	-	0	-	0	-	0	-	0	C	1
426	82441	CCTGAGTCCATTTTTTTATTATGTGTAATTACTTCGAAACTTGAG	1	CCTGAGTCCATTTTTTTATTATGTGTAATTACTTCGAAACTTGAG	1	CCTGAGTCCATTTTTTTATTATGTGTAATTACTTCGAAACTTGAG	1	CCTGAGTCCATTTTTTTATTATGTGTAATTACTTCGAAACTTGAG	1	CCTGAGTCCATTTTTTTATTATGTGTAATTACTTCGAAACTTGAG	1	CCTGAGTCCATTTTTTTATTATGTGTAATTACTTCGAAACTTGAG	1	CCTGAGTCCATTTTTTTATTATGTGTAATTACTTCGAAACTTGAG	1	CCTGAGTCCATTTTTTTATTATGTGTAATTACTTCGAAACTTGAG	1	-	0
427	82694	-	0	-	0	T	1	-	0	-	0	-	0	T	1	T	1	T	1
428	82695	-	0	-	0	-	0	-	0	-	0	-	0	-	0	T	1	T	1
429	82696	-	0	-	0	-	0	-	0	-	0	-	0	-	0	-	0	TTTT	1
430	83220	TT	1	TT	1	TT	1	TT	1	TT	1	TT	1	TT	1	TT	1	-	0
431	83222	-	0	-	0	-	0	-	0	T--------	0	TT------	0	-	0	TTTTT	1	-	0
432	83556	T	1	T	1	T	1	T	1	T	1	T	1	T	1	T	1	-	0
433	84334	-	0	-	0	-	0	-	0	-	0	-	0	-	0	-	0	AGAT	1
434	86661	T	1	T	1	T	1	T	1	-	0	T	1	T	1	T	1	T	1
435	86876	-	0	-	0	-	0	-	0	-	0	-	0	-	0	AACGAATAAAACCCCTTGTCGAAGCCCTTTATGA	1	-	0
436	86981	-	0	-	0	-	0	-	0	-	0	-	0	-	0	-	0	T	1
437	87193	-	0	-	0	-	0	-	0	-	0	-	0	-	0	-	0	ATTAT	1
438	87594	-	0	-	0	-	0	-	0	-	0	-	0	-	0	-	0	ACAAAGGTGGAGTCTTGGAGTATTTC	1
439	87695	-	0	-	0	-	0	-	0	-	0	-	0	-	0	-	0	TATCAAAATCGA	1
440	91434	-	0	-	0	-	0	-	0	-	0	-	0	-	0	-	0	A	1
441	92361	T	1	T	1	T	1	T	1	T	1	T	1	T	1	T	1	-	0
442	92362	T	1	T	1	T	1	T	1	T	1	T	1	T	1	-	0	-	0
443	92387	-	0	-	0	-	0	-	0	-	0	-	0	-	0	-	0	ATTTATTTCATT	1
444	93257	-	0	-	0	-	0	-	0	-	0	-	0	-	0	-	0	A	1
445	93817	C	1	C	1	C	1	C	1	C	1	C	1	C	1	-	0	-	0
446	95714	C	1	C	1	C	1	C	1	C	1	C	1	C	1	-	0	C	1
447	95715	C	1	C	1	C	1	C	1	C	1	C	1	C	1	-	0	-	0
448	96091	-	0	-	0	-	0	-	0	-	0	-	0	-	0	G	1	G	1
449	96092	-	0	-	0	-	0	-	0	-	0	-	0	-	0	-	0	GG	1
450	96243	-	0	-	0	C	1	-	0	-	0	-	0	C	1	C	1	C	1
451	96665	-	0	-	0	-	0	-	0	-	0	-	0	-	0	-	0	G	1
452	101720	C	1	C	1	C	1	C	1	C	1	C	1	C	1	C	1	-	0
453	102013	-	0	-	0	-	0	-	0	-	0	-	0	-	0	A	1	G	1
454	102800	-	0	-	0	-	0	-	0	-	0	-	0	-	0	-	0	AAGAA	1
455	104125	-	0	-	0	-	0	-	0	-	0	-	0	-	0	-	0	AACCGAACTACTATACAATACTTACCTTATGTAACACGTTGGGATTATTTAGCTACTATGTTTACAGAAGCAATAACGGTAAATGCACCGGAATTCTTGGAGAATATTCAAATACCCCAAAGAGCCAGCTATATTAGAGTAATTATGTTAGAATTGAGCCGTATAGCTTCTCACTTGTTATGGCTTGGACCTTTTATGGCAGATCTCGGTGCGCAGACTCCTTTTTTTTATATTTTTAGAGAGAGAGAATTAATATATGATCTATTTGAAGCTGCTACAGGTATGCGAATGATGCATAATTACTTTCGCATCGGAGGAGTTGCTGCCGATCTGCCTTATGGATGGATCGATAAATGTTTAGATTTCTGTGATTATTTTTTACAAGGAGTTGTTGAATAT…	1
456	106876	C	1	C	1	C	1	C	1	C	1	C	1	C	1	C	1	-	0
457	106884	-	0	-	0	-	0	-	0	-	0	-	0	-	0	-	0	A	1
458	106894	-	0	-	0	-	0	-	0	-	0	-	0	-	0	-	0	AAA	1
459	106946	AA	1	AA	1	AA	1	AA	1	AA	1	AA	1	AA	1	AA	1	-	0
460	106948	-	0	-	0	-	0	-	0	-	0	-	0	-	0	A	1	-	0
461	106971	AAAATTT	1	AAAATTT	1	AAAATTT	1	AAAATTT	1	AAAATTT	1	AAAATTT	1	AAAATTT	1	AAAATTT	1	-	0
462	107098	A	1	A	1	A	1	A	1	-	0	A	1	A	1	-	0	-	0
463	107129	-	0	-	0	-	0	-	0	-	0	-	0	-	0	-	0	CTTTT	1
464	107180	G	1	G	1	G	1	G	1	G	1	G	1	G	1	-	0	-	0
465	107186	-	0	-	0	-	0	-	0	-	0	-	0	-	0	CAATCAAAACCTATGTTTATA	1	CAATCAAAACCTATGTTTATA	1
466	107207	-	0	-	0	-	0	-	0	-	0	-	0	-	0	TGTTTATA	1	-	0
467	107215	-	0	-	0	-	0	-	0	-	0	-	0	-	0	GGAAATTCTCGAATATTCCTTACTTCATATAGAACTTAAATCCTAATGACTCGAATTACCTAAGTTTTAGAATGTCTTGTTTAAGAGACTAAGTATTTTTTTTGTTTTGATTGGAATTC	1	GGAAATTTTCGAATATTCCTTAATTCATATAGAACTTAAATCCTAATGACTCGAATTACCTAAGTTTTAGAATGTCTTGTTTAAGAGACTAAGTATTTTTTT~GTTTTGATTGGAATTT	1
468	107348	-	0	-	0	-	0	-	0	-	0	-	0	-	0	ATTCTGAAC	1	ATTCTGAAC	1
469	107373	TTGA	1	TTGA	1	TTGA	1	TTGA	1	TTGA	1	TTGA	1	TTGA	1	-	0	-	0
470	107424	C	1	C	1	C	1	C	1	C	1	C	1	C	1	C	1	-	0
471	107448	AG	1	AG	1	AG	1	AG	1	AG	1	AG	1	AG	1	-	0	-	0
472	107527	A	1	A	1	A	1	A	1	A	1	A	1	A	1	-	0	A	1
473	107884	-	0	-	0	CAAA	1	CAAA	1	CAAA	1	CAAA	1	CAAA	1	CAAA	1	CAAA	1
474	107968	GGATTAATTA	1	GGATTAATTA	1	GGATTAATTA	1	GGATTAATTA	1	GGATTAATTA	1	GGATTAATTA	1	GGATTAATTA	1	-	0	-	0
475	108059	-	0	-	0	-	0	-	0	-	0	-	0	-	0	TTTT	1	-	0
476	108218	A	1	A	1	A	1	A	1	A	1	A	1	A	1	-	0	A	1
477	108267	-	0	-	0	-	0	-	0	-	0	-	0	-	0	CTTT	1	CTTT	1
478	108410	T	1	T	1	T	1	T	1	T	1	T	1	T	1	T	1	-	0
479	108557	AAAAT	1	AAAAT	1	AAAAT	1	AAAAT	1	AAAAT	1	AAAAT	1	AAAAT	1	AAAAT	1	-	0
480	109123	TCGAAAAAGAAGAAAAATGTTTTAAGCAAAACATTTTTCTTT	1	TCGAAAAAGAAGAAAAATGTTTTAAGCAAAACTTTTTTCTTT	1	TCGAAAAAGAAGAAAAATGTTTTAAGCAAAACTTTTTTCTTT	1	TCGAAAAAGAAGAAAAATGTTTTAAGCAAAACTTTTTTCTTT	1	TCGAAAAAGAAGAAAAATGTTTTAAGCAAAACTTTTTTCTTT	1	TCGAAAAAGAAGAAAAATGTTTTAAGCAAAACTTTTTTCTTT	1	TCGAAAAAGAAGAAAAATGTTTTAAGCAAAACTTTTTTCTTT	1	TCGAAAAAGAAGAAAAATGTTTTAAGCAAAACTTTTTTCTTT	1	-	0
481	109767	-	0	-	0	-	0	-	0	-	0	-	0	-	0	-	0	GAAAA	1
482	111710	-	0	-	0	-	0	-	0	-	0	-	0	-	0	-	0	GAAAT	1
483	111774	A	1	A	1	A	1	A	1	A	1	A	1	A	1	A	1	-	0
484	111854	-	0	-	0	-	0	-	0	-	0	-	0	-	0	TCATA	1	-	0
485	112043	-	0	-	0	-	0	-	0	-	0	-	0	-	0	-	0	AGTATTCATTTC	1
486	112073	-	0	-	0	-	0	-	0	-	0	-	0	-	0	-	0	ACACAT	1
487	113408	-	0	-	0	-	0	-	0	-	0	-	0	-	0	-	0	ATTTTAGT	1
488	113982	-	0	-	0	-	0	-	0	-	0	-	0	-	0	-	0	A	1
489	114039	-	0	-	0	-	0	-	0	-	0	-	0	-	0	-	0	CTGT	1
490	114691	-	0	-	0	-	0	-	0	-	0	-	0	-	0	-	0	G	1
491	114935	-	0	-	0	-	0	-	0	-	0	-	0	-	0	-	0	GTATT	1
492	114979	GAAAGAATAAATAA	1	GAAAGAATAAATAA	1	GAAAGAATAAATAA	1	GAAAGAATAAATAA	1	GAAAGAATAAATAA	1	GAAAGAATAAATAA	1	GAAAGAATAAATAA	1	-	0	GAAAGAATAAATAA	1
493	115054	A	1	T	1	A	1	A	1	A	1	A	1	A	1	T	1	-	0
494	115070	G	1	A	1	G	1	G	1	G	1	G	1	G	1	-	0	G	1
495	115119	-	0	-	0	-	0	-	0	-	0	-	0	-	0	-	0	CTTTATTTGTTTT	1
496	115573	-	0	-	0	-	0	-	0	-	0	-	0	-	0	-	0	AAAAAGAT	1
497	115588	T	1	T	1	T	1	T	1	T	1	T	1	T	1	-	0	T	1
498	118489	-	0	-	0	-	0	-	0	-	0	-	0	-	0	-	0	TCTTT	1
499	119279	-	0	-	0	-	0	-	0	-	0	-	0	-	0	T	1	T	1
500	119574	G	1	G	1	G	1	G	1	G	1	G	1	G	1	G	1	-	0
501	124629	-	0	-	0	-	0	-	0	-	0	-	0	-	0	-	0	C	1
502	125055	-	0	-	0	G	1	-	0	-	0	-	0	G	1	G	1	G	1
503	125205	-	0	-	0	-	0	-	0	-	0	-	0	-	0	C	1	C	1
504	125206	-	0	-	0	-	0	-	0	-	0	-	0	-	0	-	0	CC	1
505	125581	G	1	G	1	G	1	G	1	G	1	G	1	G	1	-	0	G	1
506	125582	G	1	G	1	G	1	G	1	G	1	G	1	G	1	-	0	-	0
507	125583	G	1	A	1	G	1	-	0	G	1	G	1	G	1	A	1	A	1
508	127478	G	1	G	1	G	1	G	1	G	1	G	1	G	1	-	0	-	0
509	128039	-	0	-	0	-	0	-	0	-	0	-	0	-	0	-	0	T	1
510	128908	-	0	-	0	-	0	-	0	-	0	-	0	-	0	-	0	A	1
511	128919	-	0	-	0	-	0	-	0	-	0	-	0	-	0	-	0	GAATAAAGC	1
512	128935	A	1	A	1	A	1	A	1	A	1	A	1	A	1	-	0	A	1
513	129859	-	0	-	0	-	0	-	0	-	0	-	0	-	0	-	0	T	1
514	133582	-	0	-	0	-	0	-	0	-	0	-	0	-	0	-	0	TCGATTTTGATA	1
515	133695	-	0	-	0	-	0	-	0	-	0	-	0	-	0	-	0	GAAATACTCCAAGACTCCACCTTTGT	1
516	134101	-	0	-	0	-	0	-	0	-	0	-	0	-	0	-	0	TAATA	1
517	134308	-	0	-	0	-	0	-	0	-	0	-	0	-	0	-	0	A	1
518	134413	-	0	-	0	-	0	-	0	-	0	-	0	-	0	TCATAAAGGGCTTCGACAAGGGGTTTTATTCGTT	1	-	0
519	134629	A	1	A	1	A	1	A	1	-	0	A	1	A	1	A	1	A	1
520	136959	-	0	-	0	-	0	-	0	-	0	-	0	-	0	-	0	GTCT	1
521	137738	A	1	A	1	A	1	A	1	A	1	A	1	A	1	A	1	-	0
522	138070	AA	1	AA	1	AA	1	AA	1	AA	1	AA	1	AA	1	AA	1	-	0
523	138072	-	0	A	1	-	0	-	0	A	1	A	1	-	0	A	1	-	0
524	138073	-	0	A	1	-	0	-	0	-	0	A	1	-	0	A	1	-	0
525	138074	-	0	A	1	-	0	-	0	-	0	-	0	-	0	A	1	-	0
526	138076	-	0	-	0	-	0	-	0	-	0	-	0	-	0	A	1	-	0
527	138077	GAAATA	1	-	0	GAAATA	1	GAAATA	1	GAAATA	1	-	0	GAAATA	1	GAAATA	1	GAAATA	1

## Sheet: 18 N_Regions
Position	Length	O.sativa_Japonica	O.australiensis	O.rufipogon	O.rufipogon	O.nivara	O.sativa.Indica	O.meridionalis	O.australiensis	Leersia.tisserantii
	bp	AY522330	GT592209	NC_022668	NC_017835	NC_005973	NC_008155	NC_016927		NC_016677
6106	28	GCAATGAAAAGAAAGTTTTTTGGTAGTT	NNNNNNNNNNNNNNNNNNNNNNNNNNNN	TGCAATGAAAAGAAAGTTTTTTGGTAGTT	TGCAATGAAAAGAAAGTTTTTTGGTAGTT	TGCAATGAAAAGAAAGTTTTTTGGTAGTT	TGCAATGAAAAGAAAGTTTTTTGGTAGTT	TGCAATGAAAAGAAAGTTTTTTGGTAGTT	-	TCCAATAAATAGAAAGTTTTT-GGTAGTT
15002	7	TATTTCT	NNNNNNN	-	TATTTCT	TATTTCT	TATTTCT	TATTTCT	-----GA	-
18500	45	AAGACTCTTTCTTACAAGAGTTTCTTACAGGAGTGAAACAAAATT	NNNNNNNNNNNNNNNNNNNNNNNNNNNNNNNNNNNNNNNNNNNNN	AAGACTCTTTCTTACAAGAGTTTCTTACAGGAGTGAAACAAAATT	AGGACTCTTTCTTACAAGAGTTTCTTACAGGAGTGAAACAAAATT	AGGACTCTTTCTTACAAGAGTTTCTTACAGGAGTGAAACAAAATT	AGGACTCTTTCTTACAAGAGTTTCTTACAGGAGTGAAACAAAATT	AGGACTCTTTCTTACAAGAGTTTCTTACAGGAGTGAAACAAAATT	-	AAGACTCTTTCTTACAAGAGTTTCTTACAGGAGTGAAACAAAATT
20699	1	G	N	G	G	G	G	G	G	G
31104	6	AGAAGT	NNNNNN	AGAAGT	AGAAGT	AGAAGT	AGAAGT	AGAAGT	AGAAG~	AGAAG~
33734	4	TATG	NNNN	TATG	TATG	TATG	TATG	TATG	AAA~	TATG
45934	12	TTAATCGTCCCA	NNNNNNNNNNNN	TTAATCGTCCCA	TTAATCGTCCCA	TTAATCGTCCCA	TTAATCGTCCCA	TTAATCGTCCCA	----------CA	TTAATCG-CCCA
47930	12	ATTATATACGAAA	NNNNNNNNNNNN	ATA~~~~~CGAAA	ATA~~~~~CGAAA	ATA~~~~~CGAAA	ATA~~~~~CGAAA	ATA~~~~~CGAAA	ATAT~~~~GAAAG	CTAT~~~~GAAAG
49150	3	ATG	NNN	ATG	ATG	ATG	ATG	ATG	ATT	ATT
49649	10	TCTTACTTTA	NNNNNNNNNN	TCTTACTTTC	TCTTACTTTC	TCTTACTTTC	TCTTACTTTC	TCTTACTTTC	~~~~~CTTTC	TCTTACTTTC
55790	2	AA	NN	AA	AA	AA	AA	AA	GG	GG
57594	21	AGCTAGACTAAGTGGATAAAA	NNNNNNNNNNNNNNNNNNNNN	AACTAGATTAAGTAGATTAAA	AACTAGATTAAGTAGATTAAA	AACTAGATTAAGTAGATTAAA	AACTAGATTAAGTAGATTAAA	AACTAGATTAAGTAGATTAAA	~~~~~~~~~~~GTAG~~~~~~	AACTAGATTAAGTAGATTAAA
58371	2	TG	NN	TG	TG	TG	TG	TG	-	-
74250	1	T	N	T	T	T	T	T	-	-
107347	1	T	N	T	T	T	T	T	C	C
112019	12	TTCTCAAA------TAAT	NNNNNNNN------NNNN	TTCTCAAAAAATAATAAT	TTCTCAAAAAATAATAAT	TTCTCAAAAAATAATAAT	TTCTCAAAAAATAATAAT	TTCTCAAAAAATAATAAT	--CTTAAT------AAGA	TTCTCAAAAAATAATAAT
114978	1	G	N	G	G	G	G	G	-	G
114993	9	AGATCTTTT	NNNNNNNNN	AGATCTTTT	AGATCTTTT	AGATCTTTT	AGATCTTTT	AGATCTTTT	-	GGATC--T
	177
